# Supplementary material for: Crystal structure and Hirshfeld surface analysis of 1,2-bis­(2′,6′-diisoprop­oxy-[2,3′-bipyridin]-6-yl)benzene
Source: Acta Crystallogr E Crystallogr Commun. 2018 Sep 25;74(Pt 10):1475–9. doi: 10.1107/S2056989018013002 (PMC6176445; doi:10.1107/S2056989018013002)
Supplement: Supplementary file 1 [file e-74-01475-sup1.cif]

##############################################################################
#                                                                            #
# This CIF contains the data in a paper accepted for publication in          #
# Acta Crystallographica Section E. It conforms to the requirements of       #
# Notes for Authors for Acta Crystallographica Section E, and has been       #
# peer reviewed under the auspices of the IUCr Commission on Journals.       #
#                                                                            #
# Full details of the Crystallographic Information File format               #
# are given in the paper "The Crystallographic Information File (CIF):       #
# a New Standard Archive File for Crystallography" by S. R. Hall, F. H.      #
# Allen and I. D. Brown [Acta Cryst. (1991), A47, 655-685].                  #
#                                                                            #
# The current version of the core CIF dictionary is obtainable from          #
# ftp://ftp.iucr.org/pub/cif_core.dic.                                       #
#                                                                            #
# Software is freely available for graphical display of the structure(s)     #
# in this CIF. For information consult the CIF software page                 #
# http://www.iucr.org/resources/cif/software.                                #
#                                                                            #
# This file may be used for bona fide research purposes within the           #
# scientific community so long as proper attribution is given to the journal # 
# article from which it was obtained.                                        #
#                                                                            #
##############################################################################
data_I
_audit_creation_method     'SHELXL-2014/7'
_database_code_depnum_ccdc_archive     'CCDC 1867774'
_chemical_name_systematic
;
1,2-Bis(2',6'-diisopropoxy-[2,3'-bipyridin]-6-yl)benzene
;
_chemical_name_common     ?
_chemical_formula_moiety     'C38 H42 N4 O4'
_chemical_formula_sum     'C38 H42 N4 O4'
_chemical_formula_iupac     'C38 H42 N4 O4'
_chemical_formula_weight     618.75
_chemical_melting_point     ?
_space_group_crystal_system     monoclinic
_space_group_name_H-M_alt     'P 21/n'
_space_group_name_Hall     '-P 2yn'
loop_
    _space_group_symop_operation_xyz
    'x, y, z'
    '-x+1/2, y+1/2, -z+1/2'
    '-x, -y, -z'
    'x-1/2, -y-1/2, z-1/2'
_cell_length_a     9.4897(2)
_cell_length_b     17.2533(4)
_cell_length_c     21.0921(5)
_cell_angle_alpha     90
_cell_angle_beta     90.4825(13)
_cell_angle_gamma     90
_cell_volume     3453.26(14)
_cell_formula_units_Z     4
_cell_measurement_reflns_used     9922
_cell_measurement_theta_min     2.26
_cell_measurement_theta_max     26.79
_cell_measurement_temperature     173(2)
_exptl_crystal_description     needle
_exptl_crystal_colour     colourless
_exptl_crystal_size_max     0.420
_exptl_crystal_size_mid     0.170
_exptl_crystal_size_min     0.143
_exptl_crystal_density_diffrn     1.190
_exptl_crystal_density_meas     ?
_exptl_crystal_density_method     ?
_exptl_crystal_F_000     1320
_exptl_absorpt_coefficient_mu     0.078
_exptl_absorpt_correction_type     multi-scan
_exptl_absorpt_process_details
;
(SADABS; Bruker, 2014)
;
_exptl_absorpt_correction_T_min     0.7052
_exptl_absorpt_correction_T_max     0.7457
_diffrn_ambient_temperature     173(2)
_diffrn_source     ?
_diffrn_radiation_type     MoK\a
_diffrn_radiation_wavelength     0.71073
_diffrn_measurement_device_type     'Bruker APEXII CCD'
_diffrn_measurement_method     '\f and \w scans'
_diffrn_detector_area_resol_mean     ?
_diffrn_reflns_number     55030
_diffrn_reflns_av_R_equivalents     0.0424
_diffrn_reflns_av_unetI/netI     0.0259
_diffrn_reflns_theta_min     1.525
_diffrn_reflns_theta_max     25.997
_diffrn_reflns_theta_full     25.242
_diffrn_measured_fraction_theta_max     0.999
_diffrn_measured_fraction_theta_full     0.999
_diffrn_reflns_limit_h_min     -11
_diffrn_reflns_limit_h_max     11
_diffrn_reflns_limit_k_min     -21
_diffrn_reflns_limit_k_max     21
_diffrn_reflns_limit_l_min     -26
_diffrn_reflns_limit_l_max     26
_refine_special_details     ?
_reflns_number_total     6786
_reflns_number_gt     5400
_reflns_threshold_expression     'I > 2\s(I)'
_refine_ls_structure_factor_coef     Fsqd
_refine_ls_matrix_type     full
_refine_ls_R_factor_all     0.0614
_refine_ls_R_factor_gt     0.0481
_refine_ls_wR_factor_gt     0.1192
_refine_ls_wR_factor_ref     0.1297
_refine_ls_goodness_of_fit_ref     1.054
_refine_ls_restrained_S_all     1.054
_refine_ls_number_reflns     6786
_refine_ls_number_parameters     452
_refine_ls_number_restraints     0
_refine_ls_hydrogen_treatment     constr
_refine_ls_weighting_scheme     calc
_refine_ls_weighting_details
              'w=1/[\s^2^(Fo^2^)+(0.0499P)^2^+1.5210P] where P=(Fo^2^+2Fc^2^)/3'
_atom_sites_solution_hydrogens     geom
_atom_sites_solution_primary     ?
_atom_sites_solution_secondary     ?
_refine_ls_shift/su_max     0.000
_refine_ls_shift/su_mean     0.000
_refine_diff_density_max     0.175
_refine_diff_density_min     -0.288
_refine_ls_extinction_method     none
_refine_ls_extinction_coef     .
loop_
    _atom_type_symbol
    _atom_type_description
    _atom_type_scat_dispersion_real
    _atom_type_scat_dispersion_imag
    _atom_type_scat_source
    'C' 'C' 0.0033 0.0016
                         'International Tables Vol C Tables 4.2.6.8 and 6.1.1.4'
    'H' 'H' 0.0000 0.0000
                         'International Tables Vol C Tables 4.2.6.8 and 6.1.1.4'
    'N' 'N' 0.0061 0.0033
                         'International Tables Vol C Tables 4.2.6.8 and 6.1.1.4'
    'O' 'O' 0.0106 0.0060
                         'International Tables Vol C Tables 4.2.6.8 and 6.1.1.4'
_computing_data_collection
;
APEX2 (Bruker, 2014)
;
_computing_cell_refinement
;
SAINT (Bruker, 2014)
;
_computing_data_reduction
;
SAINT (Bruker, 2014)
;
_computing_structure_solution
;
SHELXS97 (Sheldrick, 2008)
;
_computing_structure_refinement
;
SHELXL2014 (Sheldrick, 2015)
;
_computing_molecular_graphics
;
DIAMOND (Brandenburg, 2010)
;
_computing_publication_material
;
SHELXTL (Sheldrick, 2008) and publCIF (Westrip, 2010)
;
loop_
    _atom_site_type_symbol
    _atom_site_label
    _atom_site_fract_x
    _atom_site_fract_y
    _atom_site_fract_z
    _atom_site_U_iso_or_equiv
    _atom_site_adp_type
    _atom_site_calc_flag
    _atom_site_occupancy
    _atom_site_disorder_assembly
    _atom_site_disorder_group
    O O1 1.19196(15) 0.58808(7) 0.31447(7) 0.0521(4) Uani d 1 . .
    O O3 1.01870(15) 0.65522(7) 0.01321(6) 0.0507(3) Uani d 1 . .
    O O4 1.15126(12) 0.90921(7) -0.01613(6) 0.0411(3) Uani d 1 . .
    N N1 1.09841(15) 0.70868(9) 0.33625(7) 0.0428(4) Uani d 1 . .
    N N2 0.66435(14) 0.78701(8) 0.23833(6) 0.0336(3) Uani d 1 . .
    N N3 0.64904(15) 0.73193(8) 0.10559(6) 0.0359(3) Uani d 1 . .
    N N4 1.08181(15) 0.78198(8) -0.00226(7) 0.0376(3) Uani d 1 . .
    C C1 1.09115(19) 0.64246(10) 0.30500(8) 0.0392(4) Uani d 1 . .
    C C2 0.9834(2) 0.62424(10) 0.26277(9) 0.0427(4) Uani d 1 . .
    H H2 0.9794 0.5752 0.2423 0.051 Uiso calc 1 . .
    C C3 0.88276(18) 0.67992(10) 0.25170(8) 0.0369(4) Uani d 1 . .
    H H3 0.8066 0.6687 0.2237 0.044 Uiso calc 1 . .
    C C4 0.88968(17) 0.75228(10) 0.28048(8) 0.0343(4) Uani d 1 . .
    C C5 1.00019(19) 0.76141(11) 0.32417(9) 0.0436(4) Uani d 1 . .
    C C6 0.78887(16) 0.81328(10) 0.26010(7) 0.0334(4) Uani d 1 . .
    C C7 0.82307(19) 0.89191(10) 0.25820(9) 0.0416(4) Uani d 1 . .
    H H7 0.9107 0.9098 0.2747 0.050 Uiso calc 1 . .
    C C8 0.72757(19) 0.94328(11) 0.23194(9) 0.0439(4) Uani d 1 . .
    H H8 0.7490 0.9970 0.2300 0.053 Uiso calc 1 . .
    C C9 0.60074(18) 0.91603(10) 0.20854(8) 0.0400(4) Uani d 1 . .
    H H9 0.5341 0.9505 0.1900 0.048 Uiso calc 1 . .
    C C10 0.57258(17) 0.83754(10) 0.21263(7) 0.0351(4) Uani d 1 . .
    C C11 0.43609(17) 0.80458(11) 0.18974(8) 0.0407(4) Uani d 1 . .
    C C12 0.31225(19) 0.84493(14) 0.20206(10) 0.0553(5) Uani d 1 . .
    H H12 0.3168 0.8943 0.2218 0.066 Uiso calc 1 . .
    C C13 0.1815(2) 0.81347(18) 0.18565(12) 0.0697(7) Uani d 1 . .
    H H13 0.0979 0.8421 0.1934 0.084 Uiso calc 1 . .
    C C14 0.1732(2) 0.74192(18) 0.15866(11) 0.0691(8) Uani d 1 . .
    H H14 0.0837 0.7198 0.1492 0.083 Uiso calc 1 . .
    C C15 0.2946(2) 0.70166(14) 0.14506(9) 0.0589(6) Uani d 1 . .
    H H15 0.2878 0.6520 0.1258 0.071 Uiso calc 1 . .
    C C16 0.42795(18) 0.73237(11) 0.15907(8) 0.0427(4) Uani d 1 . .
    C C17 0.55456(19) 0.68978(11) 0.13724(8) 0.0408(4) Uani d 1 . .
    C C18 0.5718(2) 0.61052(11) 0.14788(9) 0.0495(5) Uani d 1 . .
    H H18 0.5020 0.5814 0.1694 0.059 Uiso calc 1 . .
    C C19 0.6925(3) 0.57578(11) 0.12631(8) 0.0523(5) Uani d 1 . .
    H H19 0.7071 0.5219 0.1331 0.063 Uiso calc 1 . .
    C C20 0.7932(2) 0.61910(10) 0.09469(8) 0.0447(4) Uani d 1 . .
    H H20 0.8776 0.5956 0.0802 0.054 Uiso calc 1 . .
    C C21 0.76775(19) 0.69822(9) 0.08465(7) 0.0362(4) Uani d 1 . .
    C C22 0.86729(18) 0.75218(9) 0.05339(8) 0.0342(4) Uani d 1 . .
    C C23 0.98940(19) 0.73182(9) 0.02104(8) 0.0369(4) Uani d 1 . .
    C C24 1.05673(18) 0.85710(9) 0.00537(8) 0.0345(4) Uani d 1 . .
    C C25 0.93616(18) 0.88538(10) 0.03383(9) 0.0396(4) Uani d 1 . .
    H H25 0.9183 0.9394 0.0366 0.048 Uiso calc 1 . .
    C C26 0.84346(18) 0.83202(10) 0.05790(8) 0.0376(4) Uani d 1 . .
    H H26 0.7606 0.8499 0.0782 0.045 Uiso calc 1 . .
    C C27 1.3110(2) 0.60571(11) 0.35629(9) 0.0455(4) Uani d 1 . .
    H H27 1.2762 0.6316 0.3956 0.055 Uiso calc 1 . .
    C C28 1.3729(3) 0.52827(13) 0.37302(13) 0.0761(8) Uani d 1 . .
    H H28A 1.4543 0.5356 0.4013 0.114 Uiso calc 1 . .
    H H28B 1.3018 0.4967 0.3944 0.114 Uiso calc 1 . .
    H H28C 1.4032 0.5019 0.3343 0.114 Uiso calc 1 . .
    C C29 1.4147(2) 0.65754(14) 0.32372(12) 0.0654(6) Uani d 1 . .
    H H29A 1.4937 0.6686 0.3526 0.098 Uiso calc 1 . .
    H H29B 1.4500 0.6317 0.2857 0.098 Uiso calc 1 . .
    H H29C 1.3683 0.7061 0.3117 0.098 Uiso calc 1 . .
    O O2 0.9987(3) 0.82476(17) 0.36266(13) 0.0418(6) Uani d 0.715(5) A 1
    C C30 1.1067(3) 0.8352(2) 0.41069(19) 0.0411(8) Uani d 0.715(5) A 1
    H H30 1.1288 0.7840 0.4307 0.049 Uiso calc 0.715(5) A 1
    C C31 1.2377(4) 0.8682(2) 0.3827(2) 0.0655(11) Uani d 0.715(5) A 1
    H H31A 1.3092 0.8747 0.4161 0.098 Uiso calc 0.715(5) A 1
    H H31B 1.2734 0.8330 0.3502 0.098 Uiso calc 0.715(5) A 1
    H H31C 1.2165 0.9187 0.3636 0.098 Uiso calc 0.715(5) A 1
    C C32 1.0413(3) 0.88800(17) 0.45934(13) 0.0502(9) Uani d 0.715(5) A 1
    H H32A 1.1093 0.8977 0.4937 0.075 Uiso calc 0.715(5) A 1
    H H32B 1.0153 0.9372 0.4393 0.075 Uiso calc 0.715(5) A 1
    H H32C 0.9569 0.8634 0.4767 0.075 Uiso calc 0.715(5) A 1
    O O2' 1.0329(8) 0.8426(4) 0.3350(4) 0.054(2) Uani d 0.285(5) A 2
    C C30' 1.1671(13) 0.8612(6) 0.3676(5) 0.065(3) Uani d 0.285(5) A 2
    H H30' 1.2446 0.8290 0.3495 0.078 Uiso calc 0.285(5) A 2
    C C31' 1.1936(11) 0.9439(5) 0.3539(6) 0.093(4) Uani d 0.285(5) A 2
    H H31D 1.2051 0.9510 0.3081 0.140 Uiso calc 0.285(5) A 2
    H H31E 1.1137 0.9750 0.3685 0.140 Uiso calc 0.285(5) A 2
    H H31F 1.2796 0.9606 0.3760 0.140 Uiso calc 0.285(5) A 2
    C C32' 1.1476(19) 0.8413(8) 0.4344(6) 0.095(5) Uani d 0.285(5) A 2
    H H32D 1.1308 0.7855 0.4383 0.142 Uiso calc 0.285(5) A 2
    H H32E 1.2324 0.8554 0.4586 0.142 Uiso calc 0.285(5) A 2
    H H32F 1.0665 0.8697 0.4510 0.142 Uiso calc 0.285(5) A 2
    C C33 1.1516(2) 0.63360(11) -0.01576(10) 0.0533(5) Uani d 1 . .
    H H33 1.2264 0.6712 -0.0024 0.064 Uiso calc 1 . .
    C C34 1.1862(3) 0.55423(12) 0.01062(12) 0.0717(7) Uani d 1 . .
    H H34A 1.2754 0.5361 -0.0072 0.108 Uiso calc 1 . .
    H H34B 1.1948 0.5573 0.0569 0.108 Uiso calc 1 . .
    H H34C 1.1108 0.5179 -0.0008 0.108 Uiso calc 1 . .
    C C35 1.1371(3) 0.63478(15) -0.08668(11) 0.0717(7) Uani d 1 . .
    H H35A 1.2270 0.6202 -0.1058 0.108 Uiso calc 1 . .
    H H35B 1.0639 0.5979 -0.0999 0.108 Uiso calc 1 . .
    H H35C 1.1108 0.6870 -0.1007 0.108 Uiso calc 1 . .
    C C36 1.2860(2) 0.88172(12) -0.03986(9) 0.0479(5) Uani d 1 . .
    H H36 1.2707 0.8365 -0.0688 0.058 Uiso calc 1 . .
    C C37 1.3805(2) 0.85865(15) 0.01425(13) 0.0716(7) Uani d 1 . .
    H H37A 1.4707 0.8403 -0.0023 0.107 Uiso calc 1 . .
    H H37B 1.3968 0.9035 0.0419 0.107 Uiso calc 1 . .
    H H37C 1.3358 0.8171 0.0385 0.107 Uiso calc 1 . .
    C C38 1.3438(3) 0.94945(15) -0.07685(12) 0.0718(7) Uani d 1 . .
    H H38A 1.4354 0.9354 -0.0946 0.108 Uiso calc 1 . .
    H H38B 1.2783 0.9627 -0.1114 0.108 Uiso calc 1 . .
    H H38C 1.3550 0.9942 -0.0486 0.108 Uiso calc 1 . .
loop_
    _atom_site_aniso_label
    _atom_site_aniso_U_11
    _atom_site_aniso_U_22
    _atom_site_aniso_U_33
    _atom_site_aniso_U_12
    _atom_site_aniso_U_13
    _atom_site_aniso_U_23
    O1 0.0617(9) 0.0355(7) 0.0586(8) 0.0067(6) -0.0258(7) -0.0017(6)
    O3 0.0690(9) 0.0287(6) 0.0546(8) 0.0051(6) 0.0061(7) -0.0080(6)
    O4 0.0397(7) 0.0347(6) 0.0492(7) 0.0022(5) 0.0089(5) 0.0048(5)
    N1 0.0384(8) 0.0418(9) 0.0482(9) 0.0004(6) -0.0119(7) -0.0066(7)
    N2 0.0298(7) 0.0424(8) 0.0287(7) -0.0036(6) -0.0013(5) 0.0013(6)
    N3 0.0406(8) 0.0359(8) 0.0311(7) -0.0090(6) -0.0090(6) 0.0041(6)
    N4 0.0452(8) 0.0330(8) 0.0345(7) 0.0049(6) -0.0007(6) -0.0019(6)
    C1 0.0455(10) 0.0318(9) 0.0401(9) -0.0018(7) -0.0077(8) 0.0054(7)
    C2 0.0560(11) 0.0272(9) 0.0445(10) -0.0077(8) -0.0147(8) 0.0024(7)
    C3 0.0431(10) 0.0336(9) 0.0339(8) -0.0100(7) -0.0094(7) 0.0046(7)
    C4 0.0329(8) 0.0372(9) 0.0327(8) -0.0048(7) -0.0026(7) -0.0023(7)
    C5 0.0390(10) 0.0399(10) 0.0517(11) 0.0008(8) -0.0117(8) -0.0128(8)
    C6 0.0318(8) 0.0393(9) 0.0292(8) -0.0023(7) -0.0008(6) -0.0056(7)
    C7 0.0373(9) 0.0412(10) 0.0463(10) -0.0036(8) -0.0054(8) -0.0100(8)
    C8 0.0483(11) 0.0340(9) 0.0493(10) -0.0012(8) 0.0002(8) -0.0071(8)
    C9 0.0400(10) 0.0420(10) 0.0382(9) 0.0052(8) 0.0008(7) 0.0005(7)
    C10 0.0319(8) 0.0447(10) 0.0286(8) -0.0008(7) 0.0025(6) 0.0022(7)
    C11 0.0308(9) 0.0571(11) 0.0343(9) -0.0055(8) -0.0022(7) 0.0155(8)
    C12 0.0359(10) 0.0785(15) 0.0517(12) 0.0033(10) 0.0042(8) 0.0211(10)
    C13 0.0307(11) 0.112(2) 0.0663(15) -0.0015(12) 0.0019(10) 0.0392(15)
    C14 0.0353(11) 0.117(2) 0.0549(13) -0.0264(13) -0.0136(9) 0.0381(14)
    C15 0.0515(12) 0.0828(16) 0.0422(11) -0.0313(11) -0.0160(9) 0.0246(10)
    C16 0.0399(10) 0.0559(11) 0.0322(9) -0.0160(8) -0.0094(7) 0.0166(8)
    C17 0.0493(10) 0.0432(10) 0.0297(8) -0.0177(8) -0.0124(7) 0.0046(7)
    C18 0.0732(14) 0.0402(10) 0.0349(9) -0.0224(10) -0.0064(9) 0.0041(8)
    C19 0.0938(16) 0.0299(9) 0.0332(9) -0.0129(10) -0.0073(10) 0.0008(7)
    C20 0.0714(13) 0.0302(9) 0.0322(9) -0.0039(8) -0.0069(8) -0.0031(7)
    C21 0.0502(10) 0.0314(9) 0.0268(8) -0.0066(7) -0.0113(7) -0.0004(6)
    C22 0.0423(9) 0.0285(8) 0.0315(8) -0.0022(7) -0.0075(7) 0.0003(6)
    C23 0.0506(10) 0.0266(8) 0.0334(9) 0.0026(7) -0.0070(7) -0.0029(7)
    C24 0.0389(9) 0.0315(9) 0.0331(8) 0.0007(7) -0.0026(7) 0.0012(7)
    C25 0.0400(9) 0.0268(8) 0.0522(11) 0.0022(7) 0.0028(8) -0.0006(7)
    C26 0.0362(9) 0.0317(9) 0.0449(10) 0.0006(7) 0.0004(7) -0.0004(7)
    C27 0.0530(11) 0.0430(10) 0.0402(10) 0.0040(8) -0.0147(8) 0.0031(8)
    C28 0.0897(18) 0.0510(13) 0.0869(18) 0.0104(12) -0.0427(15) 0.0095(12)
    C29 0.0568(13) 0.0744(16) 0.0651(14) 0.0037(11) -0.0008(11) 0.0119(12)
    O2 0.0425(13) 0.0432(14) 0.0393(14) 0.0052(10) -0.0186(11) -0.0134(11)
    C30 0.0413(17) 0.0456(16) 0.036(2) 0.0002(13) -0.0191(15) -0.0097(16)
    C31 0.047(2) 0.080(3) 0.070(3) -0.011(2) -0.0051(18) -0.019(2)
    C32 0.0513(17) 0.0576(18) 0.0413(15) 0.0041(13) -0.0177(12) -0.0161(13)
    O2' 0.055(4) 0.049(4) 0.058(5) 0.015(3) -0.030(4) -0.019(3)
    C30' 0.066(7) 0.053(5) 0.076(7) 0.022(5) -0.035(6) -0.016(5)
    C31' 0.091(7) 0.060(6) 0.128(9) 0.005(5) -0.049(6) -0.026(6)
    C32' 0.139(14) 0.090(8) 0.055(8) 0.016(8) -0.034(7) -0.008(6)
    C33 0.0663(13) 0.0396(10) 0.0538(12) 0.0129(9) -0.0023(10) -0.0108(9)
    C34 0.1011(19) 0.0387(12) 0.0753(16) 0.0180(12) -0.0054(14) -0.0117(11)
    C35 0.0918(18) 0.0706(16) 0.0530(13) 0.0188(13) 0.0038(12) -0.0097(11)
    C36 0.0468(11) 0.0470(11) 0.0502(11) 0.0078(8) 0.0165(9) 0.0063(9)
    C37 0.0435(12) 0.0834(17) 0.0880(18) 0.0039(11) 0.0008(11) 0.0283(14)
    C38 0.0688(15) 0.0722(16) 0.0751(16) 0.0081(12) 0.0332(13) 0.0229(13)
_geom_special_details
;
 All esds (except the esd in the dihedral angle between two l.s. planes)
 are estimated using the full covariance matrix.  The cell esds are taken
 into account individually in the estimation of esds in distances, angles
 and torsion angles; correlations between esds in cell parameters are only
 used when they are defined by crystal symmetry.  An approximate (isotropic)
 treatment of cell esds is used for estimating esds involving l.s. planes.
;
loop_
    _geom_bond_atom_site_label_1
    _geom_bond_atom_site_label_2
    _geom_bond_site_symmetry_2
    _geom_bond_distance
    _geom_bond_publ_flag
    O1 C1 . 1.354(2) ?
    O1 C27 . 1.459(2) ?
    O3 C23 . 1.361(2) ?
    O3 C33 . 1.455(2) ?
    O4 C24 . 1.351(2) ?
    O4 C36 . 1.457(2) ?
    N1 C1 . 1.321(2) ?
    N1 C5 . 1.326(2) ?
    N2 C6 . 1.343(2) ?
    N2 C10 . 1.343(2) ?
    N3 C17 . 1.337(2) ?
    N3 C21 . 1.346(2) ?
    N4 C24 . 1.328(2) ?
    N4 C23 . 1.329(2) ?
    C1 C2 . 1.386(2) ?
    C2 C3 . 1.373(2) ?
    C2 H2 . 0.9500 ?
    C3 C4 . 1.390(2) ?
    C3 H3 . 0.9500 ?
    C4 C5 . 1.399(2) ?
    C4 C6 . 1.484(2) ?
    C5 O2 . 1.362(3) ?
    C5 O2' . 1.453(8) ?
    C6 C7 . 1.396(2) ?
    C7 C8 . 1.380(3) ?
    C7 H7 . 0.9500 ?
    C8 C9 . 1.380(2) ?
    C8 H8 . 0.9500 ?
    C9 C10 . 1.383(2) ?
    C9 H9 . 0.9500 ?
    C10 C11 . 1.491(2) ?
    C11 C12 . 1.392(3) ?
    C11 C16 . 1.406(3) ?
    C12 C13 . 1.395(3) ?
    C12 H12 . 0.9500 ?
    C13 C14 . 1.362(4) ?
    C13 H13 . 0.9500 ?
    C14 C15 . 1.378(4) ?
    C14 H14 . 0.9500 ?
    C15 C16 . 1.401(2) ?
    C15 H15 . 0.9500 ?
    C16 C17 . 1.485(3) ?
    C17 C18 . 1.395(3) ?
    C18 C19 . 1.374(3) ?
    C18 H18 . 0.9500 ?
    C19 C20 . 1.389(3) ?
    C19 H19 . 0.9500 ?
    C20 C21 . 1.402(2) ?
    C20 H20 . 0.9500 ?
    C21 C22 . 1.485(2) ?
    C22 C23 . 1.395(2) ?
    C22 C26 . 1.399(2) ?
    C24 C25 . 1.385(2) ?
    C25 C26 . 1.374(2) ?
    C25 H25 . 0.9500 ?
    C26 H26 . 0.9500 ?
    C27 C28 . 1.501(3) ?
    C27 C29 . 1.501(3) ?
    C27 H27 . 1.0000 ?
    C28 H28A . 0.9800 ?
    C28 H28B . 0.9800 ?
    C28 H28C . 0.9800 ?
    C29 H29A . 0.9800 ?
    C29 H29B . 0.9800 ?
    C29 H29C . 0.9800 ?
    O2 C30 . 1.446(4) ?
    C30 C31 . 1.494(6) ?
    C30 C32 . 1.510(5) ?
    C30 H30 . 1.0000 ?
    C31 H31A . 0.9800 ?
    C31 H31B . 0.9800 ?
    C31 H31C . 0.9800 ?
    C32 H32A . 0.9800 ?
    C32 H32B . 0.9800 ?
    C32 H32C . 0.9800 ?
    O2' C30' . 1.478(14) ?
    C30' C32' . 1.464(17) ?
    C30' C31' . 1.478(15) ?
    C30' H30' . 1.0000 ?
    C31' H31D . 0.9800 ?
    C31' H31E . 0.9800 ?
    C31' H31F . 0.9800 ?
    C32' H32D . 0.9800 ?
    C32' H32E . 0.9800 ?
    C32' H32F . 0.9800 ?
    C33 C35 . 1.501(3) ?
    C33 C34 . 1.513(3) ?
    C33 H33 . 1.0000 ?
    C34 H34A . 0.9800 ?
    C34 H34B . 0.9800 ?
    C34 H34C . 0.9800 ?
    C35 H35A . 0.9800 ?
    C35 H35B . 0.9800 ?
    C35 H35C . 0.9800 ?
    C36 C37 . 1.499(3) ?
    C36 C38 . 1.510(3) ?
    C36 H36 . 1.0000 ?
    C37 H37A . 0.9800 ?
    C37 H37B . 0.9800 ?
    C37 H37C . 0.9800 ?
    C38 H38A . 0.9800 ?
    C38 H38B . 0.9800 ?
    C38 H38C . 0.9800 ?
loop_
    _geom_angle_atom_site_label_1
    _geom_angle_atom_site_label_2
    _geom_angle_atom_site_label_3
    _geom_angle_site_symmetry_1
    _geom_angle_site_symmetry_3
    _geom_angle
    _geom_angle_publ_flag
    C1 O1 C27 . . 119.15(14) ?
    C23 O3 C33 . . 118.60(15) ?
    C24 O4 C36 . . 119.07(13) ?
    C1 N1 C5 . . 117.66(15) ?
    C6 N2 C10 . . 118.98(15) ?
    C17 N3 C21 . . 119.70(15) ?
    C24 N4 C23 . . 118.12(15) ?
    N1 C1 O1 . . 119.49(15) ?
    N1 C1 C2 . . 123.50(16) ?
    O1 C1 C2 . . 117.00(16) ?
    C3 C2 C1 . . 117.30(16) ?
    C3 C2 H2 . . 121.3 ?
    C1 C2 H2 . . 121.3 ?
    C2 C3 C4 . . 121.60(15) ?
    C2 C3 H3 . . 119.2 ?
    C4 C3 H3 . . 119.2 ?
    C3 C4 C5 . . 114.92(15) ?
    C3 C4 C6 . . 118.87(14) ?
    C5 C4 C6 . . 126.08(15) ?
    N1 C5 O2 . . 116.54(18) ?
    N1 C5 C4 . . 124.84(16) ?
    O2 C5 C4 . . 118.15(18) ?
    N1 C5 O2' . . 118.9(3) ?
    C4 C5 O2' . . 111.7(3) ?
    N2 C6 C7 . . 121.50(15) ?
    N2 C6 C4 . . 115.02(14) ?
    C7 C6 C4 . . 123.26(15) ?
    C8 C7 C6 . . 118.93(16) ?
    C8 C7 H7 . . 120.5 ?
    C6 C7 H7 . . 120.5 ?
    C9 C8 C7 . . 119.52(17) ?
    C9 C8 H8 . . 120.2 ?
    C7 C8 H8 . . 120.2 ?
    C8 C9 C10 . . 118.67(16) ?
    C8 C9 H9 . . 120.7 ?
    C10 C9 H9 . . 120.7 ?
    N2 C10 C9 . . 122.39(15) ?
    N2 C10 C11 . . 116.20(15) ?
    C9 C10 C11 . . 121.39(16) ?
    C12 C11 C16 . . 119.07(17) ?
    C12 C11 C10 . . 118.77(18) ?
    C16 C11 C10 . . 122.08(16) ?
    C11 C12 C13 . . 120.6(2) ?
    C11 C12 H12 . . 119.7 ?
    C13 C12 H12 . . 119.7 ?
    C14 C13 C12 . . 120.3(2) ?
    C14 C13 H13 . . 119.8 ?
    C12 C13 H13 . . 119.8 ?
    C13 C14 C15 . . 119.9(2) ?
    C13 C14 H14 . . 120.1 ?
    C15 C14 H14 . . 120.1 ?
    C14 C15 C16 . . 121.4(2) ?
    C14 C15 H15 . . 119.3 ?
    C16 C15 H15 . . 119.3 ?
    C15 C16 C11 . . 118.57(19) ?
    C15 C16 C17 . . 118.63(19) ?
    C11 C16 C17 . . 122.67(15) ?
    N3 C17 C18 . . 122.36(19) ?
    N3 C17 C16 . . 115.68(16) ?
    C18 C17 C16 . . 121.94(17) ?
    C19 C18 C17 . . 118.11(18) ?
    C19 C18 H18 . . 120.9 ?
    C17 C18 H18 . . 120.9 ?
    C18 C19 C20 . . 120.24(18) ?
    C18 C19 H19 . . 119.9 ?
    C20 C19 H19 . . 119.9 ?
    C19 C20 C21 . . 118.55(19) ?
    C19 C20 H20 . . 120.7 ?
    C21 C20 H20 . . 120.7 ?
    N3 C21 C20 . . 121.01(16) ?
    N3 C21 C22 . . 114.35(14) ?
    C20 C21 C22 . . 124.60(17) ?
    C23 C22 C26 . . 114.63(15) ?
    C23 C22 C21 . . 126.42(15) ?
    C26 C22 C21 . . 118.89(16) ?
    N4 C23 O3 . . 116.84(16) ?
    N4 C23 C22 . . 124.77(15) ?
    O3 C23 C22 . . 118.39(15) ?
    N4 C24 O4 . . 119.25(15) ?
    N4 C24 C25 . . 123.08(16) ?
    O4 C24 C25 . . 117.66(15) ?
    C26 C25 C24 . . 117.26(16) ?
    C26 C25 H25 . . 121.4 ?
    C24 C25 H25 . . 121.4 ?
    C25 C26 C22 . . 122.02(16) ?
    C25 C26 H26 . . 119.0 ?
    C22 C26 H26 . . 119.0 ?
    O1 C27 C28 . . 104.85(16) ?
    O1 C27 C29 . . 110.78(16) ?
    C28 C27 C29 . . 112.4(2) ?
    O1 C27 H27 . . 109.6 ?
    C28 C27 H27 . . 109.6 ?
    C29 C27 H27 . . 109.6 ?
    C27 C28 H28A . . 109.5 ?
    C27 C28 H28B . . 109.5 ?
    H28A C28 H28B . . 109.5 ?
    C27 C28 H28C . . 109.5 ?
    H28A C28 H28C . . 109.5 ?
    H28B C28 H28C . . 109.5 ?
    C27 C29 H29A . . 109.5 ?
    C27 C29 H29B . . 109.5 ?
    H29A C29 H29B . . 109.5 ?
    C27 C29 H29C . . 109.5 ?
    H29A C29 H29C . . 109.5 ?
    H29B C29 H29C . . 109.5 ?
    C5 O2 C30 . . 120.4(3) ?
    O2 C30 C31 . . 111.0(4) ?
    O2 C30 C32 . . 105.0(2) ?
    C31 C30 C32 . . 112.7(3) ?
    O2 C30 H30 . . 109.4 ?
    C31 C30 H30 . . 109.4 ?
    C32 C30 H30 . . 109.4 ?
    C30 C31 H31A . . 109.5 ?
    C30 C31 H31B . . 109.5 ?
    H31A C31 H31B . . 109.5 ?
    C30 C31 H31C . . 109.5 ?
    H31A C31 H31C . . 109.5 ?
    H31B C31 H31C . . 109.5 ?
    C30 C32 H32A . . 109.5 ?
    C30 C32 H32B . . 109.5 ?
    H32A C32 H32B . . 109.5 ?
    C30 C32 H32C . . 109.5 ?
    H32A C32 H32C . . 109.5 ?
    H32B C32 H32C . . 109.5 ?
    C5 O2' C30' . . 117.6(6) ?
    C32' C30' C31' . . 115.9(10) ?
    C32' C30' O2' . . 106.4(14) ?
    C31' C30' O2' . . 105.4(7) ?
    C32' C30' H30' . . 109.6 ?
    C31' C30' H30' . . 109.6 ?
    O2' C30' H30' . . 109.6 ?
    C30' C31' H31D . . 109.5 ?
    C30' C31' H31E . . 109.5 ?
    H31D C31' H31E . . 109.5 ?
    C30' C31' H31F . . 109.5 ?
    H31D C31' H31F . . 109.5 ?
    H31E C31' H31F . . 109.5 ?
    C30' C32' H32D . . 109.5 ?
    C30' C32' H32E . . 109.5 ?
    H32D C32' H32E . . 109.5 ?
    C30' C32' H32F . . 109.5 ?
    H32D C32' H32F . . 109.5 ?
    H32E C32' H32F . . 109.5 ?
    O3 C33 C35 . . 110.02(18) ?
    O3 C33 C34 . . 105.29(18) ?
    C35 C33 C34 . . 113.36(18) ?
    O3 C33 H33 . . 109.3 ?
    C35 C33 H33 . . 109.3 ?
    C34 C33 H33 . . 109.3 ?
    C33 C34 H34A . . 109.5 ?
    C33 C34 H34B . . 109.5 ?
    H34A C34 H34B . . 109.5 ?
    C33 C34 H34C . . 109.5 ?
    H34A C34 H34C . . 109.5 ?
    H34B C34 H34C . . 109.5 ?
    C33 C35 H35A . . 109.5 ?
    C33 C35 H35B . . 109.5 ?
    H35A C35 H35B . . 109.5 ?
    C33 C35 H35C . . 109.5 ?
    H35A C35 H35C . . 109.5 ?
    H35B C35 H35C . . 109.5 ?
    O4 C36 C37 . . 110.25(17) ?
    O4 C36 C38 . . 104.41(15) ?
    C37 C36 C38 . . 112.41(19) ?
    O4 C36 H36 . . 109.9 ?
    C37 C36 H36 . . 109.9 ?
    C38 C36 H36 . . 109.9 ?
    C36 C37 H37A . . 109.5 ?
    C36 C37 H37B . . 109.5 ?
    H37A C37 H37B . . 109.5 ?
    C36 C37 H37C . . 109.5 ?
    H37A C37 H37C . . 109.5 ?
    H37B C37 H37C . . 109.5 ?
    C36 C38 H38A . . 109.5 ?
    C36 C38 H38B . . 109.5 ?
    H38A C38 H38B . . 109.5 ?
    C36 C38 H38C . . 109.5 ?
    H38A C38 H38C . . 109.5 ?
    H38B C38 H38C . . 109.5 ?
loop_
    _geom_torsion_atom_site_label_1
    _geom_torsion_atom_site_label_2
    _geom_torsion_atom_site_label_3
    _geom_torsion_atom_site_label_4
    _geom_torsion_site_symmetry_1
    _geom_torsion_site_symmetry_2
    _geom_torsion_site_symmetry_3
    _geom_torsion_site_symmetry_4
    _geom_torsion
    _geom_torsion_publ_flag
    C5 N1 C1 O1 . . . . 177.89(17) ?
    C5 N1 C1 C2 . . . . -3.0(3) ?
    C27 O1 C1 N1 . . . . -3.5(3) ?
    C27 O1 C1 C2 . . . . 177.30(16) ?
    N1 C1 C2 C3 . . . . 2.5(3) ?
    O1 C1 C2 C3 . . . . -178.35(16) ?
    C1 C2 C3 C4 . . . . 1.3(3) ?
    C2 C3 C4 C5 . . . . -4.2(3) ?
    C2 C3 C4 C6 . . . . 171.91(16) ?
    C1 N1 C5 O2 . . . . 171.6(2) ?
    C1 N1 C5 C4 . . . . -0.4(3) ?
    C1 N1 C5 O2' . . . . -154.3(5) ?
    C3 C4 C5 N1 . . . . 3.8(3) ?
    C6 C4 C5 N1 . . . . -171.94(17) ?
    C3 C4 C5 O2 . . . . -168.0(2) ?
    C6 C4 C5 O2 . . . . 16.2(3) ?
    C3 C4 C5 O2' . . . . 159.4(4) ?
    C6 C4 C5 O2' . . . . -16.4(5) ?
    C10 N2 C6 C7 . . . . 1.8(2) ?
    C10 N2 C6 C4 . . . . -172.99(14) ?
    C3 C4 C6 N2 . . . . 28.8(2) ?
    C5 C4 C6 N2 . . . . -155.54(17) ?
    C3 C4 C6 C7 . . . . -145.87(17) ?
    C5 C4 C6 C7 . . . . 29.7(3) ?
    N2 C6 C7 C8 . . . . -1.5(3) ?
    C4 C6 C7 C8 . . . . 172.86(16) ?
    C6 C7 C8 C9 . . . . 0.3(3) ?
    C7 C8 C9 C10 . . . . 0.5(3) ?
    C6 N2 C10 C9 . . . . -0.9(2) ?
    C6 N2 C10 C11 . . . . -179.67(14) ?
    C8 C9 C10 N2 . . . . -0.2(3) ?
    C8 C9 C10 C11 . . . . 178.43(16) ?
    N2 C10 C11 C12 . . . . 137.74(17) ?
    C9 C10 C11 C12 . . . . -41.0(2) ?
    N2 C10 C11 C16 . . . . -39.0(2) ?
    C9 C10 C11 C16 . . . . 142.30(17) ?
    C16 C11 C12 C13 . . . . 1.5(3) ?
    C10 C11 C12 C13 . . . . -175.26(17) ?
    C11 C12 C13 C14 . . . . 1.6(3) ?
    C12 C13 C14 C15 . . . . -2.7(3) ?
    C13 C14 C15 C16 . . . . 0.7(3) ?
    C14 C15 C16 C11 . . . . 2.3(3) ?
    C14 C15 C16 C17 . . . . -173.77(17) ?
    C12 C11 C16 C15 . . . . -3.4(2) ?
    C10 C11 C16 C15 . . . . 173.27(15) ?
    C12 C11 C16 C17 . . . . 172.54(16) ?
    C10 C11 C16 C17 . . . . -10.8(2) ?
    C21 N3 C17 C18 . . . . -2.2(2) ?
    C21 N3 C17 C16 . . . . 179.28(14) ?
    C15 C16 C17 N3 . . . . 129.29(17) ?
    C11 C16 C17 N3 . . . . -46.7(2) ?
    C15 C16 C17 C18 . . . . -49.3(2) ?
    C11 C16 C17 C18 . . . . 134.79(18) ?
    N3 C17 C18 C19 . . . . 1.8(3) ?
    C16 C17 C18 C19 . . . . -179.71(16) ?
    C17 C18 C19 C20 . . . . -0.3(3) ?
    C18 C19 C20 C21 . . . . -0.9(3) ?
    C17 N3 C21 C20 . . . . 0.9(2) ?
    C17 N3 C21 C22 . . . . -176.82(14) ?
    C19 C20 C21 N3 . . . . 0.6(2) ?
    C19 C20 C21 C22 . . . . 178.09(15) ?
    N3 C21 C22 C23 . . . . -172.01(15) ?
    C20 C21 C22 C23 . . . . 10.3(3) ?
    N3 C21 C22 C26 . . . . 10.9(2) ?
    C20 C21 C22 C26 . . . . -166.77(16) ?
    C24 N4 C23 O3 . . . . -179.21(15) ?
    C24 N4 C23 C22 . . . . -0.3(2) ?
    C33 O3 C23 N4 . . . . 4.1(2) ?
    C33 O3 C23 C22 . . . . -174.92(15) ?
    C26 C22 C23 N4 . . . . 2.6(2) ?
    C21 C22 C23 N4 . . . . -174.62(15) ?
    C26 C22 C23 O3 . . . . -178.47(15) ?
    C21 C22 C23 O3 . . . . 4.3(3) ?
    C23 N4 C24 O4 . . . . 177.95(14) ?
    C23 N4 C24 C25 . . . . -3.0(3) ?
    C36 O4 C24 N4 . . . . -7.6(2) ?
    C36 O4 C24 C25 . . . . 173.24(16) ?
    N4 C24 C25 C26 . . . . 3.6(3) ?
    O4 C24 C25 C26 . . . . -177.36(15) ?
    C24 C25 C26 C22 . . . . -1.0(3) ?
    C23 C22 C26 C25 . . . . -1.9(2) ?
    C21 C22 C26 C25 . . . . 175.57(16) ?
    C1 O1 C27 C28 . . . . 161.82(19) ?
    C1 O1 C27 C29 . . . . -76.7(2) ?
    N1 C5 O2 C30 . . . . 4.5(4) ?
    C4 C5 O2 C30 . . . . 177.1(3) ?
    C5 O2 C30 C31 . . . . 81.2(4) ?
    C5 O2 C30 C32 . . . . -156.7(3) ?
    N1 C5 O2' C30' . . . . -8.6(10) ?
    C4 C5 O2' C30' . . . . -165.8(8) ?
    C5 O2' C30' C32' . . . . -74.0(11) ?
    C5 O2' C30' C31' . . . . 162.4(8) ?
    C23 O3 C33 C35 . . . . -84.9(2) ?
    C23 O3 C33 C34 . . . . 152.61(17) ?
    C24 O4 C36 C37 . . . . -75.5(2) ?
    C24 O4 C36 C38 . . . . 163.58(17) ?
loop_
    _geom_hbond_atom_site_label_D
    _geom_hbond_atom_site_label_H
    _geom_hbond_atom_site_label_A
    _geom_hbond_site_symmetry_A
    _geom_hbond_distance_DH
    _geom_hbond_distance_HA
    _geom_hbond_distance_DA
    _geom_hbond_angle_DHA
    _geom_hbond_publ_flag
    C3 H3 N2 . 0.95 2.47 2.789(2) 100 y
    C7 H7 O2 . 0.95 2.50 2.985(3) 111 y
    C7 H7 O2' . 0.95 2.07 2.694(8) 122 y
    C20 H20 O3 . 0.95 2.21 2.825(2) 122 y
    C26 H26 N3 . 0.95 2.37 2.726(2) 102 y
    C3 H3 Cg1 . 0.95 2.61 3.5078(18) 158 y
    C32 H32A Cg1 4_676 0.98 2.79 3.594(3) 140 y
    C37 H37C Cg2 1_655 0.98 2.96 3.742(3) 137 y
_shelx_space_group_comment
;
The symmetry employed for this shelxl refinement is uniquely defined
by the following loop, which should always be used as a source of
symmetry information in preference to the above space-group names.
They are only intended as comments.
;
_shelx_estimated_absorpt_T_min     0.968
_shelx_estimated_absorpt_T_max     0.989
_shelx_hkl_file
;
   1   0   0    0.02    0.02
  -1   0   0    0.02    0.01
  -1   0   0    0.05    0.02
  -1   0   0   -0.01    0.01
   1   0   0   -0.03    0.01
  -2   0   0   17.59    0.80
  -2   0   0   15.01    0.76
   2   0   0   16.70    0.79
   2   0   0   15.07    0.76
  -2   0   0   16.53    0.74
  -2   0   0   16.10    0.76
  -2   0   0   16.14    0.75
  -4   0   0   52.50    2.41
  -4   0   0   52.15    2.38
  -4   0   0   50.47    2.39
  -4   0   0   52.45    2.40
  -4   0   0   53.70    2.48
  -5   0   0   -0.02    0.08
  -5   0   0    0.03    0.04
  -5   0   0    0.02    0.03
  -5   0   0   -0.01    0.04
  -5   0   0    0.02    0.05
  -6   0   0    8.28    0.46
  -6   0   0    9.32    0.58
  -6   0   0    8.21    0.45
  -6   0   0    9.36    0.49
  -6   0   0    8.16    0.46
  -7   0   0    0.13    0.12
  -7   0   0    0.08    0.06
  -7   0   0    0.15    0.06
  -7   0   0    0.11    0.05
   7   0   0    0.11    0.07
  -7   0   0    0.01    0.06
  -8   0   0    4.28    0.33
  -8   0   0    4.84    0.50
  -8   0   0    5.29    0.36
  -8   0   0    5.12    0.33
  -9   0   0   -0.12    0.13
  -9   0   0   -0.03    0.08
 -10   0   0    1.40    0.20
 -10   0   0    1.43    0.32
 -11   0   0    0.08    0.10
 -11   0   0    0.01    0.20
 -12   0   0    2.20    0.28
   0  -1   0   -1.24    0.01
   0  -1   0   -1.24    0.01
   0  -1   0   -1.24    0.00
   0  -1   0   -1.22    0.01
   0  -1   0   -1.25    0.01
   0   1   0   -1.23    0.01
   0   1   0   -1.22    0.01
   0   1   0   -1.22    0.01
   0   1   0   -1.24    0.00
   0   1   0   -1.24    0.01
   1  -1   0    1.13    0.08
   1  -1   0    1.07    0.06
  -1  -1   0    1.09    0.07
  -1  -1   0    0.99    0.07
  -1  -1   0    0.89    0.08
  -1  -1   0    1.08    0.08
   1  -1   0    1.00    0.08
   1  -1   0    0.98    0.08
   1  -1   0    0.96    0.06
   1   1   0    1.05    0.07
   1   1   0    1.18    0.07
  -1   1   0    0.95    0.06
  -1   1   0    1.03    0.08
  -1   1   0    1.03    0.07
  -1   1   0    1.00    0.08
   1   1   0    1.03    0.09
  -1   1   0    0.97    0.07
  -2  -1   0   36.40    1.74
  -2  -1   0   40.73    1.73
  -2  -1   0   37.41    1.74
   2  -1   0   39.11    1.74
  -2  -1   0   36.77    1.77
  -2  -1   0   37.00    1.73
   2  -1   0   39.74    1.77
   2   1   0   38.07    1.78
  -2   1   0   38.54    1.77
   2   1   0   36.72    1.73
  -2   1   0   36.37    1.72
  -2   1   0   42.08    1.72
  -2   1   0   37.73    1.74
  -2   1   0   38.87    1.76
   2   1   0   35.48    1.73
  -3  -1   0    7.81    0.40
   3  -1   0    7.49    0.44
   3  -1   0    8.05    0.40
  -3  -1   0    8.09    0.40
  -3  -1   0    7.95    0.39
  -3  -1   0    7.82    0.39
  -3  -1   0    7.33    0.44
  -3   1   0    8.84    0.38
   3   1   0    7.42    0.44
  -3   1   0    8.49    0.45
  -3   1   0    8.03    0.40
   3   1   0    7.54    0.39
  -3   1   0    7.90    0.42
  -3   1   0    7.75    0.38
  -4  -1   0   11.67    0.57
  -4  -1   0   11.01    0.57
  -4  -1   0   11.27    0.58
   4  -1   0   11.65    0.58
  -4  -1   0   11.75    0.65
  -4   1   0   11.58    0.60
  -4   1   0   11.67    0.56
  -4   1   0   12.54    0.66
  -4   1   0   11.29    0.56
  -4   1   0   12.01    0.58
  -5  -1   0    0.74    0.15
   5  -1   0    0.77    0.10
  -5  -1   0    0.77    0.11
  -5  -1   0    0.87    0.10
  -5  -1   0    0.96    0.11
  -5  -1   0    0.66    0.10
  -5   1   0    0.99    0.17
  -5   1   0    0.94    0.13
  -5   1   0    0.80    0.09
  -5   1   0    0.57    0.09
  -5   1   0    0.89    0.10
  -6  -1   0    1.92    0.27
  -6  -1   0    1.89    0.18
  -6  -1   0    1.92    0.19
  -6  -1   0    1.84    0.15
  -6  -1   0    1.78    0.18
   6  -1   0    1.74    0.18
  -6   1   0    2.07    0.19
  -6   1   0    2.23    0.22
  -6   1   0    1.68    0.14
  -6   1   0    1.42    0.24
  -6   1   0    1.93    0.15
  -7  -1   0    0.02    0.05
   7  -1   0   -0.03    0.05
  -7  -1   0    0.03    0.06
  -7  -1   0    0.05    0.09
  -7  -1   0    0.03    0.06
  -7  -1   0   -0.03    0.06
  -7   1   0    0.11    0.11
  -7   1   0    0.05    0.05
  -7   1   0    0.02    0.05
  -7   1   0    0.02    0.06
  -7   1   0   -0.03    0.05
  -8  -1   0    5.78    0.39
  -8  -1   0    5.31    0.54
  -8  -1   0    5.53    0.36
  -8   1   0    5.13    0.34
  -8   1   0    5.40    0.38
  -8   1   0    5.58    0.34
  -8   1   0    5.16    0.52
  -9  -1   0    4.16    0.33
  -9  -1   0    4.36    0.50
  -9   1   0    4.98    0.55
  -9   1   0    4.33    0.31
 -10  -1   0    3.93    0.34
 -10  -1   0    4.80    0.57
 -10   1   0    4.11    0.52
 -10   1   0    4.40    0.33
 -11  -1   0    0.00    0.09
 -11   1   0   -0.21    0.13
 -11   1   0    0.11    0.10
 -12  -1   0   -0.05    0.11
 -12   1   0    0.03    0.09
   0  -2   0  834.48   38.32
   0  -2   0  856.15   38.31
   0  -2   0  822.94   37.47
   0  -2   0  848.41   37.92
   0  -2   0  798.40   38.10
   0   2   0  795.02   37.74
   0   2   0  809.15   38.14
   0   2   0  814.52   37.99
   0   2   0  851.67   38.34
   0   2   0  841.55   37.81
  -2  -2   0  100.84    4.63
  -2  -2   0  100.70    4.66
   2  -2   0  109.53    4.64
   2  -2   0  109.54    4.65
  -2  -2   0  103.09    4.64
  -2  -2   0  100.33    4.63
  -2   2   0  103.21    4.62
   2   2   0  101.47    4.67
  -2   2   0  104.08    4.66
   2   2   0  101.27    4.63
  -2   2   0  105.49    4.66
   2   2   0   94.20    4.61
  -2   2   0   99.16    4.61
   2   2   0  102.49    4.60
   3  -2   0    0.97    0.10
  -3  -2   0    0.77    0.06
  -3  -2   0    1.03    0.13
  -3  -2   0    0.79    0.08
   3  -2   0    0.89    0.11
  -3  -2   0    0.84    0.10
  -3  -2   0    0.68    0.08
  -3   2   0    0.63    0.11
   3   2   0    0.69    0.06
   3   2   0    0.76    0.06
  -3   2   0    0.69    0.11
  -3   2   0    0.79    0.07
  -3   2   0    0.67    0.06
  -3   2   0    0.98    0.10
   3   2   0    0.98    0.13
   4  -2   0    7.02    0.39
  -4  -2   0    7.15    0.36
  -4  -2   0    7.41    0.38
  -4  -2   0    6.97    0.44
  -4  -2   0    7.64    0.39
  -4  -2   0    6.90    0.37
  -4   2   0    7.07    0.39
  -4   2   0    7.20    0.36
  -4   2   0    7.39    0.36
  -4   2   0    7.76    0.42
  -4   2   0    7.18    0.44
   4   2   0    5.79    0.35
  -5  -2   0    3.06    0.20
  -5  -2   0    3.17    0.21
  -5  -2   0    3.31    0.33
   5  -2   0    3.38    0.23
  -5  -2   0    3.12    0.22
  -5  -2   0    2.82    0.22
   5   2   0    4.21    0.21
  -5   2   0    3.00    0.20
  -5   2   0    3.49    0.26
  -5   2   0    3.46    0.20
  -5   2   0    3.73    0.30
  -5   2   0    3.52    0.23
   6  -2   0   -0.01    0.05
  -6  -2   0    0.05    0.05
  -6  -2   0    0.03    0.05
  -6  -2   0    0.11    0.09
  -6  -2   0   -0.03    0.04
  -6  -2   0    0.07    0.04
   6   2   0    0.05    0.04
  -6   2   0   -0.05    0.04
  -6   2   0    0.13    0.08
  -6   2   0    0.10    0.08
  -6   2   0    0.04    0.04
  -6   2   0    0.06    0.04
  -7  -2   0    0.12    0.08
  -7  -2   0    0.09    0.11
  -7  -2   0    0.28    0.08
  -7  -2   0    0.08    0.06
   7  -2   0    0.28    0.09
  -7  -2   0    0.08    0.06
  -7   2   0    0.13    0.09
   7   2   0    0.22    0.06
  -7   2   0    0.24    0.13
  -7   2   0    0.09    0.06
  -7   2   0    0.04    0.07
  -7   2   0    0.07    0.05
  -8  -2   0    0.06    0.08
  -8  -2   0   -0.01    0.12
  -8   2   0    0.08    0.13
  -8   2   0    0.02    0.06
  -8   2   0    0.01    0.06
  -8   2   0    0.00    0.09
  -9  -2   0    3.37    0.44
  -9  -2   0    3.62    0.31
  -9   2   0    3.81    0.29
  -9   2   0    3.43    0.45
  -9   2   0    4.06    0.38
 -10  -2   0    0.53    0.15
 -10  -2   0    0.43    0.21
 -10   2   0    0.70    0.25
 -10   2   0    0.32    0.10
 -11  -2   0    0.27    0.12
 -11   2   0    0.18    0.10
 -11   2   0    0.11    0.18
 -12  -2   0    0.87    0.19
 -12   2   0    0.76    0.16
   0  -3   0   -0.01    0.03
   0  -3   0    0.03    0.03
   0  -3   0    0.02    0.02
   0  -3   0    0.06    0.03
   0   3   0    0.04    0.03
   0   3   0    0.01    0.02
   0   3   0    0.03    0.02
   0   3   0    0.00    0.02
   0   3   0    0.02    0.03
  -1  -3   0    0.21    0.05
  -1  -3   0    0.32    0.06
   1   3   0    0.10    0.03
  -1   3   0    0.16    0.04
  -1   3   0    0.08    0.03
   1   3   0    0.13    0.04
   2  -3   0    9.06    0.46
  -2  -3   0    9.92    0.49
  -2  -3   0    9.64    0.49
   2  -3   0   10.12    0.49
  -2  -3   0    9.53    0.44
   2   3   0    9.52    0.45
  -2   3   0    9.34    0.46
   2   3   0    9.49    0.48
  -2   3   0   10.02    0.51
  -2   3   0    9.47    0.49
   2   3   0    9.48    0.44
  -2   3   0    9.67    0.47
   2   3   0    9.39    0.50
   3  -3   0    2.02    0.15
   3  -3   0    1.71    0.15
  -3  -3   0    2.10    0.15
  -3  -3   0    2.01    0.15
  -3  -3   0    2.05    0.16
   3   3   0    2.13    0.14
  -3   3   0    1.89    0.13
  -3   3   0    2.27    0.18
   3   3   0    2.01    0.11
  -3   3   0    1.91    0.12
  -3   3   0    2.24    0.18
   3   3   0    2.10    0.11
  -4  -3   0    3.49    0.22
   4  -3   0    4.14    0.24
  -4  -3   0    3.38    0.23
  -4  -3   0    3.62    0.24
  -4  -3   0    3.79    0.28
  -4   3   0    3.21    0.21
  -4   3   0    3.34    0.20
   4   3   0    3.50    0.19
   4   3   0    3.41    0.18
  -4   3   0    3.82    0.26
  -4   3   0    3.25    0.26
  -5  -3   0    5.25    0.31
  -5  -3   0    4.54    0.30
  -5  -3   0    6.57    0.41
  -5  -3   0    5.14    0.33
  -5   3   0    5.61    0.36
  -5   3   0    4.92    0.29
  -5   3   0    4.76    0.37
  -5   3   0    5.91    0.29
   5   3   0    4.37    0.26
  -6  -3   0    0.18    0.06
  -6  -3   0    0.22    0.07
   6  -3   0    0.13    0.07
  -6  -3   0    0.10    0.06
  -6  -3   0    0.17    0.04
  -6  -3   0    0.30    0.11
  -6   3   0    0.18    0.09
  -6   3   0    0.15    0.05
   6   3   0    0.23    0.05
  -6   3   0    0.10    0.05
  -6   3   0    0.25    0.12
  -7  -3   0    1.01    0.15
  -7  -3   0    1.03    0.15
  -7  -3   0    1.20    0.17
  -7  -3   0    1.11    0.12
   7  -3   0    1.16    0.16
  -7  -3   0    1.13    0.22
  -7   3   0    1.13    0.13
  -7   3   0    1.04    0.22
  -7   3   0    1.02    0.13
  -7   3   0    0.84    0.17
   7   3   0    0.99    0.11
  -8  -3   0    1.60    0.29
   8  -3   0    2.12    0.36
  -8  -3   0    1.54    0.22
  -8   3   0    1.86    0.19
  -8   3   0    1.79    0.18
  -8   3   0    1.21    0.27
  -8   3   0    1.71    0.25
  -9  -3   0    3.24    0.44
  -9  -3   0    2.66    0.31
  -9   3   0    3.49    0.45
  -9   3   0    3.35    0.36
  -9   3   0    3.60    0.27
 -10  -3   0    2.72    0.33
 -10   3   0    2.81    0.45
 -10   3   0    3.27    0.26
 -11  -3   0   -0.02    0.09
 -11   3   0    0.06    0.09
 -11   3   0    0.09    0.17
 -12  -3   0    0.33    0.15
 -12   3   0    0.19    0.11
   0  -4   0  481.65   21.49
   0  -4   0  462.84   21.49
   0  -4   0  447.71   21.62
   0   4   0  474.92   21.46
   0   4   0  464.84   21.41
   0   4   0  471.82   21.47
   0   4   0  466.93   21.44
   0   4   0  532.68   21.44
  -1  -4   0    8.22    0.41
  -1  -4   0    7.90    0.41
  -1  -4   0    7.46    0.42
   1  -4   0    7.92    0.41
   1  -4   0    7.68    0.37
   1  -4   0    7.91    0.42
   1   4   0    7.56    0.39
  -1   4   0    7.47    0.39
   1   4   0    8.14    0.41
   1   4   0    7.99    0.38
   1   4   0    7.70    0.40
  -1   4   0    7.64    0.42
  -2  -4   0    1.18    0.08
  -2  -4   0    1.05    0.13
  -2  -4   0    1.39    0.13
   2  -4   0    1.12    0.11
  -2  -4   0    1.44    0.13
   2  -4   0    1.02    0.12
   2   4   0    1.04    0.09
  -2   4   0    1.27    0.12
  -2   4   0    1.20    0.15
   2   4   0    1.15    0.09
   2   4   0    1.26    0.12
   2   4   0    1.17    0.08
  -2   4   0    1.22    0.09
   2   4   0    0.79    0.10
  -2   4   0    1.18    0.13
  -3  -4   0    0.04    0.03
  -3  -4   0    0.13    0.05
  -3  -4   0    0.10    0.02
   3  -4   0    0.03    0.04
  -3  -4   0    0.10    0.05
   3   4   0    0.12    0.03
   3   4   0    0.09    0.04
   3   4   0    0.13    0.02
  -3   4   0    0.13    0.07
   3   4   0    0.14    0.02
  -3   4   0    0.12    0.04
  -3   4   0    0.06    0.05
  -3   4   0    0.09    0.04
  -4  -4   0   10.10    0.52
  -4  -4   0    8.46    0.48
  -4  -4   0    8.27    0.49
   4  -4   0   10.55    0.51
  -4  -4   0    9.79    0.49
  -4   4   0    9.47    0.53
  -4   4   0    8.42    0.45
   4   4   0    8.72    0.42
  -4   4   0    9.66    0.54
  -4   4   0    8.95    0.47
   4   4   0    8.84    0.42
  -5  -4   0    8.80    0.49
  -5  -4   0    8.44    0.48
  -5  -4   0    8.86    0.51
   5  -4   0    9.07    0.51
  -5  -4   0    8.46    0.49
  -5   4   0    9.24    0.56
   5   4   0    9.47    0.43
  -5   4   0    9.26    0.46
  -5   4   0    8.77    0.47
  -5   4   0    9.07    0.54
   5   4   0    8.61    0.42
  -6  -4   0    0.11    0.08
   6  -4   0    0.12    0.08
  -6  -4   0    0.09    0.06
  -6  -4   0    0.21    0.08
   6   4   0    0.18    0.04
  -6   4   0    0.11    0.06
  -6   4   0    0.10    0.09
  -6   4   0    0.16    0.06
   6   4   0    0.14    0.04
  -6   4   0   -0.01    0.08
   7  -4   0    0.65    0.13
  -7  -4   0    0.71    0.14
  -7  -4   0    0.67    0.13
  -7   4   0    0.39    0.15
  -7   4   0    0.49    0.15
  -7   4   0    0.55    0.10
  -7   4   0    0.64    0.11
  -8  -4   0    5.64    0.43
   8  -4   0    6.11    0.41
  -8   4   0    6.06    0.46
  -8   4   0    6.06    0.52
  -8   4   0    6.14    0.36
  -9  -4   0   -0.06    0.10
  -9   4   0    0.01    0.06
  -9   4   0   -0.13    0.14
  -9   4   0    0.02    0.11
 -10  -4   0    0.07    0.12
 -10   4   0    0.13    0.18
 -10   4   0   -0.03    0.07
 -11  -4   0    0.06    0.11
 -11   4   0    0.11    0.09
 -11   4   0   -0.13    0.15
 -12  -4   0    0.21    0.15
 -12   4   0    0.20    0.11
  -1  -5   0    0.70    0.10
   1  -5   0    0.53    0.10
   1  -5   0    0.60    0.10
  -1  -5   0    0.60    0.10
   1  -5   0    0.53    0.06
  -1   5   0    0.77    0.09
  -1   5   0    0.77    0.11
   1   5   0    0.57    0.07
   1   5   0    0.69    0.09
  -1   5   0    0.66    0.10
   1   5   0    0.58    0.08
   1   5   0    0.65    0.09
   2  -5   0    2.55    0.16
   2  -5   0    2.03    0.17
  -2  -5   0    2.21    0.15
  -2  -5   0    2.30    0.17
  -2  -5   0    2.12    0.17
  -2  -5   0    2.68    0.20
  -2   5   0    2.11    0.21
   2   5   0    2.36    0.14
   2   5   0    2.06    0.14
   2   5   0    2.09    0.16
  -2   5   0    2.15    0.15
  -2   5   0    2.13    0.17
   2   5   0    2.19    0.15
  -3  -5   0    0.84    0.13
  -3  -5   0    0.86    0.06
   3  -5   0    0.88    0.13
  -3  -5   0    0.90    0.12
  -3  -5   0    1.01    0.13
  -3   5   0    0.99    0.10
   3   5   0    0.96    0.12
  -3   5   0    1.11    0.14
  -3   5   0    1.15    0.16
   3   5   0    0.83    0.10
  -3   5   0    0.85    0.11
   3   5   0    0.85    0.10
   3   5   0    0.93    0.07
   4  -5   0  113.87    5.11
  -4  -5   0  109.93    5.10
  -4  -5   0  111.07    5.09
  -4  -5   0  113.12    5.12
   4   5   0  110.52    5.05
  -4   5   0  110.49    5.08
   4   5   0  111.65    5.01
  -4   5   0  113.78    5.15
  -4   5   0  110.51    5.06
  -4   5   0  108.32    5.13
   4   5   0  113.78    5.08
  -5  -5   0    6.00    0.36
   5  -5   0    5.55    0.37
  -5  -5   0    5.78    0.35
  -5  -5   0    5.93    0.39
  -5  -5   0    5.55    0.36
  -5   5   0    5.57    0.40
  -5   5   0    6.12    0.35
  -5   5   0    5.78    0.32
  -5   5   0    5.71    0.41
  -6  -5   0    2.87    0.30
   6  -5   0    4.14    0.29
  -6  -5   0    3.21    0.26
  -6  -5   0    3.82    0.27
  -6  -5   0    3.44    0.26
  -6   5   0    3.58    0.23
  -6   5   0    3.97    0.39
  -6   5   0    3.51    0.25
  -6   5   0    3.94    0.32
   7  -5   0    0.03    0.08
  -7  -5   0   -0.05    0.06
  -7  -5   0    0.07    0.08
  -7   5   0    0.10    0.12
  -7   5   0   -0.08    0.07
  -7   5   0   -0.04    0.05
  -7   5   0   -0.01    0.05
  -8  -5   0    0.16    0.12
   8  -5   0    0.14    0.10
  -8   5   0    0.30    0.15
  -8   5   0    0.11    0.07
  -8   5   0    0.09    0.15
  -9  -5   0    4.83    0.40
  -9   5   0    4.89    0.48
  -9   5   0    4.73    0.54
  -9   5   0    4.41    0.31
 -10  -5   0    0.11    0.13
 -10   5   0    0.29    0.10
 -10   5   0    0.35    0.17
 -10   5   0   -0.02    0.17
 -11  -5   0    0.05    0.12
 -11   5   0    0.33    0.34
 -11   5   0    0.04    0.08
 -12  -5   0    0.12    0.14
 -12   5   0    0.09    0.10
   0  -6   0    8.28    0.43
   0   6   0    9.86    0.46
   1  -6   0   10.65    0.57
   1  -6   0   10.38    0.50
   1  -6   0   11.00    0.57
  -1  -6   0   10.19    0.57
  -1  -6   0   10.81    0.58
  -1   6   0    9.95    0.57
   1   6   0   10.44    0.55
   1   6   0   10.70    0.52
   1   6   0    9.94    0.54
  -1   6   0   10.85    0.55
  -1   6   0   11.35    0.58
   1   6   0   10.23    0.54
  -1   6   0   11.19    0.55
   2  -6   0   19.36    0.89
  -2  -6   0   18.81    0.97
   2  -6   0   19.86    0.98
  -2  -6   0   19.43    0.99
   2  -6   0   19.93    0.95
  -2   6   0   19.98    1.00
   2   6   0   19.87    0.93
  -2   6   0   19.31    0.94
   2   6   0   18.91    0.95
   2   6   0   19.04    0.94
   2   6   0   19.26    0.92
  -3  -6   0   13.67    0.67
   3  -6   0   13.82    0.66
  -3  -6   0   11.60    0.63
  -3  -6   0   11.85    0.63
  -3  -6   0   11.42    0.56
   3   6   0   11.83    0.62
   3   6   0   12.20    0.57
   3   6   0   12.12    0.60
  -3   6   0   11.75    0.67
  -3   6   0   11.19    0.59
  -3   6   0   12.33    0.63
  -3   6   0    9.56    0.62
   3   6   0   11.50    0.59
  -4  -6   0    8.00    0.37
  -4  -6   0    7.08    0.45
  -4  -6   0    8.72    0.50
  -4  -6   0    7.90    0.46
   4  -6   0    7.70    0.47
  -4   6   0    7.50    0.45
   4   6   0    8.07    0.37
  -4   6   0    8.17    0.51
  -4   6   0    8.14    0.42
   4   6   0    7.75    0.42
   4   6   0    7.81    0.43
  -4   6   0    7.78    0.49
   4   6   0    7.91    0.44
   4   6   0    8.01    0.38
  -5  -6   0    0.71    0.14
   5  -6   0    0.97    0.16
  -5  -6   0    0.85    0.14
  -5  -6   0    0.85    0.14
  -5   6   0    0.65    0.15
  -5   6   0    0.68    0.10
  -5   6   0    0.95    0.13
   5   6   0    0.94    0.13
   5   6   0    0.93    0.11
  -5   6   0    0.48    0.14
   6  -6   0    7.21    0.45
  -6  -6   0    7.52    0.48
  -6  -6   0    6.55    0.42
  -6   6   0    6.81    0.38
  -6   6   0    6.70    0.49
  -6   6   0    7.29    0.41
  -6   6   0    6.64    0.49
   6   6   0    6.30    0.37
   7  -6   0    0.22    0.12
  -7  -6   0    0.21    0.10
  -7  -6   0    0.04    0.09
  -7   6   0    0.12    0.07
  -7   6   0    0.10    0.14
  -7   6   0    0.12    0.07
  -7   6   0    0.17    0.12
   8  -6   0   -0.02    0.09
  -8  -6   0   -0.08    0.09
  -8   6   0   -0.14    0.10
  -8   6   0    0.04    0.13
  -8   6   0    0.02    0.06
  -9  -6   0   -0.01    0.11
  -9   6   0    0.10    0.14
  -9   6   0    0.05    0.07
  -9   6   0   -0.06    0.16
 -10  -6   0   -0.04    0.11
 -10   6   0    0.04    0.14
 -10   6   0    0.07    0.19
 -10   6   0   -0.02    0.07
 -11  -6   0    1.25    0.26
 -11   6   0    1.63    0.20
 -12  -6   0    0.12    0.15
 -12   6   0    0.28    0.12
  -1  -7   0    6.11    0.37
   1  -7   0    6.58    0.37
   1  -7   0    6.29    0.35
   1  -7   0    5.14    0.27
  -1  -7   0    6.82    0.37
   1   7   0    4.21    0.28
  -1   7   0    5.05    0.27
   1   7   0    5.35    0.33
  -1   7   0    6.20    0.36
  -1   7   0    5.04    0.31
   1   7   0    5.67    0.33
  -1   7   0    4.35    0.31
  -1   7   0    5.31    0.35
   1   7   0    5.48    0.31
   2  -7   0    5.14    0.29
   2  -7   0    4.82    0.31
   2  -7   0    3.87    0.22
  -2  -7   0    4.67    0.31
  -2  -7   0    4.46    0.31
  -2   7   0    4.09    0.31
   2   7   0    4.46    0.26
   2   7   0    4.13    0.24
   2   7   0    4.21    0.27
   2   7   0    4.00    0.28
  -2   7   0    3.85    0.26
  -3  -7   0    0.54    0.12
  -3  -7   0    0.31    0.10
   3  -7   0    0.36    0.10
   3   7   0    0.35    0.06
   3   7   0    0.26    0.08
  -3   7   0    0.18    0.06
  -3   7   0    0.18    0.09
  -3   7   0    0.23    0.08
  -3   7   0    0.24    0.08
   3   7   0    0.39    0.09
   3   7   0    0.28    0.06
   3   7   0    0.16    0.06
  -4  -7   0   10.00    0.56
  -4  -7   0    9.32    0.53
  -4  -7   0    9.45    0.52
   4  -7   0    9.65    0.54
  -4  -7   0    8.78    0.43
   4   7   0    8.26    0.50
  -4   7   0    8.55    0.51
  -4   7   0    9.05    0.57
   4   7   0    8.71    0.48
  -4   7   0    8.65    0.53
   4   7   0    8.84    0.49
  -4   7   0    8.34    0.48
   4   7   0    9.31    0.44
  -5  -7   0    0.86    0.17
  -5  -7   0    0.33    0.10
  -5  -7   0    0.88    0.15
   5  -7   0    0.83    0.15
  -5   7   0    0.63    0.16
  -5   7   0    0.70    0.17
  -5   7   0    0.62    0.12
  -5   7   0    0.82    0.12
   5   7   0    1.05    0.14
   5   7   0    0.79    0.12
  -6  -7   0    5.10    0.35
  -6  -7   0    4.43    0.37
   6  -7   0    4.90    0.36
   6   7   0    4.81    0.30
   6   7   0    4.53    0.32
  -6   7   0    4.13    0.32
  -6   7   0    4.60    0.29
  -6   7   0    4.64    0.39
  -6   7   0    5.23    0.41
  -7  -7   0    1.20    0.21
  -7  -7   0    1.18    0.18
   7  -7   0    0.95    0.17
  -7   7   0    1.04    0.14
  -7   7   0    1.03    0.23
  -7   7   0    1.01    0.23
   7   7   0    0.85    0.17
   7   7   0    1.06    0.14
  -8  -7   0    0.85    0.20
   8  -7   0    1.08    0.20
  -8   7   0    0.80    0.24
  -8   7   0    0.93    0.14
   8   7   0    0.92    0.15
  -8   7   0    0.92    0.22
  -9  -7   0    0.17    0.14
  -9   7   0    0.33    0.10
  -9   7   0    0.29    0.19
  -9   7   0    0.02    0.12
 -10  -7   0    0.00    0.12
 -10   7   0    0.08    0.08
 -10   7   0   -0.12    0.15
 -10   7   0   -0.08    0.11
 -11  -7   0    0.03    0.13
 -11   7   0   -0.12    0.07
 -12  -7   0    0.67    0.23
 -12   7   0    0.44    0.14
   0  -8   0    6.72    0.44
   0  -8   0    6.58    0.37
   0  -8   0    7.30    0.45
   0   8   0    7.54    0.41
   0   8   0    7.20    0.43
   0   8   0    8.39    0.40
   0   8   0    7.43    0.44
  -2  -8   0   21.42    1.00
   2  -8   0   19.97    0.96
   2  -8   0   17.58    0.87
  -2  -8   0   18.61    0.97
   2  -8   0   20.29    0.99
  -2   8   0   18.42    0.97
   2   8   0   17.08    0.93
   2   8   0   18.53    0.95
   2   8   0   18.35    0.90
  -2   8   0   17.81    0.93
   2   8   0   19.16    0.92
  -2   8   0   18.94    0.99
   3  -8   0    7.24    0.44
   3  -8   0    6.37    0.33
  -3  -8   0    7.23    0.43
  -3  -8   0    6.90    0.45
   3   8   0    6.47    0.36
   3   8   0    6.19    0.40
  -3   8   0    6.48    0.42
   3   8   0    6.58    0.40
   3   8   0    6.39    0.39
  -3   8   0    7.42    0.47
  -3   8   0    6.31    0.38
   3   8   0    6.68    0.36
   4  -8   0    2.36    0.26
  -4  -8   0    2.16    0.26
  -4  -8   0    1.78    0.22
  -4   8   0    1.86    0.19
   4   8   0    1.99    0.22
  -4   8   0    2.06    0.23
  -4   8   0    2.06    0.24
   4   8   0    2.16    0.14
   4   8   0    2.24    0.22
   4   8   0    1.77    0.18
  -4   8   0    1.92    0.27
  -5  -8   0    1.04    0.19
   5  -8   0    0.64    0.15
  -5  -8   0    0.92    0.16
  -5   8   0    0.88    0.19
  -5   8   0    0.94    0.16
  -5   8   0    1.08    0.19
   5   8   0    0.93    0.13
  -5   8   0    0.69    0.12
   5   8   0    0.91    0.14
  -6  -8   0    0.37    0.12
   6  -8   0    0.28    0.12
  -6  -8   0    0.23    0.12
  -6   8   0    0.34    0.09
   6   8   0    0.58    0.12
  -6   8   0    0.59    0.17
   6   8   0    0.51    0.12
  -6   8   0    0.13    0.12
   7  -8   0    0.19    0.11
  -7  -8   0    0.00    0.09
  -7  -8   0    0.13    0.10
  -7   8   0    0.03    0.07
  -7   8   0    0.04    0.12
   7   8   0    0.15    0.11
  -7   8   0    0.06    0.12
   7   8   0    0.07    0.08
   8  -8   0    1.53    0.25
  -8  -8   0    1.23    0.24
  -8   8   0    1.61    0.18
  -8   8   0    1.29    0.27
   8   8   0    1.61    0.20
   8   8   0    0.77    0.18
  -8   8   0    1.42    0.29
  -9  -8   0    1.74    0.29
  -9   8   0    2.05    0.33
  -9   8   0    1.78    0.21
   9   8   0    2.50    0.30
  -9   8   0    1.70    0.34
   9   8   0    1.75    0.22
 -10  -8   0    0.24    0.16
 -10   8   0    0.07    0.15
 -10   8   0    0.13    0.09
 -10   8   0    0.27    0.22
  10   8   0    0.41    0.16
 -11  -8   0    1.02    0.25
  11   8   0    0.96    0.24
 -11   8   0    1.24    0.18
   0  -9   0    0.04    0.04
   0  -9   0    0.12    0.09
   0  -9   0    0.15    0.08
   0   9   0    0.17    0.06
   0   9   0    0.29    0.09
   0   9   0    0.26    0.09
   0   9   0    0.18    0.06
  -1  -9   0   15.48    0.73
   1  -9   0   13.49    0.70
   1  -9   0   11.53    0.60
  -1  -9   0   13.52    0.72
   1  -9   0   12.34    0.70
  -1   9   0   11.27    0.65
   1   9   0   11.36    0.62
  -1   9   0   12.99    0.71
   1   9   0   12.76    0.67
   1   9   0   12.27    0.64
  -1   9   0   11.92    0.59
  -1   9   0   11.99    0.66
   1   9   0   11.82    0.67
  -2  -9   0   17.63    0.90
  -2  -9   0   16.70    0.91
   2  -9   0   16.75    0.87
   2  -9   0   16.35    0.79
   2  -9   0   18.47    0.92
   2   9   0   14.38    0.86
   2   9   0   17.06    0.82
  -2   9   0   16.06    0.91
   2   9   0   16.50    0.85
  -2   9   0   17.32    0.86
  -2   9   0   16.86    0.90
   2   9   0   16.41    0.85
   3  -9   0    0.66    0.09
  -3  -9   0    0.48    0.13
  -3  -9   0    0.45    0.13
   3  -9   0    0.51    0.13
   3   9   0    0.61    0.12
   3   9   0    0.51    0.12
   3   9   0    0.58    0.10
   3   9   0    0.61    0.12
   3   9   0    0.63    0.11
  -3   9   0    0.43    0.14
  -3   9   0    0.72    0.12
   4  -9   0    0.37    0.12
  -4  -9   0    0.82    0.18
  -4  -9   0    1.00    0.17
   4  -9   0    0.67    0.08
  -4   9   0    0.49    0.15
  -4   9   0    0.63    0.14
   4   9   0    0.43    0.11
   4   9   0    0.54    0.10
  -4   9   0    0.58    0.14
   4   9   0    0.68    0.13
  -4   9   0    0.40    0.10
   4   9   0    0.54    0.09
  -5  -9   0    2.12    0.28
   5  -9   0    2.25    0.27
  -5  -9   0    1.63    0.23
  -5   9   0    2.02    0.20
   5   9   0    1.99    0.22
  -5   9   0    1.92    0.29
   5   9   0    1.73    0.19
  -5   9   0    2.53    0.30
  -6  -9   0    3.38    0.34
   6  -9   0    3.74    0.38
  -6  -9   0    3.44    0.38
  -6   9   0    3.34    0.38
  -6   9   0    3.66    0.42
  -6   9   0    3.08    0.26
   6   9   0    3.45    0.27
   6   9   0    3.22    0.26
  -7  -9   0    1.64    0.28
   7  -9   0    2.23    0.29
  -7  -9   0    1.45    0.23
  -7   9   0    2.15    0.32
   7   9   0    1.79    0.23
  -7   9   0    1.66    0.20
  -7   9   0    1.98    0.31
   7   9   0    2.33    0.25
   8  -9   0    0.14    0.12
  -8  -9   0    0.20    0.14
  -8   9   0    0.25    0.18
  -8   9   0    0.09    0.08
   8   9   0    0.00    0.10
   8   9   0    0.22    0.10
  -8   9   0    0.12    0.14
  -9  -9   0    1.67    0.30
   9   9   0    1.52    0.24
  -9   9   0    1.63    0.32
  -9   9   0    1.23    0.30
   9   9   0    1.37    0.22
  -9   9   0    1.57    0.20
 -10  -9   0   -0.09    0.13
  10   9   0    0.02    0.09
  10   9   0    0.21    0.13
 -10   9   0   -0.01    0.18
 -10   9   0    0.06    0.08
 -10   9   0   -0.13    0.12
 -11  -9   0    0.28    0.18
 -11   9   0    0.18    0.11
 -11   9   0    0.32    0.21
   0 -10   0    4.74    0.34
   0 -10   0    4.56    0.33
   0 -10   0    3.61    0.23
   0  10   0    3.80    0.25
   0  10   0    3.72    0.31
   0  10   0    3.95    0.29
   0  10   0    3.36    0.25
   1 -10   0    0.15    0.05
  -1 -10   0    0.17    0.09
   1 -10   0    0.07    0.08
  -1 -10   0    0.20    0.10
   1 -10   0    0.13    0.08
   1  10   0    0.10    0.08
   1  10   0    0.10    0.06
   1  10   0    0.00    0.05
   1  10   0    0.06    0.07
  -1  10   0    0.16    0.10
  -1  10   0    0.06    0.07
  -1  10   0    0.01    0.06
  -1  10   0    0.05    0.04
   2 -10   0   14.37    0.70
  -2 -10   0   14.19    0.82
   2 -10   0   13.69    0.78
   2 -10   0   13.96    0.81
  -2 -10   0   14.47    0.82
   2  10   0   15.08    0.77
   2  10   0   14.03    0.79
  -2  10   0   14.31    0.77
  -2  10   0   14.33    0.83
   2  10   0   14.77    0.73
   2  10   0   14.43    0.76
  -2  10   0   15.91    0.88
   3 -10   0    4.59    0.27
   3 -10   0    5.31    0.38
  -3 -10   0    5.32    0.38
   3 -10   0    5.53    0.36
  -3 -10   0    6.00    0.42
   3  10   0    4.46    0.34
   3  10   0    4.54    0.30
  -3  10   0    4.71    0.33
  -3  10   0    4.90    0.39
   3  10   0    4.68    0.35
   3  10   0    4.60    0.31
  -3  10   0    5.15    0.37
   3  10   0    4.69    0.33
  -4 -10   0    0.32    0.12
   4 -10   0    0.42    0.13
   4 -10   0    0.31    0.08
  -4 -10   0    0.50    0.14
  -4  10   0    0.51    0.16
  -4  10   0    0.21    0.10
   4  10   0    0.37    0.11
   4  10   0    0.34    0.15
   4  10   0    0.25    0.07
   4  10   0    0.25    0.09
  -4  10   0    0.15    0.09
  -5 -10   0    9.10    0.57
   5 -10   0    8.57    0.58
  -5 -10   0    8.98    0.61
   5  10   0    9.01    0.50
  -5  10   0    8.73    0.52
  -5  10   0    8.63    0.62
   5  10   0    8.38    0.52
  -5  10   0    8.90    0.58
  -6 -10   0    0.32    0.17
   6 -10   0    0.54    0.17
  -6 -10   0    0.38    0.15
  -6  10   0    0.47    0.12
  -6  10   0    0.26    0.15
   6  10   0    0.49    0.13
  -6  10   0    0.49    0.19
   6  10   0    0.62    0.15
  -7 -10   0    0.02    0.12
  -7 -10   0    0.16    0.11
   7 -10   0    0.05    0.13
  -7  10   0   -0.01    0.11
   7  10   0    0.10    0.09
   7  10   0    0.04    0.10
  -7  10   0    0.04    0.14
  -7  10   0    0.00    0.08
   8 -10   0    5.90    0.46
  -8 -10   0    4.97    0.51
  -8  10   0    4.75    0.53
  -8  10   0    5.81    0.59
   8  10   0    4.45    0.37
   8  10   0    5.07    0.38
  -8  10   0    5.10    0.37
  -9 -10   0   -0.07    0.12
   9  10   0    0.05    0.10
  -9  10   0    0.16    0.10
  -9  10   0   -0.09    0.14
   9  10   0   -0.05    0.10
  -9  10   0    0.09    0.18
 -10 -10   0   -0.11    0.13
  10  10   0   -0.12    0.09
 -10  10   0    0.02    0.09
  10  10   0   -0.16    0.15
 -10  10   0   -0.13    0.18
 -10  10   0    0.01    0.17
 -11 -10   0    0.30    0.19
 -11  10   0    0.15    0.12
  11  10   0    0.34    0.16
 -11  10   0   -0.02    0.19
   0 -11   0    0.83    0.16
   0 -11   0    0.50    0.08
   0 -11   0    0.77    0.16
   0  11   0    0.81    0.14
   0  11   0    0.83    0.16
   0  11   0    0.53    0.10
   0  11   0    0.67    0.12
  -1 -11   0    4.91    0.38
   1 -11   0    5.03    0.38
   1 -11   0    4.40    0.38
  -1 -11   0    5.41    0.40
   1 -11   0    5.10    0.29
   1  11   0    5.79    0.37
  -1  11   0    4.24    0.27
   1  11   0    5.16    0.36
  -1  11   0    5.48    0.35
   1  11   0    4.68    0.32
  -1  11   0    5.50    0.37
  -1  11   0    5.40    0.39
   1  11   0    5.11    0.33
   2 -11   0    0.46    0.14
  -2 -11   0    0.62    0.15
  -2 -11   0    0.88    0.18
   2 -11   0    0.68    0.09
   2 -11   0    0.63    0.14
   2  11   0    0.54    0.12
   2  11   0    0.60    0.14
   2  11   0    0.62    0.11
   2  11   0    0.57    0.13
  -2  11   0    0.45    0.12
  -2  11   0    0.68    0.18
  -3 -11   0    6.81    0.49
   3 -11   0    6.43    0.35
   3 -11   0    5.37    0.44
  -3 -11   0    6.13    0.45
   3  11   0    6.50    0.43
   3  11   0    6.10    0.37
   3  11   0    6.03    0.41
  -3  11   0    6.26    0.41
  -3  11   0    6.16    0.48
   3  11   0    6.76    0.40
  -4 -11   0    5.45    0.51
   4 -11   0    4.55    0.40
   4 -11   0    4.89    0.29
  -4 -11   0    4.85    0.40
   4  11   0    4.42    0.35
  -4  11   0    5.38    0.38
   4  11   0    5.43    0.32
   4  11   0    4.34    0.31
  -4  11   0    5.03    0.49
  -4  11   0    5.27    0.36
  -5 -11   0   13.43    0.81
   5 -11   0   12.54    0.63
   5 -11   0   11.61    0.76
  -5 -11   0   13.17    0.76
  -5  11   0   12.98    0.77
  -5  11   0   13.05    0.82
  -5  11   0   12.07    0.70
   5  11   0   12.30    0.67
   5  11   0   12.72    0.72
  -6 -11   0   14.49    0.88
   6 -11   0   15.06    0.90
  -6 -11   0   15.90    0.95
   6  11   0   15.01    0.80
  -6  11   0   16.10    0.97
  -6  11   0   15.14    0.92
   6  11   0   14.81    0.84
  -6  11   0   15.35    0.83
  -7 -11   0    3.12    0.41
  -7 -11   0    2.71    0.33
   7 -11   0    2.66    0.35
  -7  11   0    3.50    0.43
   7  11   0    2.73    0.28
  -7  11   0    2.60    0.40
   7  11   0    3.25    0.34
  -7  11   0    2.94    0.29
  -8 -11   0    0.18    0.15
  -8  11   0    0.09    0.17
  -8  11   0    0.19    0.17
  -8  11   0    0.35    0.12
   8  11   0    0.30    0.13
   8  11   0    0.30    0.14
  -9 -11   0   -0.02    0.15
  -9  11   0    0.01    0.10
  -9  11   0   -0.24    0.11
   9  11   0   -0.14    0.09
   9  11   0    0.14    0.12
  -9  11   0    0.23    0.20
 -10 -11   0   -0.14    0.14
 -10  11   0   -0.29    0.15
 -10  11   0    0.02    0.10
 -10  11   0    0.01    0.16
  10  11   0   -0.08    0.11
 -11 -11   0    0.22    0.20
 -11  11   0    0.19    0.13
 -11  11   0    0.35    0.21
  11  11   0    0.47    0.18
   0  12   0    3.32    0.27
   0  12   0    2.59    0.21
   1 -12   0    0.37    0.08
  -1 -12   0    0.43    0.15
  -1 -12   0    0.43    0.15
   1 -12   0    0.30    0.13
   1 -12   0    0.44    0.15
  -1  12   0    0.41    0.07
   1  12   0    0.47    0.13
  -1  12   0    0.34    0.12
   1  12   0    0.32    0.12
   1  12   0    0.49    0.11
   1  12   0    0.59    0.13
  -1  12   0    0.47    0.16
  -2 -12   0    2.98    0.34
   2 -12   0    2.54    0.19
   2 -12   0    2.49    0.33
  -2 -12   0    2.91    0.35
  -2  12   0    2.70    0.28
   2  12   0    2.76    0.24
   2  12   0    2.60    0.30
   2  12   0    3.24    0.26
  -2  12   0    2.21    0.32
   2  12   0    2.98    0.23
   3 -12   0    2.21    0.17
  -3 -12   0    1.98    0.28
   3 -12   0    1.86    0.28
  -3 -12   0    2.35    0.32
  -3  12   0    1.51    0.22
   3  12   0    2.44    0.28
   3  12   0    1.70    0.24
   3  12   0    1.79    0.22
  -3  12   0    2.32    0.32
   3  12   0    1.89    0.20
   4 -12   0    3.22    0.23
   4 -12   0    2.93    0.36
  -4 -12   0    3.53    0.42
  -4 -12   0    3.66    0.39
  -4  12   0    3.13    0.32
   4  12   0    3.54    0.26
   4  12   0    3.41    0.34
  -4  12   0    3.69    0.42
   4  12   0    3.54    0.29
  -4  12   0    2.60    0.31
   5 -12   0    1.66    0.17
  -5 -12   0    1.41    0.27
   5 -12   0    1.74    0.28
  -5 -12   0    1.75    0.28
  -5  12   0    2.31    0.35
   5  12   0    1.64    0.24
  -5  12   0    1.58    0.22
   5  12   0    1.48    0.19
  -5  12   0    1.44    0.24
   6 -12   0    2.45    0.20
   6 -12   0    2.00    0.31
  -6 -12   0    2.29    0.36
  -6 -12   0    2.36    0.31
   6  12   0    2.20    0.29
  -6  12   0    1.75    0.33
  -6  12   0    2.21    0.27
   6  12   0    2.04    0.23
  -6  12   0    2.12    0.32
  -7 -12   0    1.47    0.30
  -7 -12   0    1.17    0.24
   7 -12   0    1.45    0.28
  -7  12   0    1.33    0.21
  -7  12   0    1.05    0.27
  -7  12   0    1.19    0.29
   7  12   0    1.29    0.22
   7  12   0    1.57    0.21
   8 -12   0    0.81    0.23
  -8 -12   0    1.10    0.27
   8  12   0    1.18    0.22
   8  12   0    0.96    0.18
  -8  12   0    0.87    0.27
  -8  12   0    1.31    0.20
  -8  12   0    1.04    0.29
  -9 -12   0   -0.25    0.13
  -9  12   0   -0.14    0.08
  -9  12   0   -0.01    0.15
  -9  12   0    0.04    0.19
   9  12   0    0.08    0.12
 -10 -12   0    0.78    0.26
 -10  12   0    0.61    0.17
  10  12   0    0.87    0.21
 -10  12   0    0.39    0.23
   0 -13   0    2.46    0.31
  -1 -13   0    0.73    0.19
   1 -13   0    0.39    0.09
  -1 -13   0    0.64    0.17
   1 -13   0    0.61    0.18
  -1  13   0    0.37    0.13
   1  13   0    0.70    0.14
  -1  13   0    0.36    0.15
   1  13   0    0.44    0.13
   1  13   0    0.74    0.16
   1  13   0    0.56    0.13
  -2 -13   0   13.53    0.83
   2 -13   0   13.90    0.84
  -2 -13   0   12.58    0.84
   2 -13   0   13.79    0.69
  -2  13   0   13.98    0.85
   2  13   0   14.22    0.74
  -2  13   0   13.91    0.79
   2  13   0   13.57    0.75
   2  13   0   13.31    0.80
   2  13   0   14.33    0.78
   3 -13   0    2.42    0.33
  -3 -13   0    2.39    0.32
  -3 -13   0    2.24    0.33
   3 -13   0    2.24    0.19
   3  13   0    2.21    0.27
   3  13   0    2.24    0.23
   3  13   0    2.06    0.25
  -3  13   0    2.22    0.32
  -3  13   0    2.37    0.28
   4 -13   0    0.22    0.09
  -4 -13   0    0.60    0.19
  -4 -13   0    0.54    0.17
   4 -13   0    0.15    0.14
  -4  13   0    0.25    0.18
   4  13   0    0.35    0.12
   4  13   0    0.18    0.12
  -4  13   0    0.09    0.12
  -5 -13   0    0.58    0.20
   5 -13   0    0.63    0.21
  -5 -13   0    0.82    0.23
   5 -13   0    1.01    0.14
  -5  13   0    1.23    0.20
   5  13   0    0.77    0.15
   5  13   0    0.68    0.17
  -5  13   0    0.62    0.19
  -5  13   0    1.09    0.26
   6 -13   0    1.26    0.15
  -6 -13   0    1.15    0.24
   6 -13   0    1.10    0.25
  -6 -13   0    0.87    0.26
  -6  13   0    1.19    0.28
   6  13   0    0.87    0.16
  -6  13   0    0.87    0.23
  -6  13   0    0.92    0.19
   6  13   0    0.96    0.20
  -7 -13   0    0.97    0.23
  -7 -13   0    1.40    0.29
   7 -13   0    0.72    0.22
   7  13   0    0.78    0.16
  -7  13   0    0.66    0.18
   7  13   0    1.17    0.22
  -7  13   0    0.60    0.21
  -7  13   0    1.03    0.27
  -8 -13   0    0.30    0.21
   8 -13   0    0.03    0.13
  -8  13   0    0.01    0.10
  -8  13   0    0.00    0.17
  -8  13   0    0.07    0.16
   8  13   0    0.21    0.12
   8  13   0    0.05    0.13
  -9 -13   0    0.31    0.21
  -9  13   0    0.03    0.12
   9  13   0    0.29    0.15
  -9  13   0    0.05    0.19
  -9  13   0    0.07    0.21
 -10 -13   0    0.10    0.18
 -10  13   0    0.08    0.19
  10  13   0   -0.11    0.13
 -10  13   0    0.25    0.14
   0 -14   0    2.52    0.34
   0  14   0    2.60    0.21
   0  14   0    2.34    0.26
   0  14   0    2.62    0.32
   0  14   0    3.04    0.33
   1 -14   0    0.47    0.16
   1 -14   0    0.21    0.08
  -1 -14   0    0.20    0.14
  -1 -14   0    0.48    0.18
   1  14   0    0.22    0.11
   1  14   0    0.05    0.11
   1  14   0    0.30    0.13
  -1  14   0    0.30    0.13
   1  14   0    0.36    0.11
  -1  14   0    0.36    0.16
  -2 -14   0   -0.03    0.13
   2 -14   0    0.11    0.13
   2 -14   0    0.00    0.06
  -2 -14   0    0.00    0.12
  -2  14   0    0.23    0.16
   2  14   0   -0.05    0.08
   2  14   0    0.05    0.10
  -2  14   0   -0.03    0.10
   2  14   0    0.16    0.12
   2  14   0    0.11    0.11
   3 -14   0    0.48    0.10
  -3 -14   0    0.58    0.18
  -3 -14   0    0.31    0.17
   3  14   0    0.51    0.14
   3  14   0    0.21    0.11
   3  14   0    0.10    0.11
  -3  14   0    0.51    0.17
  -3  14   0    0.79    0.21
  -4 -14   0    0.15    0.13
   4 -14   0    0.29    0.16
  -4 -14   0    0.10    0.15
   4 -14   0    0.06    0.08
  -4  14   0    0.12    0.13
   4  14   0    0.15    0.10
  -4  14   0    0.12    0.16
   4  14   0    0.05    0.10
  -5 -14   0    6.09    0.51
   5 -14   0    5.54    0.36
   5 -14   0    6.05    0.59
  -5 -14   0    5.64    0.60
   5  14   0    5.64    0.39
  -5  14   0    6.53    0.46
  -5  14   0    6.74    0.50
  -5  14   0    6.87    0.57
   5  14   0    6.29    0.46
   6 -14   0    1.05    0.25
   6 -14   0    1.13    0.15
  -6 -14   0    0.62    0.20
  -6 -14   0    0.71    0.24
   6  14   0    0.80    0.16
  -6  14   0    0.95    0.20
   6  14   0    0.65    0.17
  -6  14   0    0.91    0.24
  -6  14   0    0.98    0.29
   7 -14   0    0.01    0.13
  -7 -14   0    0.22    0.15
   7 -14   0    0.00    0.09
  -7 -14   0    0.15    0.18
  -7  14   0    0.29    0.19
   7  14   0   -0.02    0.09
  -7  14   0    0.25    0.13
   7  14   0    0.23    0.14
  -7  14   0    0.11    0.18
   8 -14   0    0.11    0.15
  -8 -14   0   -0.13    0.15
  -8  14   0    0.04    0.16
  -8  14   0    0.21    0.14
   8  14   0    0.16    0.14
  -8  14   0    0.17    0.18
  -9 -14   0   -0.07    0.16
   9  14   0    0.11    0.14
  -9  14   0    0.27    0.15
  -9  14   0    0.45    0.34
  -9  14   0    0.30    0.25
 -10 -14   0    0.09    0.19
 -10  14   0    0.13    0.20
 -10  14   0   -0.02    0.13
   0 -15   0    0.68    0.20
   0  15   0    0.44    0.10
   0  15   0    0.66    0.16
   0  15   0    0.70    0.15
   0  15   0    0.80    0.20
  -1 -15   0   12.11    0.77
   1 -15   0   10.10    0.58
   1 -15   0   10.11    0.73
   1  15   0   10.51    0.64
  -1  15   0   10.50    0.72
   1  15   0   12.51    0.64
  -1  15   0   11.01    0.69
   1  15   0   11.23    0.71
   1  15   0   10.67    0.70
  -2 -15   0   27.76    1.56
   2 -15   0   29.63    1.39
  -2 -15   0   29.26    1.58
   2 -15   0   27.43    1.56
  -2  15   0   28.50    1.57
   2  15   0   28.72    1.45
   2  15   0   29.98    1.50
  -2  15   0   27.93    1.50
   2  15   0   29.57    1.45
  -3 -15   0    6.58    0.55
   3 -15   0    6.66    0.39
  -3 -15   0    7.02    0.55
   3 -15   0    5.75    0.59
  -3  15   0    5.70    0.48
   3  15   0    6.01    0.45
  -3  15   0    5.36    0.58
   3  15   0    6.73    0.43
   3  15   0    7.01    0.47
  -4 -15   0    0.31    0.20
  -4 -15   0    0.14    0.15
   4 -15   0    0.45    0.10
   4 -15   0    0.01    0.14
   4  15   0    0.39    0.14
  -4  15   0    0.43    0.20
  -4  15   0    0.01    0.11
   4  15   0    0.22    0.11
   5 -15   0    1.41    0.17
  -5 -15   0    1.46    0.28
  -5 -15   0    1.39    0.30
   5 -15   0    1.37    0.30
  -5  15   0    1.85    0.35
  -5  15   0    1.77    0.26
   5  15   0    1.38    0.20
  -5  15   0    1.45    0.27
   5  15   0    0.66    0.18
   6 -15   0   -0.04    0.08
  -6 -15   0   -0.10    0.13
   6 -15   0   -0.09    0.12
  -6 -15   0   -0.01    0.14
  -6  15   0   -0.03    0.14
  -6  15   0   -0.05    0.10
  -6  15   0   -0.11    0.15
   6  15   0    0.05    0.10
   6  15   0   -0.12    0.10
   7 -15   0    1.80    0.20
  -7 -15   0    1.60    0.34
   7 -15   0    0.95    0.26
  -7 -15   0    1.24    0.28
  -7  15   0    1.32    0.34
  -7  15   0    1.29    0.30
  -7  15   0    1.76    0.28
   7  15   0    1.73    0.29
  -8 -15   0    0.27    0.20
   8 -15   0    0.08    0.17
  -8  15   0    0.07    0.14
  -8  15   0    0.13    0.28
  -8  15   0    0.09    0.19
   8  15   0    0.27    0.16
  -9 -15   0    0.14    0.21
  -9  15   0    0.17    0.15
   9  15   0    0.16    0.15
  -9  15   0   -0.25    0.16
   0 -16   0    0.21    0.17
   0  16   0    0.19    0.11
   0  16   0    0.28    0.14
   0  16   0    0.32    0.15
   1 -16   0    0.07    0.07
   1 -16   0   -0.08    0.11
  -1 -16   0    0.16    0.15
   1  16   0   -0.21    0.10
   1  16   0    0.04    0.10
   1  16   0    0.14    0.09
  -1  16   0    0.02    0.13
   1  16   0    0.07    0.13
  -1  16   0    0.16    0.14
   2 -16   0    0.92    0.26
   2 -16   0    1.51    0.18
  -2 -16   0    2.09    0.34
   2  16   0    1.68    0.23
  -2  16   0    1.52    0.26
   2  16   0    1.60    0.25
   2  16   0    1.95    0.24
  -2  16   0    1.05    0.25
  -3 -16   0    1.13    0.26
   3 -16   0    1.15    0.16
  -3 -16   0    0.99    0.33
   3 -16   0    1.00    0.26
  -3  16   0    1.57    0.31
   3  16   0    1.32    0.20
   3  16   0    1.28    0.23
  -3  16   0    1.12    0.24
   4 -16   0    1.77    0.33
   4 -16   0    1.88    0.20
  -4 -16   0    2.05    0.34
  -4 -16   0    1.86    0.36
  -4  16   0    2.08    0.30
   4  16   0    1.77    0.23
  -4  16   0    1.97    0.36
   4  16   0    2.35    0.31
   5 -16   0    1.35    0.30
   5 -16   0    1.24    0.17
  -5 -16   0    1.08    0.29
  -5 -16   0    1.55    0.30
   5  16   0    1.60    0.22
  -5  16   0    1.73    0.35
  -5  16   0    1.34    0.26
  -5  16   0    1.17    0.25
   5  16   0    1.38    0.24
   6 -16   0    0.17    0.10
   6 -16   0    0.21    0.17
  -6 -16   0    0.15    0.17
  -6 -16   0    0.43    0.20
  -6  16   0   -0.04    0.17
  -6  16   0    0.31    0.18
   6  16   0    0.02    0.12
   6  16   0    0.08    0.10
  -6  16   0    0.09    0.14
  -7 -16   0    1.37    0.31
   7 -16   0    0.74    0.24
   7 -16   0    1.08    0.17
   7  16   0    1.16    0.24
  -7  16   0    1.04    0.23
  -7  16   0    1.00    0.30
  -8 -16   0    0.66    0.28
   8 -16   0    0.60    0.24
   8 -16   0    0.69    0.15
   8  16   0    0.68    0.22
  -8  16   0    0.61    0.20
  -8  16   0    0.53    0.27
  -9 -16   0   -0.02    0.20
   9  16   0    0.21    0.16
  -9  16   0    0.06    0.19
  -9  16   0   -0.07    0.14
   0 -17   0    0.08    0.17
   0  17   0   -0.15    0.11
   0  17   0    0.06    0.11
   0  17   0    0.14    0.15
   1 -17   0    2.32    0.38
  -1 -17   0    2.98    0.43
   1  17   0    2.26    0.26
  -1  17   0    2.79    0.40
   1  17   0    2.29    0.34
   1  17   0    2.43    0.29
  -1  17   0    3.58    0.40
   2 -17   0    0.46    0.11
   2 -17   0    0.17    0.17
  -2 -17   0    0.77    0.24
   2  17   0    0.50    0.14
   2  17   0    0.91    0.18
   2  17   0    0.09    0.13
  -2  17   0    0.61    0.19
  -2  17   0    0.68    0.23
   3 -17   0   -0.04    0.13
   3 -17   0    0.07    0.08
  -3 -17   0    0.07    0.16
  -3  17   0    0.12    0.13
   3  17   0    0.08    0.11
   3  17   0    0.26    0.12
  -3  17   0    0.05    0.16
   4 -17   0    1.03    0.27
   4 -17   0    1.15    0.17
  -4 -17   0    1.45    0.31
  -4  17   0    1.47    0.27
   4  17   0    1.44    0.22
  -4  17   0    1.22    0.31
   4  17   0    1.68    0.27
  -5 -17   0    0.90    0.26
  -5 -17   0    0.47    0.22
   5 -17   0    0.51    0.22
   5 -17   0    0.42    0.12
  -5  17   0    0.43    0.17
  -5  17   0    0.17    0.21
   5  17   0    0.82    0.21
  -5  17   0    0.85    0.22
   5  17   0    0.31    0.14
   6 -17   0   -0.03    0.09
   6 -17   0    0.11    0.19
  -6 -17   0    0.01    0.15
  -6 -17   0    0.08    0.17
   6  17   0   -0.08    0.11
  -6  17   0   -0.07    0.14
  -6  17   0   -0.27    0.14
   7 -17   0   -0.04    0.18
   7 -17   0   -0.06    0.10
  -7 -17   0    0.06    0.20
   7  17   0    0.36    0.18
  -7  17   0    0.10    0.23
  -7  17   0   -0.22    0.11
   8 -17   0    0.45    0.15
  -8 -17   0    0.51    0.29
   8 -17   0    1.03    0.30
   8  17   0    0.80    0.23
  -8  17   0    0.78    0.32
  -8  17   0    0.61    0.21
   0 -18   0    0.12    0.18
   0  18   0    0.18    0.17
  -1 -18   0    1.32    0.29
   1 -18   0    0.98    0.26
   1  18   0    1.33    0.24
   1  18   0    1.50    0.28
  -1  18   0    1.06    0.24
  -1  18   0    1.14    0.28
   2 -18   0    0.13    0.09
   2 -18   0    0.20    0.18
  -2 -18   0    0.10    0.17
   2  18   0    0.28    0.12
   2  18   0   -0.05    0.10
  -2  18   0    0.01    0.15
  -2  18   0    0.16    0.18
  -3 -18   0    0.19    0.17
   3 -18   0   -0.02    0.07
   3 -18   0    0.11    0.16
  -3  18   0    0.10    0.14
   3  18   0    0.24    0.13
  -3  18   0    0.17    0.17
   3  18   0    0.10    0.11
  -4 -18   0    1.30    0.31
   4 -18   0    1.44    0.19
   4 -18   0    1.21    0.30
  -4  18   0    1.37    0.28
  -4  18   0    1.48    0.35
   4  18   0    1.22    0.22
   4  18   0    1.57    0.25
   5 -18   0   -0.28    0.14
  -5 -18   0   -0.03    0.13
   5 -18   0    0.06    0.09
  -5  18   0    0.23    0.17
  -5  18   0   -0.18    0.14
   5  18   0    0.17    0.14
  -6 -18   0    0.32    0.20
   6 -18   0    0.33    0.20
   6 -18   0    0.14    0.11
  -6  18   0    0.25    0.21
  -6  18   0    0.40    0.19
   6  18   0    0.13    0.15
   7 -18   0    0.22    0.21
   7 -18   0    0.20    0.13
  -7  18   0   -0.01    0.18
  -7  18   0    0.08    0.19
   7  18   0    0.33    0.18
   0 -19   0    0.20    0.18
   0  19   0    0.43    0.16
   1 -19   0   -0.28    0.11
  -1 -19   0   -0.13    0.15
  -1  19   0    0.06    0.17
   1  19   0   -0.02    0.12
  -1  19   0   -0.07    0.13
   1  19   0    0.02    0.15
   2 -19   0    0.38    0.22
   2 -19   0    0.48    0.12
  -2 -19   0    0.47    0.22
   2  19   0    0.53    0.16
  -2  19   0    0.67    0.25
  -2  19   0    0.39    0.20
   3 -19   0   -0.08    0.18
   3 -19   0    0.15    0.10
  -3 -19   0    0.19    0.18
  -3  19   0    0.07    0.16
  -3  19   0    0.29    0.20
   3  19   0   -0.16    0.09
   3  19   0    0.06    0.12
   4 -19   0   -0.01    0.16
  -4 -19   0   -0.10    0.15
   4 -19   0   -0.05    0.07
   4  19   0    0.05    0.12
  -4  19   0    0.29    0.17
   4  19   0    0.14    0.14
  -4  19   0    0.21    0.21
   5 -19   0    0.81    0.28
   5 -19   0    0.93    0.17
  -5 -19   0    0.98    0.29
  -5  19   0    1.03    0.27
   5  19   0    1.48    0.26
  -5  19   0    0.53    0.27
   6 -19   0    0.62    0.24
   6 -19   0    0.36    0.13
  -6 -19   0    0.56    0.25
   6  19   0    0.28    0.17
  -6  19   0    0.16    0.26
  -6  19   0    0.72    0.25
   7 -19   0   -0.04    0.22
  -7  19   0    0.14    0.23
   7  19   0    0.05    0.15
  -7  19   0    0.01    0.17
   0 -20   0    0.21    0.21
   0  20   0    0.09    0.18
  -1 -20   0    0.30    0.20
   1 -20   0    0.14    0.23
   1  20   0   -0.11    0.09
  -1  20   0    0.08    0.19
   1  20   0    0.34    0.22
  -2 -20   0    0.43    0.22
   2 -20   0    0.24    0.20
  -2  20   0    0.14    0.20
  -2  20   0    0.37    0.18
   2  20   0    0.05    0.12
   3 -20   0    0.25    0.22
  -3 -20   0    0.18    0.22
   3 -20   0    0.22    0.11
   3  20   0    0.08    0.13
  -3  20   0    0.26    0.18
   3  20   0    0.61    0.16
  -3  20   0    0.28    0.23
   4 -20   0    0.09    0.10
   4 -20   0    0.13    0.18
  -4 -20   0   -0.15    0.15
  -4  20   0   -0.01    0.16
   4  20   0    0.07    0.13
  -4  20   0    0.03    0.20
  -5 -20   0   -0.06    0.18
   5 -20   0   -0.06    0.18
   5 -20   0   -0.01    0.10
  -5  20   0   -0.06    0.19
  -5  20   0   -0.05    0.15
   5  20   0    0.05    0.14
  -6 -20   0    0.34    0.24
   6 -20   0    0.21    0.12
   6 -20   0    0.15    0.21
  -6  20   0   -0.01    0.21
   6  20   0    0.32    0.18
  -6  20   0    0.12    0.19
   0 -21   0   -0.10    0.18
   0  21   0    0.13    0.18
   1 -21   0    0.53    0.26
  -1 -21   0    0.19    0.20
  -1  21   0   -0.03    0.17
   2 -21   0    1.62    0.38
  -2 -21   0    1.25    0.34
  -2  21   0    1.46    0.35
   2  21   0    1.83    0.30
   3 -21   0    0.14    0.11
   3 -21   0    0.01    0.18
  -3 -21   0    0.05    0.17
  -3  21   0    0.07    0.22
  -3  21   0   -0.09    0.15
  -4 -21   0    1.24    0.34
   4 -21   0    1.41    0.21
   4 -21   0    1.00    0.32
  -4  21   0    1.69    0.41
  -4  21   0    1.93    0.35
   4  21   0    1.92    0.28
   5 -21   0    0.32    0.22
   5 -21   0    0.02    0.11
  -5 -21   0    0.07    0.22
   5  21   0    0.00    0.13
  -5  21   0   -0.02    0.18
  -5  21   0    0.05    0.21
   0 -22   0    0.23    0.23
   0  22   0    0.39    0.27
  -1 -22   0   -0.10    0.19
   1 -22   0    0.00    0.17
  -1  22   0    0.03    0.22
   2 -22   0    0.12    0.17
  -2 -22   0    0.19    0.20
  -2  22   0    0.09    0.21
   3 -22   0    0.37    0.26
  -3 -22   0    0.89    0.31
  -3  22   0    1.12    0.34
 -12   0   1   -0.02    0.10
 -11   0   1   -0.10    0.17
 -11   0   1    0.05    0.09
 -10   0   1   -0.09    0.14
 -10   0   1   -0.12    0.07
  -9   0   1   16.68    1.08
  -9   0   1   18.20    0.92
  -8   0   1   -0.06    0.13
  -8   0   1    0.05    0.07
  -8   0   1    0.07    0.06
  -8   0   1    0.04    0.07
   8   0  -1    0.07    0.09
  -8   0   1    0.03    0.07
  -7   0   1    9.36    0.53
  -7   0   1    9.34    0.64
  -7   0   1    9.73    0.53
  -7   0   1    9.54    0.51
  -7   0   1    8.95    0.49
  -6   0   1    0.02    0.09
  -6   0   1    0.02    0.03
  -6   0   1    0.00    0.05
  -6   0   1    0.00    0.04
  -6   0   1   -0.02    0.05
  -5   0   1    3.44    0.29
  -5   0   1    3.72    0.21
  -5   0   1    2.94    0.22
  -5   0   1    3.39    0.23
  -5   0   1    3.30    0.20
  -4   0   1   -0.02    0.02
  -4   0   1    0.03    0.04
  -4   0   1   -0.01    0.04
  -4   0   1   -0.05    0.02
  -4   0   1   -0.07    0.05
  -3   0   1    7.91    0.45
  -3   0   1    8.26    0.42
   3   0  -1    8.58    0.46
  -3   0   1    7.83    0.38
  -3   0   1    8.15    0.38
  -3   0   1    8.03    0.42
   2   0  -1   -0.03    0.04
  -2   0   1    0.00    0.03
  -2   0   1   -0.02    0.03
   2   0  -1    0.04    0.03
  -2   0   1   -0.03    0.03
  -1   0   1    0.15    0.03
  -1   0   1    0.14    0.03
  -1   0   1    0.11    0.03
   1   0  -1    0.13    0.03
   1   0  -1    0.14    0.03
   0   0   1    0.00    0.00
   0   0   1    0.00    0.00
   0   0   1    0.00    0.01
   0   0   1    0.00    0.00
   0   0  -1   -0.01    0.00
   0   0  -1    0.00    0.00
   0   0  -1    0.00    0.00
   0   0   1    0.00    0.00
   1   0   1   47.03    2.18
  -1   0  -1   47.37    2.18
   1   0   1   49.99    2.18
  -1   0  -1   48.14    2.17
   1   0   1   48.25    2.19
  -1   0  -1   47.84    2.18
   1   0   1   48.35    2.17
  -1   0  -1   47.56    2.19
  -2   0  -1    0.02    0.02
   2   0   1    0.01    0.02
  -2   0  -1   -0.01    0.04
  -2   0  -1    0.00    0.02
  -2   0  -1    0.02    0.02
   2   0   1   -0.03    0.02
  -2   0  -1    0.01    0.02
   2   0   1   -0.01    0.04
   3   0   1    7.46    0.42
  -3   0  -1    7.16    0.37
  -3   0  -1    6.97    0.37
  -3   0  -1    6.92    0.42
  -3   0  -1    7.45    0.38
  -3   0  -1    7.36    0.36
  -4   0  -1   -0.01    0.03
  -4   0  -1   -0.01    0.04
  -4   0  -1    0.01    0.03
  -4   0  -1    0.01    0.04
  -4   0  -1   -0.05    0.05
  -5   0  -1   -0.04    0.04
  -5   0  -1   -0.03    0.04
  -5   0  -1   -0.04    0.03
   5   0   1    0.01    0.03
  -5   0  -1   -0.02    0.03
  -5   0  -1   -0.05    0.06
  -6   0  -1    0.03    0.04
   6   0   1    0.05    0.04
  -6   0  -1    0.01    0.05
  -6   0  -1    0.01    0.04
  -6   0  -1    0.02    0.08
  -6   0  -1   -0.01    0.04
  -7   0  -1    0.50    0.11
  -7   0  -1    0.52    0.16
   7   0   1    0.54    0.10
  -7   0  -1    0.32    0.10
  -7   0  -1    0.48    0.10
  -7   0  -1    0.39    0.09
  -8   0  -1   -0.09    0.06
  -8   0  -1   -0.12    0.10
  -8   0  -1   -0.01    0.07
  -9   0  -1    0.79    0.24
  -9   0  -1    0.89    0.16
 -10   0  -1   -0.02    0.16
 -10   0  -1   -0.01    0.09
 -11   0  -1    0.03    0.09
 -12   0  -1   -0.06    0.10
 -12  -1   1   -0.09    0.09
 -12   1   1    0.15    0.10
 -11  -1   1    0.48    0.27
 -11  -1   1    0.90    0.17
 -11   1   1    0.58    0.14
 -11   1   1    0.24    0.23
 -10  -1   1    0.49    0.14
 -10  -1   1    0.45    0.22
 -10   1   1    0.48    0.12
 -10   1   1    0.09    0.18
  -9  -1   1   14.13    0.82
  -9  -1   1   15.45    0.98
  -9   1   1   15.60    0.80
  -9   1   1   17.47    1.03
   8  -1  -1    1.42    0.19
  -8  -1   1    1.54    0.20
  -8  -1   1    1.91    0.20
  -8  -1   1    1.87    0.31
  -8  -1   1    1.65    0.19
  -8  -1   1    2.30    0.22
  -8   1   1    1.49    0.21
  -8   1   1    1.48    0.17
   8   1  -1    1.98    0.21
  -8   1   1    1.62    0.17
  -8   1   1    1.60    0.30
  -8   1   1    1.65    0.20
  -7  -1   1    1.33    0.15
  -7  -1   1    1.91    0.19
  -7  -1   1    1.66    0.19
  -7  -1   1    1.50    0.17
  -7  -1   1    1.67    0.27
   7  -1  -1    1.43    0.18
  -7   1   1    1.53    0.20
   7   1  -1    1.53    0.17
  -7   1   1    1.63    0.16
  -7   1   1    1.48    0.15
  -7   1   1    1.71    0.19
  -7   1   1    1.36    0.25
  -6  -1   1    2.36    0.19
  -6  -1   1    2.59    0.18
  -6  -1   1    2.01    0.17
  -6  -1   1    2.24    0.16
   6  -1  -1    2.31    0.19
  -6  -1   1    2.04    0.28
  -6   1   1    2.55    0.21
  -6   1   1    2.05    0.16
  -6   1   1    2.18    0.15
  -6   1   1    2.90    0.32
  -6   1   1    2.27    0.19
  -5  -1   1   11.61    0.68
  -5  -1   1   11.70    0.61
   5  -1  -1   11.39    0.61
  -5  -1   1   11.97    0.57
  -5  -1   1   11.25    0.58
  -5  -1   1   12.26    0.60
  -5   1   1   12.57    0.61
  -5   1   1   11.65    0.56
  -5   1   1   11.92    0.62
  -5   1   1   10.22    0.56
  -5   1   1   11.75    0.68
  -4  -1   1   18.86    0.93
  -4  -1   1   19.03    0.89
  -4  -1   1   18.77    0.98
  -4  -1   1   18.19    0.91
  -4  -1   1   18.86    0.90
  -4   1   1   18.24    0.98
  -4   1   1   20.39    0.95
  -4   1   1   20.02    0.93
  -4   1   1   18.93    0.88
  -3  -1   1    0.70    0.07
  -3  -1   1    0.51    0.10
   3  -1  -1    0.58    0.10
  -3  -1   1    0.53    0.08
  -3  -1   1    0.44    0.06
  -3  -1   1    0.61    0.06
  -3   1   1    0.44    0.09
  -3   1   1    0.62    0.09
  -3   1   1    0.67    0.10
   3   1  -1    0.61    0.11
  -2  -1   1   18.51    0.86
   2  -1  -1   18.65    0.88
  -2  -1   1   18.10    0.88
  -2  -1   1   18.40    0.84
  -2  -1   1   18.30    0.85
  -2  -1   1   18.45    0.84
  -2   1   1   18.03    0.87
   2   1  -1   17.44    0.85
  -2   1   1   17.81    0.88
   2   1  -1   19.07    0.89
  -2   1   1   18.23    0.86
   1  -1  -1   24.43    1.14
  -1  -1   1   25.30    1.13
  -1  -1   1   24.42    1.13
   1  -1  -1   24.47    1.14
  -1  -1   1   23.93    1.13
   1  -1  -1   26.09    1.14
  -1  -1   1   24.81    1.14
   1   1  -1   24.09    1.12
   1   1  -1   23.93    1.12
   1   1  -1   25.25    1.13
   1   1  -1   25.07    1.13
  -1   1   1   24.96    1.14
  -1   1   1   24.76    1.14
  -1   1   1   24.86    1.14
   0  -1  -1    2.56    0.16
   0  -1  -1    2.79    0.16
   0  -1   1    3.21    0.16
   0  -1   1    3.27    0.17
   0  -1   1    3.22    0.17
   0  -1  -1    3.14    0.16
   0  -1  -1    3.34    0.15
   0  -1   1    3.27    0.15
   0   1   1    3.42    0.16
   0   1   1    3.65    0.16
   0   1   1    3.12    0.16
   0   1  -1    3.15    0.16
   0   1  -1    2.96    0.16
   0   1  -1    3.20    0.16
   0   1   1    3.27    0.16
   1  -1   1    5.51    0.28
  -1  -1  -1    5.52    0.26
   1  -1   1    5.86    0.28
   1  -1   1    5.37    0.27
   1  -1   1    5.56    0.27
  -1  -1  -1    5.80    0.28
   1  -1   1    5.37    0.27
  -1  -1  -1    5.28    0.28
  -1   1  -1    5.52    0.27
  -1   1  -1    5.36    0.28
   1   1   1    5.33    0.27
  -1   1  -1    5.42    0.27
   1   1   1    5.37    0.29
   1   1   1    5.10    0.28
   1   1   1    5.56    0.26
  -1   1  -1    5.53    0.28
  -2  -1  -1   17.53    0.81
   2  -1   1   17.87    0.81
   2  -1   1   16.75    0.84
  -2  -1  -1   17.28    0.80
  -2  -1  -1   17.30    0.83
  -2  -1  -1   17.87    0.86
   2  -1   1   17.09    0.81
  -2  -1  -1   17.48    0.82
  -2   1  -1   17.05    0.85
  -2   1  -1   17.35    0.82
  -2   1  -1   17.08    0.83
   2   1   1   17.78    0.82
   2   1   1   18.20    0.86
   2   1   1   17.76    0.80
  -2   1  -1   17.70    0.81
  -3  -1  -1    0.05    0.03
   3  -1   1    0.03    0.05
   3  -1   1    0.00    0.02
  -3  -1  -1    0.00    0.02
  -3  -1  -1   -0.04    0.03
  -3  -1  -1    0.00    0.05
  -3  -1  -1    0.00    0.03
  -3   1  -1    0.02    0.03
   3   1   1    0.14    0.06
   3   1   1    0.01    0.02
  -3   1  -1    0.01    0.03
  -3   1  -1   -0.03    0.04
  -3   1  -1    0.03    0.04
  -3   1  -1   -0.01    0.02
  -4  -1  -1   51.57    2.29
  -4  -1  -1   49.71    2.28
  -4  -1  -1   49.12    2.28
  -4  -1  -1   48.26    2.30
  -4  -1  -1   48.71    2.37
   4  -1   1   50.72    2.28
  -4   1  -1   48.84    2.37
  -4   1  -1   50.69    2.29
  -4   1  -1   48.10    2.28
  -4   1  -1   49.53    2.31
  -4   1  -1   51.83    2.28
  -5  -1  -1    7.12    0.40
  -5  -1  -1    6.56    0.46
   5  -1   1    6.88    0.38
  -5  -1  -1    7.08    0.38
  -5  -1  -1    7.13    0.38
  -5  -1  -1    7.17    0.39
  -5   1  -1    7.17    0.41
  -5   1  -1    7.43    0.48
  -5   1  -1    6.97    0.38
  -5   1  -1    7.13    0.38
  -5   1  -1    7.09    0.38
  -6  -1  -1    0.00    0.04
  -6  -1  -1    0.07    0.09
  -6  -1  -1   -0.02    0.04
  -6  -1  -1    0.05    0.05
  -6  -1  -1    0.01    0.04
   6  -1   1    0.02    0.04
  -6   1  -1    0.03    0.04
  -6   1  -1    0.02    0.06
  -6   1  -1    0.00    0.04
  -6   1  -1    0.01    0.04
  -6   1  -1   -0.12    0.07
  -7  -1  -1   12.54    0.67
   7  -1   1   12.65    0.66
  -7  -1  -1   12.67    0.69
  -7  -1  -1   12.79    0.67
  -7  -1  -1   12.67    0.80
  -7  -1  -1   12.78    0.65
  -7   1  -1   12.70    0.80
  -7   1  -1   13.21    0.66
  -7   1  -1   12.98    0.67
   7   1   1   12.66    0.65
  -7   1  -1   12.57    0.67
  -7   1  -1   12.51    0.70
  -8  -1  -1    0.03    0.12
  -8  -1  -1    0.06    0.09
  -8   1  -1   -0.05    0.10
  -8   1  -1    0.05    0.07
  -8   1  -1    0.05    0.09
  -9  -1  -1    5.17    0.57
  -9  -1  -1    4.97    0.37
  -9   1  -1    5.70    0.58
  -9   1  -1    4.78    0.35
 -10  -1  -1    2.11    0.37
 -10  -1  -1    2.35    0.27
 -10   1  -1    2.27    0.40
 -10   1  -1    2.29    0.26
 -11  -1  -1    0.55    0.16
 -11   1  -1    0.81    0.31
 -11   1  -1    0.84    0.17
 -12  -1  -1    0.15    0.13
 -12   1  -1    0.01    0.11
 -12  -2   1    0.42    0.15
 -12   2   1    0.45    0.13
 -11  -2   1    0.13    0.11
 -11   2   1    0.29    0.19
 -11   2   1    0.14    0.09
 -10  -2   1   -0.08    0.14
 -10  -2   1    0.04    0.09
 -10   2   1   -0.11    0.12
 -10   2   1    0.08    0.08
  -9  -2   1    2.33    0.27
  -9  -2   1    3.53    0.44
  -9   2   1    2.24    0.37
  -9   2   1    2.70    0.23
  -9   2   1    3.17    0.34
  -8  -2   1    0.34    0.12
   8  -2  -1    0.42    0.12
  -8  -2   1    0.39    0.11
  -8  -2   1    0.19    0.15
  -8   2   1    0.68    0.16
  -8   2   1    0.28    0.09
  -8   2   1    0.34    0.09
  -8   2   1    0.27    0.11
  -8   2   1    0.19    0.17
  -7  -2   1    0.04    0.07
  -7  -2   1    0.13    0.11
  -7  -2   1   -0.01    0.06
  -7  -2   1    0.01    0.05
  -7  -2   1    0.00    0.04
   7  -2  -1    0.05    0.07
  -7   2   1    0.05    0.05
  -7   2   1    0.02    0.06
  -7   2   1   -0.02    0.07
  -7   2   1    0.10    0.11
   7   2  -1    0.03    0.05
  -7   2   1    0.01    0.04
   6  -2  -1    2.76    0.22
  -6  -2   1    2.77    0.21
  -6  -2   1    2.77    0.31
  -6  -2   1    2.71    0.19
  -6  -2   1    3.31    0.20
  -6  -2   1    2.45    0.21
  -6   2   1    2.63    0.27
  -6   2   1    2.54    0.17
  -6   2   1    2.61    0.22
  -6   2   1    2.58    0.17
  -6   2   1    3.22    0.34
   6   2  -1    2.66    0.19
  -5  -2   1   28.82    1.18
  -5  -2   1   22.97    1.27
  -5  -2   1   24.29    1.18
   5  -2  -1   25.70    1.21
  -5  -2   1   24.89    1.20
  -5  -2   1   22.06    1.19
  -5   2   1   24.29    1.15
  -5   2   1   24.54    1.15
  -5   2   1   25.07    1.21
   5   2  -1   26.36    1.17
  -5   2   1   24.00    1.27
  -5   2   1   24.46    1.23
  -4  -2   1    0.12    0.04
  -4  -2   1    0.15    0.04
  -4  -2   1    0.07    0.05
  -4  -2   1    0.14    0.05
   4  -2  -1    0.17    0.06
  -4  -2   1    0.05    0.06
  -4   2   1    0.05    0.03
  -4   2   1    0.05    0.04
  -4   2   1    0.07    0.06
  -4   2   1    0.09    0.03
  -4   2   1    0.06    0.05
   4   2  -1    0.08    0.04
  -3  -2   1    0.95    0.11
  -3  -2   1    0.78    0.07
  -3  -2   1    0.89    0.09
   3  -2  -1    0.62    0.09
   3  -2  -1    0.73    0.11
  -3  -2   1    0.98    0.13
  -3  -2   1    0.86    0.10
   3   2  -1    0.72    0.08
  -3   2   1    0.78    0.12
  -3   2   1    0.76    0.05
  -3   2   1    0.77    0.10
   3   2  -1    0.91    0.13
  -3   2   1    0.66    0.05
  -3   2   1    0.79    0.11
   3   2  -1    0.82    0.07
  -2  -2   1   91.33    3.87
  -2  -2   1   89.04    3.88
   2  -2  -1   85.56    3.90
  -2  -2   1   86.53    3.89
   2  -2  -1   86.59    3.90
  -2  -2   1   79.36    3.88
  -2  -2   1   85.96    3.90
  -2   2   1   84.29    3.86
  -2   2   1   87.03    3.90
   2   2  -1   85.14    3.87
  -2   2   1   82.78    3.86
   2   2  -1   87.18    3.88
   2   2  -1   84.43    3.87
   2   2  -1   87.10    3.92
  -2   2   1   84.20    3.91
  -2   2   1   86.92    3.91
  -1  -2   1    0.68    0.08
  -1  -2   1    0.82    0.06
  -1  -2   1    0.63    0.07
   1  -2  -1    0.87    0.09
   1  -2  -1    0.72    0.06
  -1   2   1    1.00    0.07
   1   2  -1    0.66    0.06
  -1   2   1    0.71    0.06
  -1   2   1    0.76    0.09
   1   2  -1    0.76    0.05
  -1   2   1    0.67    0.08
   1   2  -1    0.75    0.05
   1   2  -1    0.76    0.06
  -1   2   1    0.67    0.05
   0  -2  -1    0.12    0.03
   0  -2  -1    0.12    0.03
   0  -2   1    0.12    0.02
   0  -2   1    0.09    0.03
   0  -2   1    0.12    0.04
   0  -2   1    0.24    0.04
   0  -2  -1    0.09    0.02
   0  -2  -1    0.10    0.03
   0  -2   1    0.07    0.03
   0  -2  -1    0.09    0.03
   0   2  -1    0.13    0.03
   0   2   1    0.13    0.03
   0   2  -1    0.09    0.03
   0   2   1    0.10    0.03
   0   2   1    0.16    0.03
   0   2   1    0.15    0.04
   0   2  -1    0.02    0.03
   0   2  -1    0.06    0.02
   0   2  -1    0.23    0.04
   0   2   1    0.06    0.02
  -1  -2  -1    1.48    0.09
  -1  -2  -1    1.23    0.09
  -1  -2  -1    1.40    0.10
  -1  -2  -1    1.29    0.07
   1  -2   1    1.38    0.10
  -1  -2  -1    1.33    0.10
   1  -2   1    1.36    0.10
   1   2   1    1.25    0.09
   1   2   1    1.36    0.10
  -1   2  -1    1.29    0.09
   1   2   1    1.32    0.07
  -1   2  -1    1.23    0.10
   1   2   1    1.33    0.10
   1   2   1    1.44    0.09
   2  -2   1  218.07    9.98
  -2  -2  -1  219.71    9.96
  -2  -2  -1  222.69   10.01
   2  -2   1  216.27    9.98
   2  -2   1  244.61    9.97
  -2   2  -1  211.40    9.96
  -2   2  -1  220.42    9.97
   2   2   1  223.51    9.98
   2   2   1  221.04   10.00
  -2   2  -1  212.42    9.97
  -2   2  -1  221.43   10.02
  -3  -2  -1    0.07    0.06
   3  -2   1    0.00    0.03
  -3  -2  -1    0.00    0.03
  -3  -2  -1    0.05    0.02
  -3  -2  -1   -0.03    0.03
   3  -2   1    0.01    0.04
  -3  -2  -1    0.00    0.03
  -3   2  -1    0.01    0.04
  -3   2  -1    0.01    0.02
  -3   2  -1    0.02    0.03
  -3   2  -1    0.02    0.04
   3   2   1    0.04    0.03
   3   2   1    0.01    0.02
   3   2   1   -0.01    0.05
  -4  -2  -1   -0.01    0.02
  -4  -2  -1    0.02    0.05
  -4  -2  -1   -0.02    0.03
  -4  -2  -1   -0.02    0.03
  -4  -2  -1   -0.08    0.06
   4  -2   1    0.03    0.04
   4   2   1    0.00    0.02
  -4   2  -1   -0.01    0.06
  -4   2  -1   -0.01    0.05
  -4   2  -1    0.04    0.04
  -4   2  -1   -0.04    0.03
  -5  -2  -1    3.23    0.33
  -5  -2  -1    2.66    0.19
   5  -2   1    2.80    0.20
  -5  -2  -1    2.87    0.18
  -5  -2  -1    3.31    0.21
  -5  -2  -1    3.30    0.23
  -5   2  -1    2.87    0.20
  -5   2  -1    2.99    0.23
  -5   2  -1    2.76    0.19
  -5   2  -1    2.65    0.29
  -6  -2  -1    0.43    0.09
  -6  -2  -1    0.45    0.10
   6  -2   1    0.49    0.09
  -6  -2  -1    0.58    0.09
  -6  -2  -1    0.57    0.16
  -6  -2  -1    0.55    0.08
  -6   2  -1    0.59    0.10
  -6   2  -1    0.50    0.09
  -6   2  -1    0.51    0.16
  -6   2  -1    0.63    0.13
  -7  -2  -1   -0.02    0.05
   7  -2   1    0.16    0.07
  -7  -2  -1    0.09    0.12
  -7  -2  -1    0.03    0.05
  -7  -2  -1    0.15    0.08
  -7  -2  -1    0.05    0.06
  -7   2  -1    0.04    0.05
  -7   2  -1    0.04    0.08
  -7   2  -1    0.02    0.06
  -7   2  -1   -0.05    0.10
  -8  -2  -1    2.00    0.24
  -8  -2  -1    2.22    0.34
  -8   2  -1    1.61    0.30
  -8   2  -1    2.16    0.26
  -8   2  -1    1.89    0.20
  -9  -2  -1    3.09    0.43
  -9  -2  -1    1.96    0.26
  -9   2  -1    2.50    0.39
  -9   2  -1    2.44    0.25
  -9   2  -1    2.64    0.31
 -10  -2  -1    0.90    0.25
 -10  -2  -1    1.18    0.21
 -10   2  -1    1.27    0.32
 -10   2  -1    1.36    0.19
 -11  -2  -1    0.29    0.13
 -11   2  -1   -0.01    0.10
 -11   2  -1    0.11    0.23
 -12  -2  -1    0.30    0.15
 -12   2  -1    0.25    0.14
 -12  -3   1    0.10    0.12
 -12   3   1   -0.04    0.09
 -11  -3   1    0.25    0.13
 -11   3   1    0.23    0.10
 -11   3   1    0.21    0.23
 -10  -3   1    0.06    0.10
 -10   3   1   -0.15    0.15
 -10   3   1   -0.01    0.07
  -9  -3   1   26.48    1.39
  -9   3   1   30.43    1.45
  -9   3   1   26.03    1.32
  -9   3   1   26.97    1.53
  -8  -3   1    3.79    0.29
  -8  -3   1    2.60    0.37
   8  -3  -1    3.43    0.32
  -8   3   1    2.87    0.38
  -8   3   1    3.49    0.36
  -8   3   1    2.89    0.23
  -8   3   1    3.64    0.24
  -7  -3   1    0.15    0.12
   7  -3  -1    0.22    0.09
  -7  -3   1    0.16    0.07
  -7  -3   1    0.12    0.08
  -7  -3   1    0.11    0.07
   7   3  -1    0.21    0.06
  -7   3   1    0.05    0.04
  -7   3   1    0.16    0.06
  -7   3   1    0.03    0.11
  -7   3   1    0.27    0.11
  -7   3   1    0.03    0.07
   6  -3  -1    7.97    0.48
  -6  -3   1    8.20    0.45
  -6  -3   1    7.54    0.46
  -6  -3   1    7.96    0.55
  -6  -3   1    8.11    0.47
  -6   3   1    7.98    0.47
  -6   3   1    8.46    0.51
  -6   3   1    8.27    0.42
   6   3  -1    8.14    0.42
  -6   3   1    8.28    0.42
  -6   3   1    7.55    0.53
   5  -3  -1   66.97    3.09
  -5  -3   1   65.94    3.16
  -5  -3   1   66.84    3.06
  -5  -3   1   68.30    3.09
  -5  -3   1   64.23    3.08
  -5   3   1   68.64    3.04
  -5   3   1   63.83    3.15
  -5   3   1   65.01    3.12
  -5   3   1   65.42    3.02
  -5   3   1   68.56    3.09
   5   3  -1   68.16    3.03
  -4  -3   1   27.02    1.24
  -4  -3   1   26.05    1.25
   4  -3  -1   25.77    1.26
  -4  -3   1   25.78    1.26
  -4   3   1   25.73    1.20
  -4   3   1   26.48    1.29
  -4   3   1   27.19    1.30
   4   3  -1   25.64    1.20
  -4   3   1   25.82    1.21
  -4   3   1   26.09    1.26
   3  -3  -1    0.15    0.05
  -3  -3   1    0.19    0.05
  -3  -3   1    0.11    0.05
  -3  -3   1    0.25    0.05
  -3  -3   1    0.09    0.05
   3  -3  -1    0.00    0.04
  -3   3   1    0.05    0.05
   3   3  -1    0.10    0.03
  -3   3   1    0.11    0.03
   3   3  -1    0.12    0.03
  -3   3   1    0.15    0.06
   3   3  -1    0.09    0.06
  -3   3   1    0.13    0.05
  -3   3   1    0.10    0.03
  -2  -3   1    0.17    0.05
   2  -3  -1    0.23    0.06
  -2  -3   1    0.15    0.06
  -2  -3   1    0.17    0.05
  -2  -3   1    0.26    0.04
   2   3  -1    0.24    0.05
   2   3  -1    0.21    0.05
  -2   3   1    0.22    0.06
   2   3  -1    0.21    0.04
  -2   3   1    0.23    0.05
  -2   3   1    0.23    0.04
  -2   3   1    0.19    0.07
   1  -3  -1   21.31    1.01
  -1  -3   1   20.79    0.98
   1  -3  -1   19.65    0.99
  -1  -3   1   21.34    1.00
  -1  -3   1   22.39    1.01
  -1  -3   1   20.56    1.01
   1   3  -1   21.22    0.97
  -1   3   1   20.93    0.98
   1   3  -1   21.37    1.00
  -1   3   1   21.16    1.00
  -1   3   1   22.36    1.02
   1   3  -1   21.02    0.99
   1   3  -1   22.40    0.99
   0  -3  -1   32.61    1.47
   0  -3   1   33.01    1.50
   0  -3   1   31.93    1.51
   0  -3   1   32.29    1.51
   0  -3  -1   32.19    1.51
   0  -3  -1   33.13    1.51
   0  -3   1   32.09    1.47
   0   3   1   31.94    1.50
   0   3   1   32.03    1.51
   0   3  -1   32.39    1.50
   0   3   1   32.13    1.48
   0   3   1   32.54    1.49
   0   3  -1   33.70    1.49
   0   3  -1   32.88    1.51
   0   3  -1   32.60    1.50
   0   3   1   33.11    1.50
   0   3  -1   32.47    1.48
  -1  -3  -1    0.22    0.06
  -1  -3  -1    0.17    0.04
   1  -3   1    0.19    0.05
  -1  -3  -1    0.21    0.05
  -1  -3  -1    0.19    0.05
   1  -3   1    0.24    0.03
   1  -3   1    0.11    0.04
   1   3   1    0.19    0.04
   1   3   1    0.14    0.04
   1   3   1    0.22    0.04
  -1   3  -1    0.15    0.05
   1   3   1    0.16    0.04
   1   3   1    0.15    0.05
  -1   3  -1    0.20    0.04
  -2  -3  -1    3.84    0.23
  -2  -3  -1    3.88    0.25
  -2  -3  -1    4.05    0.23
   2  -3   1    3.98    0.24
   2  -3   1    4.13    0.23
  -2  -3  -1    4.12    0.23
  -2   3  -1    4.34    0.22
   2   3   1    4.26    0.23
  -2   3  -1    3.84    0.25
  -2   3  -1    3.75    0.23
   2   3   1    3.96    0.23
   2   3   1    4.03    0.25
  -2   3  -1    4.52    0.25
   2   3   1    4.08    0.22
   3  -3   1   -0.02    0.03
  -3  -3  -1    0.02    0.03
   3  -3   1   -0.02    0.03
  -3  -3  -1    0.05    0.04
  -3  -3  -1    0.03    0.03
  -3  -3  -1    0.06    0.05
  -3   3  -1    0.00    0.03
  -3   3  -1    0.01    0.03
  -3   3  -1    0.04    0.04
   3   3   1    0.03    0.03
  -3   3  -1    0.02    0.05
  -4  -3  -1   13.84    0.73
   4  -3   1   14.52    0.71
  -4  -3  -1   14.09    0.71
  -4  -3  -1   13.57    0.76
  -4  -3  -1   14.07    0.70
  -4   3  -1   14.54    0.70
   4   3   1   14.65    0.65
  -4   3  -1   13.90    0.69
  -4   3  -1   14.48    0.75
   4   3   1   13.83    0.65
  -4   3  -1   14.15    0.77
  -5  -3  -1    9.18    0.49
  -5  -3  -1    9.01    0.50
  -5  -3  -1    8.91    0.57
  -5  -3  -1    8.82    0.44
   5  -3   1    9.46    0.50
  -5  -3  -1    9.14    0.52
  -5   3  -1    8.98    0.54
   5   3   1    9.81    0.45
  -5   3  -1    9.83    0.50
   5   3   1    9.87    0.45
  -5   3  -1    8.66    0.57
  -5   3  -1    9.09    0.48
  -6  -3  -1    3.58    0.38
   6  -3   1    4.43    0.28
  -6  -3  -1    4.19    0.28
  -6  -3  -1    5.25    0.32
  -6  -3  -1    4.41    0.23
  -6  -3  -1    4.15    0.26
  -6   3  -1    3.96    0.26
  -6   3  -1    4.07    0.27
  -6   3  -1    3.74    0.39
  -6   3  -1    4.07    0.32
   6   3   1    3.97    0.23
  -7  -3  -1    0.69    0.14
  -7  -3  -1    0.61    0.18
   7  -3   1    0.60    0.12
  -7  -3  -1    0.32    0.11
  -7  -3  -1    0.55    0.10
  -7   3  -1    0.50    0.10
  -7   3  -1    0.74    0.20
  -7   3  -1    0.48    0.14
  -7   3  -1    0.61    0.11
  -8  -3  -1    6.87    0.55
  -8  -3  -1    7.07    0.46
  -8   3  -1    6.80    0.40
  -8   3  -1    5.51    0.45
  -8   3  -1    6.62    0.56
  -9  -3  -1    0.17    0.17
  -9  -3  -1    0.03    0.11
  -9   3  -1    0.14    0.11
  -9   3  -1   -0.10    0.17
  -9   3  -1    0.29    0.14
 -10  -3  -1    0.16    0.18
 -10  -3  -1   -0.04    0.10
 -10   3  -1    0.17    0.09
 -10   3  -1   -0.06    0.14
 -11  -3  -1    0.33    0.14
 -11   3  -1    0.17    0.10
 -11   3  -1   -0.03    0.31
 -12  -3  -1   -0.08    0.11
 -12   3  -1   -0.05    0.09
 -12  -4   1    0.00    0.11
 -12   4   1   -0.15    0.07
 -11  -4   1   -0.07    0.11
 -11   4   1   -0.02    0.19
 -11   4   1   -0.01    0.08
 -10  -4   1    0.02    0.10
 -10   4   1    0.11    0.17
 -10   4   1    0.21    0.09
  -9  -4   1    0.63    0.17
  -9   4   1    1.54    0.26
  -9   4   1    0.78    0.25
  -9   4   1    1.13    0.15
  -8  -4   1    0.03    0.09
   8  -4  -1   -0.02    0.09
  -8   4   1    0.04    0.05
  -8   4   1    0.06    0.06
  -8   4   1   -0.02    0.14
  -8   4   1    0.08    0.11
  -7  -4   1    0.21    0.10
   7  -4  -1    0.33    0.10
  -7  -4   1    0.18    0.08
  -7  -4   1    0.23    0.09
  -7  -4   1    0.24    0.11
  -7   4   1    0.12    0.06
  -7   4   1    0.18    0.12
  -7   4   1    0.09    0.12
  -7   4   1    0.17    0.07
  -6  -4   1    6.68    0.41
  -6  -4   1    5.88    0.38
  -6  -4   1    7.05    0.42
  -6  -4   1    6.77    0.39
   6  -4  -1    6.19    0.41
  -6   4   1    6.70    0.36
   6   4  -1    6.48    0.34
  -6   4   1    6.51    0.35
  -6   4   1    6.46    0.45
  -6   4   1    6.79    0.48
  -5  -4   1    1.26    0.16
  -5  -4   1    1.19    0.14
  -5  -4   1    1.45    0.17
  -5  -4   1    1.09    0.14
   5  -4  -1    1.12    0.16
  -5   4   1    1.00    0.10
  -5   4   1    1.18    0.12
   5   4  -1    1.28    0.09
  -5   4   1    1.21    0.18
  -5   4   1    1.33    0.21
  -4  -4   1    1.36    0.16
  -4  -4   1    1.60    0.15
  -4  -4   1    1.67    0.17
   4  -4  -1    1.54    0.17
  -4   4   1    1.36    0.10
  -4   4   1    1.14    0.16
  -4   4   1    1.35    0.11
  -4   4   1    1.61    0.20
   4   4  -1    1.19    0.09
  -3  -4   1   19.54    0.96
  -3  -4   1   19.59    0.94
  -3  -4   1   19.39    0.90
   3  -4  -1   19.74    0.96
  -3  -4   1   19.10    0.95
   3   4  -1   19.39    0.90
   3   4  -1   20.09    0.93
  -3   4   1   18.68    0.92
  -3   4   1   19.20    0.96
  -3   4   1   18.86    0.91
   3   4  -1   19.57    0.90
  -3   4   1   19.84    0.98
  -2  -4   1    8.06    0.44
   2  -4  -1    8.88    0.46
  -2  -4   1    8.81    0.41
  -2  -4   1    8.24    0.45
  -2  -4   1    7.84    0.46
   2   4  -1    8.35    0.42
  -2   4   1    8.69    0.42
   2   4  -1    8.56    0.42
   2   4  -1    8.60    0.44
  -2   4   1    8.53    0.44
   2   4  -1    8.55    0.42
  -2   4   1    9.24    0.48
  -2   4   1    8.28    0.44
  -1  -4   1    6.17    0.33
   1  -4  -1    5.72    0.32
   1  -4  -1    6.05    0.29
   1  -4  -1    6.46    0.35
  -1  -4   1    5.99    0.34
  -1  -4   1    6.05    0.35
  -1   4   1    5.97    0.32
  -1   4   1    5.90    0.34
   1   4  -1    6.00    0.32
   1   4  -1    5.69    0.32
  -1   4   1    5.26    0.32
   1   4  -1    7.68    0.34
   1   4  -1    6.27    0.30
   0  -4   1   28.76    1.34
   0  -4  -1   30.01    1.39
   0  -4   1   29.83    1.39
   0  -4   1   27.08    1.38
   0  -4  -1   29.16    1.34
   0  -4  -1   30.20    1.39
   0   4   1   27.91    1.37
   0   4  -1   29.94    1.35
   0   4  -1   29.31    1.37
   0   4  -1   29.37    1.38
   0   4   1   29.94    1.35
   0   4   1   28.63    1.37
   0   4  -1   30.38    1.36
   0   4   1   29.82    1.39
  -1  -4  -1    0.20    0.06
  -1  -4  -1    0.24    0.06
  -1  -4  -1    0.23    0.05
  -1  -4  -1    0.21    0.05
   1   4   1    0.26    0.05
  -1   4  -1    0.19    0.04
   1   4   1    0.28    0.05
   1   4   1    0.23    0.05
   1   4   1    0.16    0.04
  -2  -4  -1    3.05    0.22
  -2  -4  -1    3.16    0.20
   2  -4   1    2.88    0.19
   2  -4   1    2.87    0.20
  -2  -4  -1    3.08    0.20
  -2  -4  -1    3.24    0.16
  -2   4  -1    3.06    0.20
   2   4   1    3.26    0.20
  -2   4  -1    2.79    0.18
   2   4   1    3.27    0.22
  -2   4  -1    3.08    0.22
   2   4   1    3.13    0.19
   2   4   1    3.25    0.19
   2   4   1    3.06    0.16
  -3  -4  -1    3.15    0.23
  -3  -4  -1    3.21    0.21
   3  -4   1    3.01    0.21
  -3   4  -1    3.29    0.21
  -3   4  -1    3.04    0.24
   3   4   1    3.28    0.21
  -3   4  -1    3.20    0.19
  -3   4  -1    3.20    0.23
   3   4   1    3.15    0.19
  -4  -4  -1    3.00    0.21
   4  -4   1    3.00    0.22
  -4  -4  -1    3.44    0.23
  -4  -4  -1    3.23    0.24
   4   4   1    2.96    0.21
  -4   4  -1    3.38    0.26
  -4   4  -1    2.89    0.19
   4   4   1    3.09    0.18
  -4   4  -1    3.73    0.22
  -4   4  -1    3.22    0.26
  -5  -4  -1    6.00    0.43
   5  -4   1    6.27    0.37
  -5  -4  -1    5.75    0.35
  -5  -4  -1    6.00    0.39
  -5  -4  -1    5.75    0.36
  -5   4  -1    6.67    0.44
  -5   4  -1    6.04    0.34
  -5   4  -1    6.87    0.37
  -5   4  -1    6.15    0.41
   6  -4   1   50.72    2.35
  -6  -4  -1   49.02    2.35
  -6  -4  -1   50.50    2.33
  -6  -4  -1   50.21    2.38
  -6  -4  -1   51.18    2.45
  -6   4  -1   49.06    2.31
  -6   4  -1   51.18    2.34
  -6   4  -1   47.65    2.40
  -6   4  -1   49.44    2.45
  -7  -4  -1    1.69    0.26
   7  -4   1    1.78    0.21
  -7  -4  -1    1.36    0.21
  -7  -4  -1    1.63    0.18
  -7   4  -1    1.40    0.23
  -7   4  -1    1.67    0.17
  -7   4  -1    1.80    0.19
  -7   4  -1    2.22    0.31
  -8  -4  -1   12.41    0.84
  -8  -4  -1   13.20    0.76
  -8   4  -1   12.03    0.84
  -8   4  -1   14.01    0.79
  -8   4  -1   13.08    0.69
  -9  -4  -1    3.89    0.38
  -9   4  -1    4.11    0.42
  -9   4  -1    3.07    0.44
  -9   4  -1    3.51    0.28
 -10  -4  -1    0.12    0.12
 -10   4  -1    0.05    0.17
 -10   4  -1    0.21    0.10
 -11  -4  -1    0.74    0.20
 -11   4  -1    0.67    0.16
 -12  -4  -1    0.10    0.14
 -12   4  -1    0.35    0.13
 -12  -5   1    0.02    0.12
 -12   5   1    0.11    0.09
 -11  -5   1    2.79    0.35
 -11   5   1    2.40    0.44
 -11   5   1    2.91    0.25
 -10  -5   1    1.23    0.23
 -10   5   1    1.13    0.25
 -10   5   1    1.01    0.28
 -10   5   1    1.50    0.18
  -9  -5   1    0.31    0.13
  -9   5   1    0.32    0.16
  -9   5   1    0.70    0.23
  -9   5   1    0.22    0.08
   8  -5  -1    0.31    0.13
  -8  -5   1    0.32    0.13
  -8   5   1    0.46    0.15
  -8   5   1    0.68    0.21
  -8   5   1    0.28    0.08
  -7  -5   1    0.11    0.09
  -7  -5   1    0.11    0.09
   7  -5  -1    0.23    0.09
  -7   5   1    0.21    0.13
  -7   5   1    0.12    0.10
  -7   5   1    0.03    0.05
  -7   5   1    0.10    0.06
  -6  -5   1    3.98    0.29
   6  -5  -1    3.80    0.29
  -6  -5   1    3.92    0.27
  -6  -5   1    3.79    0.30
  -6   5   1    3.49    0.24
  -6   5   1    4.07    0.40
   6   5  -1    3.52    0.20
  -6   5   1    4.35    0.34
  -6   5   1    3.82    0.23
  -5  -5   1    4.52    0.31
  -5  -5   1    4.34    0.31
  -5  -5   1    4.63    0.30
   5  -5  -1    4.68    0.32
   5   5  -1    4.37    0.23
  -5   5   1    4.36    0.35
  -5   5   1    4.20    0.25
  -5   5   1    4.83    0.28
   5   5  -1    4.36    0.23
  -5   5   1    4.99    0.36
  -4  -5   1   45.27    2.12
  -4  -5   1   45.78    2.14
  -4  -5   1   43.69    2.15
   4  -5  -1   44.04    2.15
  -4  -5   1   50.55    2.07
   4   5  -1   45.26    2.06
   4   5  -1   44.24    2.06
  -4   5   1   44.40    2.16
  -4   5   1   45.12    2.18
  -4   5   1   44.94    2.08
  -4   5   1   44.33    2.10
  -3  -5   1    0.93    0.08
  -3  -5   1    1.08    0.15
  -3  -5   1    1.10    0.14
   3  -5  -1    1.15    0.15
   3   5  -1    1.12    0.13
  -3   5   1    0.91    0.13
   3   5  -1    0.93    0.09
  -3   5   1    0.94    0.15
   3   5  -1    1.11    0.11
   3   5  -1    1.03    0.09
  -3   5   1    1.05    0.10
  -3   5   1    0.91    0.11
  -2  -5   1   17.00    0.86
   2  -5  -1   17.43    0.86
  -2  -5   1   17.54    0.84
  -2  -5   1   16.63    0.85
  -2   5   1   17.51    0.88
  -2   5   1   16.60    0.84
   2   5  -1   16.73    0.82
   2   5  -1   17.40    0.81
   2   5  -1   17.30    0.84
  -2   5   1   16.54    0.82
   2   5  -1   17.21    0.81
   1  -5  -1    0.75    0.10
   1  -5  -1    0.74    0.06
  -1  -5   1    0.63    0.10
  -1  -5   1    0.76    0.11
   1  -5  -1    0.75    0.11
   1   5  -1    0.94    0.11
   1   5  -1    0.87    0.10
   1   5  -1    0.88    0.07
  -1   5   1    0.75    0.09
  -1   5   1    1.00    0.13
  -1   5   1    0.79    0.11
  -1   5   1    0.70    0.09
   1   5  -1    0.92    0.11
   0  -5  -1   14.72    0.75
   0  -5  -1   13.84    0.74
   0  -5   1   15.29    0.75
   0  -5   1   15.45    0.69
   0  -5   1   15.72    0.76
   0  -5  -1   14.70    0.69
   0   5   1   13.76    0.72
   0   5   1   14.41    0.75
   0   5   1   13.58    0.71
   0   5  -1   14.81    0.72
   0   5  -1   17.09    0.75
   0   5   1   14.21    0.73
   0   5  -1   16.88    0.73
   0   5   1   13.51    0.70
   1  -5   1    1.08    0.07
  -1  -5  -1    0.68    0.11
   1  -5   1    0.68    0.10
  -1  -5  -1    0.85    0.11
   1  -5   1    0.89    0.12
  -1   5  -1    0.90    0.12
  -1   5  -1    1.10    0.07
   1   5   1    0.79    0.08
   1   5   1    0.71    0.09
  -1   5  -1    0.94    0.11
   1   5   1    0.84    0.10
   1   5   1    0.70    0.10
  -1   5  -1    0.66    0.11
   2  -5   1    6.48    0.35
  -2  -5  -1    6.09    0.30
  -2  -5  -1    5.81    0.34
  -2  -5  -1    5.63    0.36
   2  -5   1    6.28    0.29
  -2  -5  -1    6.72    0.35
   2  -5   1    5.90    0.35
   2   5   1    5.98    0.34
  -2   5  -1    6.01    0.37
  -2   5  -1    6.21    0.33
   2   5   1    5.60    0.32
   2   5   1    6.29    0.35
   2   5   1    5.72    0.31
   2   5   1    5.60    0.33
  -3  -5  -1    0.28    0.09
   3  -5   1    0.30    0.09
  -3  -5  -1    0.48    0.09
  -3  -5  -1    0.28    0.08
  -3  -5  -1    0.35    0.03
   3   5   1    0.39    0.08
   3   5   1    0.53    0.09
   3   5   1    0.40    0.07
  -3   5  -1    0.39    0.10
  -3   5  -1    0.32    0.10
   3   5   1    0.39    0.04
  -3   5  -1    0.48    0.08
  -3   5  -1    0.28    0.06
  -4  -5  -1    1.12    0.14
  -4  -5  -1    0.94    0.15
   4  -5   1    0.94    0.14
  -4   5  -1    0.78    0.10
   4   5   1    0.91    0.11
   4   5   1    0.94    0.13
  -5  -5  -1    0.05    0.06
  -5  -5  -1    0.08    0.06
  -5  -5  -1    0.00    0.05
  -5  -5  -1    0.13    0.07
   5  -5   1    0.03    0.06
  -5   5  -1    0.05    0.05
  -5   5  -1    0.10    0.06
  -5   5  -1    0.16    0.09
  -5   5  -1    0.06    0.08
   5   5   1    0.00    0.04
  -6  -5  -1    0.97    0.17
  -6  -5  -1    0.92    0.14
   6  -5   1    1.27    0.18
  -6  -5  -1    1.24    0.17
  -6  -5  -1    1.36    0.16
  -6   5  -1    0.89    0.13
  -6   5  -1    0.93    0.19
  -6   5  -1    0.98    0.19
  -6   5  -1    0.86    0.12
   7  -5   1    0.09    0.08
  -7  -5  -1    0.13    0.07
  -7  -5  -1    0.05    0.08
  -7   5  -1   -0.12    0.08
  -7   5  -1    0.03    0.06
  -7   5  -1    0.11    0.12
  -7   5  -1    0.05    0.06
  -8  -5  -1    1.64    0.25
  -8   5  -1    0.93    0.25
  -8   5  -1    1.19    0.16
  -8   5  -1    1.44    0.25
  -9  -5  -1    5.20    0.42
  -9   5  -1    4.87    0.34
  -9   5  -1    5.31    0.50
  -9   5  -1    4.97    0.56
 -10  -5  -1    0.70    0.19
 -10   5  -1    0.88    0.15
 -10   5  -1    0.82    0.27
 -10   5  -1    0.83    0.22
 -11  -5  -1    0.40    0.16
 -11   5  -1    0.12    0.10
 -12  -5  -1    0.19    0.14
 -12   5  -1   -0.08    0.09
 -12  -6   1    0.25    0.15
 -12   6   1    0.02    0.09
 -11  -6   1    0.47    0.17
 -11   6   1    0.25    0.10
 -11   6   1    0.22    0.26
 -10  -6   1    0.07    0.12
 -10   6   1    0.06    0.14
 -10   6   1    0.04    0.08
 -10   6   1    0.10    0.18
  -9  -6   1   -0.09    0.09
  -9   6   1    0.09    0.07
  -9   6   1    0.01    0.16
  -9   6   1    0.09    0.14
  -8  -6   1    0.59    0.16
   8  -6  -1    0.92    0.19
  -8   6   1    1.00    0.13
  -8   6   1    0.62    0.22
  -8   6   1    1.09    0.22
  -7  -6   1    2.69    0.30
   7  -6  -1    2.93    0.31
  -7  -6   1    2.77    0.29
  -7   6   1    3.02    0.38
  -7   6   1    2.70    0.22
  -7   6   1    2.57    0.34
  -7   6   1    2.67    0.20
  -6  -6   1    0.10    0.08
  -6  -6   1    0.04    0.07
   6  -6  -1    0.06    0.08
  -6  -6   1   -0.03    0.09
  -6   6   1   -0.06    0.09
  -6   6   1   -0.03    0.05
  -6   6   1    0.01    0.04
  -6   6   1    0.00    0.08
  -5  -6   1    0.09    0.07
  -5  -6   1    0.01    0.05
  -5  -6   1    0.03    0.06
   5  -6  -1    0.01    0.07
   5   6  -1   -0.05    0.05
  -5   6   1   -0.01    0.05
  -5   6   1    0.01    0.08
  -5   6   1    0.07    0.08
   5   6  -1    0.02    0.02
   5   6  -1   -0.01    0.02
  -5   6   1    0.06    0.04
   5   6  -1    0.02    0.03
   4  -6  -1    1.02    0.16
  -4  -6   1    1.28    0.09
  -4  -6   1    1.36    0.18
  -4  -6   1    1.23    0.17
   4   6  -1    1.71    0.16
  -4   6   1    1.40    0.16
   4   6  -1    1.32    0.12
  -4   6   1    1.49    0.14
   4   6  -1    1.33    0.11
  -4   6   1    1.09    0.19
   4   6  -1    1.54    0.16
  -4   6   1    1.19    0.17
   4   6  -1    1.45    0.10
  -3  -6   1   19.70    0.96
   3  -6  -1   19.07    0.99
  -3  -6   1   20.30    0.99
  -3  -6   1   18.61    0.99
   3   6  -1   18.92    0.94
   3   6  -1   17.96    0.95
  -3   6   1   18.22    0.93
   3   6  -1   19.69    0.93
  -3   6   1   19.56    1.01
   3   6  -1   20.43    0.96
  -3   6   1   19.55    0.96
  -3   6   1   20.56    0.98
   3   6  -1   19.66    0.92
  -2  -6   1    3.16    0.24
   2  -6  -1    2.96    0.23
  -2  -6   1    2.95    0.22
  -2  -6   1    3.29    0.21
   2  -6  -1    2.25    0.19
  -2   6   1    2.54    0.20
  -2   6   1    2.78    0.19
   2   6  -1    2.91    0.19
  -2   6   1    3.04    0.24
   2   6  -1    2.70    0.18
   2   6  -1    2.57    0.20
   2   6  -1    2.69    0.17
  -1  -6   1   12.66    0.66
  -1  -6   1   13.03    0.67
   1  -6  -1   13.55    0.65
   1  -6  -1   12.22    0.66
   1  -6  -1   11.62    0.58
  -1   6   1   12.31    0.63
   1   6  -1   12.06    0.63
  -1   6   1   11.97    0.66
   1   6  -1   13.21    0.61
  -1   6   1   11.86    0.63
   1   6  -1   12.33    0.63
  -1   6   1   12.51    0.66
   1   6  -1   13.38    0.64
   0  -6  -1    0.13    0.06
   0  -6   1    0.04    0.03
   0  -6  -1    0.11    0.06
   0  -6  -1    0.05    0.03
   0  -6   1    0.06    0.05
   0  -6   1    0.04    0.05
   0   6   1    0.05    0.04
   0   6   1    0.01    0.04
   0   6  -1    0.06    0.04
   0   6  -1    0.00    0.04
   0   6  -1    0.07    0.06
   0   6  -1    0.02    0.03
   0   6   1    0.06    0.04
   0   6   1    0.05    0.05
   1  -6   1   11.25    0.61
   1  -6   1   11.33    0.60
  -1  -6  -1   10.94    0.60
  -1  -6  -1   11.40    0.61
   1  -6   1   11.23    0.54
   1   6   1   10.81    0.57
   1   6   1   10.97    0.55
  -1   6  -1   11.87    0.58
   1   6   1   10.65    0.56
  -1   6  -1   11.72    0.61
  -1   6  -1   12.03    0.54
   1   6   1   10.65    0.58
  -1   6  -1   11.47    0.61
  -2  -6  -1   16.14    0.83
   2  -6   1   15.70    0.73
  -2  -6  -1   16.09    0.80
   2  -6   1   15.71    0.79
   2  -6   1   15.76    0.81
   2   6   1   16.31    0.76
   2   6   1   15.93    0.79
   2   6   1   15.65    0.76
  -2   6  -1   15.33    0.77
   2   6   1   15.13    0.79
  -2   6  -1   14.57    0.82
   2   6   1   16.00    0.78
  -3  -6  -1   11.12    0.65
  -3  -6  -1   11.87    0.62
   3  -6   1   11.26    0.63
  -3  -6  -1   11.79    0.62
  -3  -6  -1   11.56    0.55
   3   6   1   11.13    0.62
   3   6   1   11.12    0.59
   3   6   1   11.25    0.56
   3   6   1   11.71    0.60
  -3   6  -1   13.82    0.64
  -3   6  -1   11.75    0.60
  -3   6  -1   12.44    0.64
  -3   6  -1   12.75    0.67
   4  -6   1   32.42    1.57
  -4  -6  -1   32.65    1.59
  -4  -6  -1   30.90    1.54
  -4  -6  -1   33.30    1.56
   4   6   1   30.76    1.52
  -4   6  -1   32.36    1.55
  -4   6  -1   32.44    1.52
  -4   6  -1   32.61    1.61
  -4   6  -1   31.22    1.58
   4   6   1   32.48    1.53
   4   6   1   33.19    1.55
   5  -6   1    5.80    0.37
  -5  -6  -1    5.27    0.35
  -5  -6  -1    5.15    0.38
  -5   6  -1    5.02    0.40
  -5   6  -1    5.61    0.35
  -5   6  -1    5.94    0.41
   5   6   1    5.17    0.35
  -5   6  -1    6.22    0.33
   5   6   1    5.44    0.32
  -6  -6  -1    4.74    0.36
   6  -6   1    4.19    0.32
  -6  -6  -1    4.98    0.32
  -6   6  -1    4.21    0.31
   6   6   1    4.28    0.28
  -6   6  -1    4.43    0.28
  -6   6  -1    4.63    0.39
  -6   6  -1    4.92    0.39
  -7  -6  -1    0.35    0.10
   7  -6   1    0.19    0.10
  -7  -6  -1    0.16    0.11
  -7   6  -1    0.33    0.14
   7   6   1    0.11    0.07
  -7   6  -1    0.29    0.08
  -7   6  -1    0.45    0.18
   8  -6   1    3.09    0.35
  -8  -6  -1    2.76    0.33
  -8   6  -1    2.95    0.23
   8   6   1    2.45    0.20
  -8   6  -1    2.02    0.34
  -8   6  -1    2.18    0.32
  -9  -6  -1   -0.08    0.11
  -9   6  -1    0.13    0.14
  -9   6  -1    0.04    0.08
  -9   6  -1   -0.07    0.12
 -10  -6  -1    1.01    0.23
 -10   6  -1    0.82    0.27
 -10   6  -1    1.02    0.16
 -10   6  -1    0.80    0.23
 -11  -6  -1    0.07    0.14
 -11   6  -1    0.19    0.10
 -12  -6  -1    0.52    0.20
 -12   6  -1    0.14    0.11
 -12  -7   1    0.18    0.17
 -12   7   1    0.23    0.11
 -11  -7   1    0.24    0.16
 -11   7   1    0.25    0.10
 -10  -7   1    0.01    0.13
 -10   7   1   -0.07    0.06
 -10   7   1    0.02    0.14
 -10   7   1   -0.08    0.17
  -9  -7   1    0.46    0.17
  -9   7   1    0.60    0.21
  -9   7   1    0.85    0.27
  -9   7   1    0.60    0.12
  -8  -7   1    0.26    0.13
   8  -7  -1    0.26    0.13
  -8   7   1    0.13    0.13
   8   7  -1    0.18    0.08
  -8   7   1    0.08    0.08
  -8   7   1    0.34    0.16
  -7  -7   1    0.79    0.19
  -7  -7   1    0.95    0.17
   7  -7  -1    1.00    0.19
   7   7  -1    0.84    0.16
  -7   7   1    0.66    0.20
  -7   7   1    1.18    0.23
  -7   7   1    0.82    0.12
   7   7  -1    0.97    0.13
   6  -7  -1   -0.04    0.07
  -6  -7   1    0.15    0.09
  -6  -7   1    0.02    0.09
  -6   7   1   -0.07    0.10
  -6   7   1    0.03    0.05
  -6   7   1    0.09    0.10
   6   7  -1    0.01    0.05
  -6   7   1    0.02    0.06
   6   7  -1    0.05    0.07
  -5  -7   1    4.68    0.34
  -5  -7   1    3.83    0.33
   5  -7  -1    4.42    0.34
   5   7  -1    4.60    0.24
   5   7  -1    4.49    0.30
   5   7  -1    4.75    0.29
   5   7  -1    4.82    0.24
  -5   7   1    4.51    0.28
  -5   7   1    5.13    0.37
  -5   7   1    4.37    0.30
  -5   7   1    4.53    0.37
  -4  -7   1   14.57    0.75
   4  -7  -1   13.85    0.77
  -4  -7   1   13.99    0.78
  -4  -7   1   14.72    0.77
   4   7  -1   14.07    0.68
   4   7  -1   13.29    0.71
  -4   7   1   13.80    0.76
   4   7  -1   14.95    0.74
  -4   7   1   13.49    0.70
  -4   7   1   14.24    0.74
   4   7  -1   14.30    0.71
  -4   7   1   13.22    0.79
   3  -7  -1    0.36    0.10
  -3  -7   1    0.34    0.11
  -3  -7   1    0.45    0.10
   3   7  -1    0.26    0.06
  -3   7   1    0.40    0.10
  -3   7   1    0.49    0.11
   3   7  -1    0.53    0.10
  -3   7   1    0.35    0.11
   3   7  -1    0.53    0.08
   3   7  -1    0.47    0.09
  -3   7   1    0.31    0.07
   3   7  -1    0.34    0.08
  -2  -7   1    0.60    0.12
   2  -7  -1    0.70    0.11
   2  -7  -1    0.62    0.06
  -2  -7   1    0.78    0.14
   2  -7  -1    0.45    0.11
  -2   7   1    0.50    0.09
   2   7  -1    0.40    0.08
   2   7  -1    0.53    0.08
  -2   7   1    0.72    0.14
   2   7  -1    0.69    0.11
   2   7  -1    0.57    0.10
  -1  -7   1   14.26    0.75
   1  -7  -1   14.02    0.67
  -1  -7   1   14.56    0.76
   1  -7  -1   14.79    0.76
   1  -7  -1   13.93    0.74
   1   7  -1   13.67    0.73
  -1   7   1   13.83    0.75
  -1   7   1   14.31    0.72
   1   7  -1   14.14    0.69
   1   7  -1   14.33    0.73
  -1   7   1   15.02    0.72
   1   7  -1   13.61    0.71
  -1   7   1   14.80    0.75
   0  -7  -1    0.22    0.08
   0  -7  -1    0.08    0.07
   0  -7  -1    0.15    0.04
   0   7   1    0.29    0.08
   0   7   1    0.22    0.07
   0   7   1    0.12    0.05
   0   7   1    0.19    0.06
   1  -7   1    0.91    0.15
   1  -7   1    1.03    0.15
  -1  -7  -1    0.92    0.15
  -1  -7  -1    1.01    0.16
   1  -7   1    1.32    0.09
   1   7   1    1.14    0.15
  -1   7  -1    1.26    0.17
  -1   7  -1    1.56    0.26
  -1   7  -1    1.05    0.13
  -1   7  -1    1.65    0.10
   1   7   1    0.85    0.13
   1   7   1    0.90    0.11
   1   7   1    1.21    0.14
   2  -7   1   10.92    0.50
  -2  -7  -1   10.41    0.57
   2  -7   1    9.98    0.58
  -2  -7  -1   10.68    0.60
   2  -7   1    9.83    0.56
  -2   7  -1   10.50    0.55
   2   7   1   10.43    0.53
   2   7   1    9.95    0.54
  -2   7  -1   10.02    0.57
   2   7   1   10.46    0.53
   2   7   1   10.51    0.57
  -2   7  -1   10.47    0.60
   3  -7   1    2.98    0.30
   3  -7   1    3.25    0.17
   3  -7   1    2.92    0.24
  -3  -7  -1    2.75    0.23
  -3  -7  -1    2.53    0.27
  -3   7  -1    3.06    0.30
   3   7   1    2.75    0.22
  -3   7  -1    3.24    0.22
   3   7   1    2.94    0.18
   3   7   1    2.83    0.20
  -3   7  -1    3.24    0.24
   3   7   1    2.66    0.21
  -4  -7  -1    0.33    0.11
  -4  -7  -1    0.30    0.10
  -4  -7  -1    0.30    0.09
   4   7   1    0.43    0.09
   4   7   1    0.27    0.07
   4   7   1    0.19    0.08
  -5  -7  -1   -0.02    0.07
  -5  -7  -1    0.01    0.05
  -5  -7  -1    0.10    0.08
   5  -7   1    0.01    0.07
   5   7   1   -0.05    0.04
   5   7   1    0.05    0.06
  -5   7  -1    0.01    0.09
   5   7   1    0.24    0.09
  -5   7  -1   -0.03    0.08
  -5   7  -1   -0.01    0.05
  -5   7  -1    0.09    0.07
  -6  -7  -1    0.68    0.16
   6  -7   1    1.06    0.17
  -6  -7  -1    0.91    0.15
   6   7   1    1.18    0.15
  -6   7  -1    1.09    0.16
  -6   7  -1    0.92    0.21
  -6   7  -1    0.82    0.12
   6   7   1    1.12    0.17
  -6   7  -1    0.65    0.18
  -7  -7  -1    5.43    0.43
   7  -7   1    5.31    0.39
  -7  -7  -1    5.18    0.37
  -7   7  -1    5.70    0.48
  -7   7  -1    5.61    0.35
   7   7   1    5.28    0.38
   7   7   1    5.52    0.35
  -7   7  -1    5.23    0.51
  -8  -7  -1    0.39    0.16
   8  -7   1    0.33    0.13
  -8   7  -1    0.46    0.11
  -8   7  -1    0.38    0.20
  -8   7  -1    0.38    0.16
   8   7   1    0.26    0.09
  -9  -7  -1   -0.01    0.11
  -9   7  -1    0.00    0.07
  -9   7  -1    0.31    0.18
  -9   7  -1    0.15    0.14
   9   7   1    0.15    0.09
 -10  -7  -1    0.06    0.14
 -10   7  -1   -0.17    0.11
 -10   7  -1    0.22    0.19
 -10   7  -1    0.04    0.08
 -11  -7  -1    0.00    0.14
 -11   7  -1    0.05    0.09
 -12  -7  -1    0.16    0.16
 -12   7  -1    0.21    0.12
  12   7   1   -0.16    0.14
 -11  -8   1    0.17    0.16
 -11   8   1    0.05    0.09
 -11   8   1    0.11    0.20
 -10  -8   1    0.34    0.17
 -10   8   1    0.68    0.26
  10   8  -1    0.39    0.16
 -10   8   1    0.37    0.20
 -10   8   1    0.23    0.10
  -9  -8   1    0.29    0.15
  -9   8   1    0.13    0.17
   9   8  -1    0.21    0.10
   9   8  -1    0.36    0.14
  -9   8   1   -0.11    0.13
  -9   8   1    0.23    0.09
  -8  -8   1    0.38    0.16
   8  -8  -1    0.41    0.16
  -8   8   1    0.83    0.23
   8   8  -1    0.38    0.11
  -8   8   1    0.47    0.19
  -8   8   1    0.33    0.10
   8   8  -1    0.35    0.12
   7  -8  -1    0.10    0.11
  -7  -8   1    0.21    0.13
  -7  -8   1    0.40    0.13
  -7   8   1    0.24    0.15
  -7   8   1    0.42    0.17
  -7   8   1    0.11    0.07
   7   8  -1    0.23    0.09
   7   8  -1    0.26    0.11
   6  -8  -1    1.33    0.22
  -6  -8   1    1.44    0.22
  -6  -8   1    0.94    0.20
  -6   8   1    1.29    0.15
  -6   8   1    1.83    0.21
   6   8  -1    1.25    0.17
  -6   8   1    1.15    0.23
   6   8  -1    1.47    0.18
  -6   8   1    1.49    0.24
  -5  -8   1    1.19    0.19
   5  -8  -1    1.37    0.21
  -5  -8   1    1.10    0.19
  -5   8   1    1.22    0.20
   5   8  -1    1.38    0.16
  -5   8   1    1.49    0.24
   5   8  -1    1.31    0.10
  -5   8   1    1.07    0.14
   5   8  -1    1.46    0.17
  -5   8   1    1.21    0.17
   4  -8  -1    0.75    0.16
  -4  -8   1    0.80    0.16
  -4  -8   1    0.64    0.12
  -4   8   1    0.54    0.12
   4   8  -1    0.75    0.09
  -4   8   1    0.77    0.17
   4   8  -1    0.72    0.12
   4   8  -1    0.73    0.12
   4   8  -1    0.49    0.09
  -4   8   1    0.50    0.13
  -4   8   1    0.56    0.10
  -3  -8   1    2.69    0.29
   3  -8  -1    2.57    0.28
  -3   8   1    2.30    0.25
   3   8  -1    3.01    0.20
   3   8  -1    3.12    0.22
   3   8  -1    3.12    0.19
   3   8  -1    3.61    0.25
  -3   8   1    2.66    0.21
  -3   8   1    2.31    0.28
   2  -8  -1   18.38    0.93
   2  -8  -1   17.86    0.96
  -2  -8   1   18.68    0.96
   2  -8  -1   17.80    0.86
  -2  -8   1   20.33    0.99
  -2   8   1   18.55    0.95
   2   8  -1   17.94    0.93
   2   8  -1   18.05    0.91
   2   8  -1   18.05    0.91
   2   8  -1   18.79    0.88
  -2   8   1   18.74    0.92
  -2   8   1   17.07    0.97
  -1  -8   1   30.57    1.53
   1  -8  -1   32.11    1.53
  -1  -8   1   30.64    1.54
   1  -8  -1   31.40    1.44
   1  -8  -1   29.43    1.53
  -1   8   1   31.82    1.54
   1   8  -1   31.31    1.49
  -1   8   1   31.67    1.50
   1   8  -1   30.98    1.46
  -1   8   1   31.81    1.54
  -1   8   1   31.07    1.49
   1   8  -1   31.63    1.51
   1   8  -1   31.48    1.51
   0  -8  -1   25.17    1.28
   0  -8  -1   25.97    1.19
   0  -8   1   25.43    1.19
   0  -8  -1   24.28    1.27
   0  -8   1   25.82    1.28
   0  -8   1   25.50    1.28
   0   8  -1   25.61    1.22
   0   8  -1   25.40    1.22
   0   8  -1   26.21    1.27
   0   8   1   25.23    1.25
   0   8  -1   25.74    1.25
   0   8   1   25.91    1.27
   0   8   1   25.94    1.23
   1  -8   1    5.53    0.36
   1  -8   1    5.06    0.35
  -1  -8  -1    5.23    0.35
   1  -8   1    4.79    0.27
  -1  -8  -1    5.42    0.37
   1   8   1    5.23    0.31
   1   8   1    5.16    0.33
  -1   8  -1    5.33    0.36
  -1   8  -1    4.05    0.26
   1   8   1    5.40    0.30
  -1   8  -1    5.24    0.32
   1   8   1    4.81    0.32
   2  -8   1   90.10    4.08
   2  -8   1   88.87    3.98
   2  -8   1   88.50    4.06
  -2  -8  -1   87.82    4.07
  -2  -8  -1   84.50    4.09
  -2   8  -1   84.28    4.09
   2   8   1   86.91    4.02
   2   8   1   87.47    4.03
  -2   8  -1   88.91    4.04
  -2   8  -1   88.06    4.07
   2   8   1   88.44    4.06
   2   8   1   89.48    4.01
  -3  -8  -1    2.26    0.26
  -3  -8  -1    2.16    0.24
   3  -8   1    3.03    0.24
   3  -8   1    2.96    0.22
   3   8   1    2.47    0.20
   3   8   1    2.28    0.17
  -3   8  -1    3.11    0.21
   3   8   1    2.31    0.18
   3   8   1    2.29    0.23
   3   8   1    2.28    0.24
  -3   8  -1    2.84    0.29
  -4  -8  -1    9.61    0.57
  -4  -8  -1    9.79    0.47
  -4  -8  -1   10.36    0.62
   4  -8   1   10.19    0.59
  -4   8  -1   10.96    0.59
   4   8   1   10.10    0.55
   4   8   1    9.92    0.53
   4   8   1   10.17    0.57
  -4   8  -1    9.61    0.59
   4   8   1    9.48    0.48
  -4   8  -1    9.99    0.55
  -4   8  -1   10.46    0.64
  -5  -8  -1    0.47    0.15
   5  -8   1    0.56    0.14
  -5  -8  -1    0.51    0.12
  -5   8  -1    0.78    0.17
   5   8   1    0.86    0.14
  -5   8  -1    0.63    0.14
   5   8   1    0.59    0.11
  -5   8  -1    1.01    0.13
  -5   8  -1    0.74    0.19
   6  -8   1    2.77    0.30
  -6  -8  -1    3.25    0.30
  -6  -8  -1    2.98    0.33
   6   8   1    3.14    0.29
  -6   8  -1    2.49    0.22
  -6   8  -1    3.20    0.37
   6   8   1    2.73    0.23
  -6   8  -1    2.99    0.35
  -7  -8  -1    1.00    0.18
  -7  -8  -1    1.50    0.25
   7  -8   1    1.34    0.22
  -7   8  -1    1.05    0.24
  -7   8  -1    1.23    0.25
  -7   8  -1    1.05    0.15
   7   8   1    0.75    0.16
   7   8   1    1.16    0.18
  -8  -8  -1    1.51    0.27
   8  -8   1    1.78    0.25
   8   8   1    1.81    0.22
   8   8   1    1.67    0.24
  -8   8  -1    1.87    0.33
  -8   8  -1    1.55    0.20
  -8   8  -1    1.37    0.28
  -9  -8  -1    0.13    0.14
  -9   8  -1    0.60    0.23
   9   8   1    0.47    0.16
   9   8   1    0.49    0.14
  -9   8  -1    0.54    0.20
  -9   8  -1    0.37    0.12
 -10  -8  -1    0.12    0.14
  10   8   1   -0.03    0.09
 -10   8  -1   -0.16    0.14
  10   8   1    0.05    0.13
 -10   8  -1    0.11    0.17
 -10   8  -1    0.11    0.09
 -11  -8  -1    0.05    0.14
  11   8   1    0.17    0.16
 -11   8  -1    0.32    0.12
 -11  -9   1    0.00    0.15
 -11   9   1   -0.12    0.08
 -11   9   1    0.07    0.18
 -10  -9   1    1.15    0.27
 -10   9   1    1.18    0.31
 -10   9   1    1.36    0.30
 -10   9   1    1.14    0.18
  10   9  -1    1.12    0.24
  -9  -9   1    0.00    0.12
   9   9  -1    0.01    0.10
  -9   9   1   -0.03    0.14
  -9   9   1    0.05    0.08
  -9   9   1    0.03    0.16
   9   9  -1    0.01    0.08
   8  -9  -1   -0.05    0.11
  -8  -9   1   -0.06    0.10
   8   9  -1    0.06    0.08
  -8   9   1   -0.10    0.14
  -8   9   1    0.02    0.07
   8   9  -1   -0.01    0.10
  -8   9   1    0.01    0.12
  -7  -9   1   -0.07    0.10
   7  -9  -1   -0.01    0.10
  -7  -9   1    0.08    0.10
  -7   9   1   -0.02    0.06
   7   9  -1   -0.08    0.06
  -7   9   1   -0.06    0.12
   7   9  -1   -0.05    0.07
  -7   9   1   -0.08    0.10
  -6  -9   1    0.30    0.14
  -6  -9   1    0.34    0.13
   6  -9  -1    0.17    0.11
   6   9  -1    0.16    0.09
  -6   9   1    0.07    0.12
  -6   9   1    0.01    0.12
  -6   9   1    0.18    0.08
   6   9  -1    0.13    0.09
  -5  -9   1    3.68    0.39
   5  -9  -1    3.54    0.35
  -5  -9   1    3.65    0.35
  -5   9   1    3.08    0.37
  -5   9   1    3.40    0.26
   5   9  -1    3.42    0.27
   5   9  -1    4.30    0.26
  -5   9   1    3.16    0.28
  -5   9   1    3.03    0.34
   4  -9  -1    2.08    0.26
  -4  -9   1    1.90    0.25
  -4  -9   1    1.76    0.25
   4   9  -1    1.84    0.21
  -4   9   1    2.06    0.20
  -4   9   1    1.67    0.26
  -4   9   1    1.84    0.23
   4   9  -1    1.50    0.20
  -4   9   1    1.50    0.21
   4   9  -1    1.73    0.15
   4   9  -1    1.83    0.17
  -3  -9   1    4.47    0.35
   3  -9  -1    4.13    0.33
  -3  -9   1    4.77    0.34
   3  -9  -1    4.19    0.23
  -3   9   1    4.36    0.32
  -3   9   1    3.75    0.38
   3   9  -1    4.18    0.29
   3   9  -1    4.42    0.26
   3   9  -1    3.78    0.30
   3   9  -1    4.29    0.27
  -3   9   1    4.20    0.29
   2  -9  -1    4.72    0.33
  -2  -9   1    5.08    0.36
  -2  -9   1    5.18    0.37
   2  -9  -1    4.52    0.35
   2  -9  -1    5.02    0.27
  -2   9   1    4.82    0.32
   2   9  -1    5.12    0.34
   2   9  -1    5.01    0.32
  -2   9   1    4.74    0.37
   2   9  -1    4.84    0.29
  -2   9   1    4.59    0.35
   2   9  -1    5.12    0.32
   1  -9  -1    1.87    0.13
   1  -9  -1    1.93    0.23
   1  -9  -1    1.97    0.22
  -1   9   1    1.95    0.20
  -1   9   1    1.64    0.19
  -1   9   1    1.58    0.21
   0  -9  -1    0.80    0.09
   0  -9  -1    0.62    0.15
   0  -9   1    0.97    0.17
   0  -9   1    0.84    0.15
   0  -9  -1    0.89    0.16
   0  -9   1    0.85    0.10
   0   9  -1    0.59    0.12
   0   9   1    1.02    0.13
   0   9   1    1.09    0.12
   0   9   1    0.87    0.14
   0   9  -1    0.72    0.14
   0   9  -1    0.93    0.12
   0   9  -1    0.68    0.11
   0   9   1    0.91    0.15
   1  -9   1   16.19    0.80
  -1  -9  -1   13.06    0.77
  -1  -9  -1   13.40    0.79
   1  -9   1   15.97    0.80
   1  -9   1   14.10    0.69
   1   9   1   12.49    0.75
  -1   9  -1   14.78    0.75
  -1   9  -1   16.44    0.70
   1   9   1   12.92    0.71
  -1   9  -1   14.73    0.79
   1   9   1   13.33    0.72
   1   9   1   13.44    0.75
  -2  -9  -1   12.18    0.71
  -2  -9  -1   12.00    0.69
   2  -9   1   12.04    0.59
   2  -9   1   12.10    0.70
   2  -9   1   12.43    0.68
   2   9   1   12.20    0.67
   2   9   1   12.11    0.62
  -2   9  -1   12.23    0.66
  -2   9  -1   12.44    0.70
   2   9   1   12.32    0.64
  -2   9  -1   11.82    0.71
   2   9   1   12.62    0.65
  -3  -9  -1    5.11    0.37
   3  -9   1    5.68    0.36
  -3  -9  -1    5.38    0.41
   3  -9   1    5.50    0.39
   3  -9   1    6.05    0.30
  -3   9  -1    5.81    0.36
  -3   9  -1    5.19    0.38
  -3   9  -1    5.60    0.41
   3   9   1    5.66    0.33
   3   9   1    5.78    0.37
   3   9   1    4.89    0.34
   3   9   1    5.13    0.36
   3   9   1    5.03    0.31
  -4  -9  -1    6.82    0.45
   4  -9   1    6.75    0.46
   4  -9   1    6.72    0.36
  -4  -9  -1    7.69    0.50
  -4   9  -1    6.73    0.45
  -4   9  -1    9.01    0.49
   4   9   1    6.66    0.40
  -4   9  -1    6.24    0.48
   4   9   1    6.62    0.44
  -4   9  -1    7.12    0.42
   4   9   1    7.29    0.43
   4   9   1    6.81    0.36
  -5  -9  -1    0.12    0.10
  -5  -9  -1    0.39    0.12
   5  -9   1    0.46    0.13
   5   9   1    0.12    0.08
  -5   9  -1    0.38    0.15
   5   9   1    0.21    0.10
   6  -9   1    3.58    0.37
  -6  -9  -1    3.75    0.31
  -6  -9  -1    3.24    0.38
  -6   9  -1    4.10    0.41
   6   9   1    3.43    0.28
  -6   9  -1    3.56    0.41
   6   9   1    3.60    0.28
  -6   9  -1    3.62    0.28
  -7  -9  -1    0.48    0.16
   7  -9   1    0.23    0.13
  -7  -9  -1    0.59    0.15
   7   9   1    0.17    0.12
  -7   9  -1    0.38    0.18
  -7   9  -1    0.55    0.12
   7   9   1    0.49    0.13
  -7   9  -1    0.41    0.18
   8  -9   1    1.17    0.21
  -8  -9  -1    1.05    0.24
  -8   9  -1    0.98    0.17
  -8   9  -1    0.97    0.25
   8   9   1    1.16    0.19
  -8   9  -1    1.58    0.29
   8   9   1    0.92    0.19
  -9  -9  -1    0.18    0.16
  -9   9  -1    0.20    0.11
  -9   9  -1    0.30    0.19
   9   9   1    0.21    0.12
   9   9   1    0.33    0.14
  -9   9  -1    0.35    0.19
 -10  -9  -1    0.57    0.21
 -10   9  -1    0.68    0.23
  10   9   1    0.24    0.13
 -10   9  -1    0.23    0.21
 -10   9  -1    0.24    0.11
  10   9   1    0.22    0.14
 -11  -9  -1   -0.27    0.12
  11   9   1    0.06    0.12
 -11   9  -1    0.21    0.12
  11   9   1    0.21    0.16
 -11   9  -1   -0.27    0.15
 -11 -10   1    0.01    0.16
 -11  10   1    0.35    0.23
  11  10  -1    0.16    0.16
 -11  10   1    0.21    0.12
 -10 -10   1   -0.16    0.13
  10  10  -1   -0.04    0.10
 -10  10   1    0.01    0.09
 -10  10   1    0.00    0.18
 -10  10   1   -0.14    0.16
  -9 -10   1    0.19    0.15
   9  10  -1    0.26    0.14
   9  10  -1    0.56    0.15
  -9  10   1    0.24    0.11
  -9  10   1    0.47    0.22
  -9  10   1    0.71    0.23
   8 -10  -1    0.82    0.21
  -8 -10   1    0.40    0.18
  -8  10   1    0.54    0.21
  -8  10   1    1.11    0.17
   8  10  -1    0.74    0.16
   8  10  -1    0.30    0.13
  -8  10   1    0.47    0.21
  -7 -10   1    0.14    0.11
   7 -10  -1    0.07    0.12
  -7 -10   1    0.00    0.11
   7  10  -1    0.03    0.08
  -7  10   1    0.17    0.10
  -7  10   1    0.06    0.13
  -7  10   1    0.25    0.18
   7  10  -1    0.07    0.09
  -6 -10   1    0.05    0.11
   6 -10  -1   -0.02    0.12
  -6 -10   1    0.12    0.10
   6  10  -1    0.09    0.09
  -6  10   1   -0.11    0.06
  -6  10   1    0.00    0.13
   6  10  -1    0.10    0.09
  -6  10   1   -0.02    0.12
  -5 -10   1    1.16    0.20
  -5 -10   1    0.81    0.19
   5 -10  -1    0.85    0.19
  -5  10   1    1.03    0.19
   5  10  -1    0.96    0.16
  -5  10   1    1.09    0.23
  -5  10   1    0.93    0.15
   5  10  -1    0.85    0.13
  -4 -10   1    6.98    0.51
   4 -10  -1    7.89    0.52
   4 -10  -1    7.17    0.37
  -4 -10   1    7.30    0.49
   4  10  -1    6.94    0.41
   4  10  -1    7.26    0.41
   4  10  -1    7.78    0.46
  -4  10   1    7.05    0.47
  -4  10   1    6.80    0.44
  -4  10   1    8.05    0.54
  -3 -10   1    6.75    0.47
   3 -10  -1    6.17    0.44
  -3 -10   1    5.56    0.43
   3 -10  -1    6.07    0.33
  -3  10   1    6.19    0.39
  -3  10   1    6.27    0.46
   3  10  -1    6.15    0.35
   3  10  -1    6.00    0.41
   3  10  -1    6.40    0.38
   3  10  -1    6.55    0.40
  -2 -10   1    0.60    0.14
   2 -10  -1    0.22    0.09
   2 -10  -1    0.45    0.13
   2 -10  -1    0.40    0.07
  -2 -10   1    0.39    0.13
  -2  10   1    0.36    0.13
  -2  10   1    0.46    0.12
   2  10  -1    0.48    0.11
   2  10  -1    0.54    0.13
   2  10  -1    0.38    0.10
  -2  10   1    0.61    0.13
   2  10  -1    0.35    0.08
   1 -10  -1    8.84    0.53
  -1 -10   1    8.78    0.55
  -1 -10   1    8.55    0.54
   1 -10  -1    8.26    0.54
   1 -10  -1    8.36    0.43
   1  10  -1    8.48    0.51
   1  10  -1    8.64    0.47
  -1  10   1    8.51    0.54
  -1  10   1    8.85    0.51
  -1  10   1    8.29    0.49
   1  10  -1    8.24    0.48
   1  10  -1    8.44    0.51
   0 -10  -1   16.40    0.89
   0 -10  -1   17.09    0.90
   0 -10   1   15.98    0.89
   0 -10   1   15.82    0.78
   0 -10  -1   15.90    0.78
   0 -10   1   16.01    0.89
   0  10  -1   16.20    0.87
   0  10   1   15.27    0.79
   0  10   1   15.77    0.87
   0  10  -1   15.48    0.82
   0  10  -1   16.95    0.86
   0  10   1   16.41    0.86
   0  10   1   16.15    0.82
   0  10  -1   16.96    0.81
   1 -10   1    3.35    0.29
  -1 -10  -1    3.50    0.30
   1 -10   1    3.22    0.21
  -1 -10  -1    3.51    0.36
   1 -10   1    3.40    0.34
   1  10   1    3.35    0.24
  -1  10  -1    3.25    0.27
   1  10   1    3.31    0.27
   1  10   1    3.64    0.28
   1  10   1    3.32    0.25
  -1  10  -1    4.32    0.22
  -1  10  -1    3.32    0.33
   2 -10   1    7.78    0.50
  -2 -10  -1    8.07    0.54
  -2 -10  -1    8.98    0.53
   2 -10   1    7.96    0.53
   2 -10   1    7.98    0.42
   2  10   1    8.34    0.48
  -2  10  -1    8.50    0.49
  -2  10  -1    7.95    0.54
   2  10   1    8.29    0.48
   2  10   1    7.92    0.50
   2  10   1    8.28    0.45
  -3 -10  -1    1.58    0.24
   3 -10   1    1.62    0.23
  -3 -10  -1    1.31    0.21
   3 -10   1    1.68    0.14
   3 -10   1    1.44    0.19
   3  10   1    1.44    0.21
   3  10   1    1.50    0.16
   3  10   1    1.18    0.18
   3  10   1    1.68    0.17
  -3  10  -1    1.67    0.22
   3  10   1    1.21    0.18
  -3  10  -1    1.63    0.20
  -3  10  -1    1.60    0.25
   4 -10   1    1.94    0.26
   4 -10   1    2.12    0.16
  -4 -10  -1    1.79    0.27
  -4 -10  -1    1.95    0.26
  -4  10  -1    1.49    0.26
   4  10   1    1.69    0.16
   4  10   1    1.81    0.22
  -4  10  -1    2.11    0.25
   4  10   1    1.87    0.19
  -4  10  -1    2.08    0.22
   4  10   1    1.87    0.24
   5 -10   1    1.01    0.21
   5 -10   1    0.82    0.10
  -5 -10  -1    0.51    0.18
  -5 -10  -1    0.51    0.15
  -5  10  -1    0.55    0.19
   5  10   1    0.47    0.13
  -5  10  -1    0.46    0.12
  -5  10  -1    0.71    0.17
   5  10   1    0.53    0.11
  -6 -10  -1    5.12    0.39
   6 -10   1    4.60    0.39
  -6 -10  -1    5.32    0.44
   6  10   1    4.41    0.33
  -6  10  -1    4.60    0.34
   6  10   1    5.09    0.37
  -6  10  -1    4.43    0.49
  -6  10  -1    5.22    0.44
   7 -10   1    0.64    0.18
  -7 -10  -1    0.30    0.13
  -7 -10  -1    0.41    0.18
  -7  10  -1    0.28    0.17
   7  10   1    0.19    0.11
   7  10   1    0.09    0.11
  -7  10  -1    0.32    0.11
  -7  10  -1    0.24    0.17
  -8 -10  -1    0.54    0.20
   8 -10   1    0.59    0.18
   8  10   1    0.81    0.17
  -8  10  -1    0.39    0.12
   8  10   1    0.55    0.15
  -8  10  -1    0.49    0.20
  -8  10  -1    0.52    0.21
  -9 -10  -1    0.03    0.14
  -9  10  -1    0.09    0.18
   9  10   1   -0.08    0.09
   9  10   1    0.09    0.12
  -9  10  -1    0.06    0.19
  -9  10  -1   -0.02    0.08
 -10 -10  -1    1.21    0.30
 -10  10  -1    1.10    0.32
 -10  10  -1    1.46    0.31
 -10  10  -1    1.35    0.21
  10  10   1    1.09    0.22
  10  10   1    1.19    0.23
 -11 -10  -1    0.22    0.18
  11  10   1    0.03    0.13
 -11  10  -1    0.13    0.19
 -11  10  -1    0.07    0.12
 -11 -11   1   -0.14    0.14
  11  11  -1    0.04    0.14
 -11  11   1   -0.05    0.10
 -11  11   1   -0.07    0.18
 -10 -11   1    0.19    0.16
 -10  11   1   -0.24    0.18
 -10  11   1    0.04    0.11
  10  11  -1    0.17    0.14
 -10  11   1    0.22    0.19
  -9 -11   1    0.07    0.15
  -9  11   1   -0.06    0.15
  -9  11   1    0.22    0.11
  -9  11   1    0.21    0.19
   9  11  -1    0.34    0.14
  -8 -11   1   -0.08    0.12
   8 -11  -1    0.04    0.13
  -8  11   1   -0.17    0.07
  -8  11   1   -0.12    0.12
   8  11  -1    0.05    0.10
   8  11  -1    0.02    0.10
  -8  11   1    0.01    0.15
   7 -11  -1    0.48    0.18
  -7 -11   1    0.49    0.19
  -7 -11   1    0.65    0.17
  -7  11   1    0.56    0.22
  -7  11   1    0.58    0.20
   7  11  -1    0.47    0.15
  -7  11   1    0.58    0.14
   7  11  -1    0.54    0.13
   6 -11  -1    0.29    0.15
  -6 -11   1    0.63    0.17
  -6 -11   1    0.67    0.20
  -6  11   1    0.47    0.13
  -6  11   1    0.70    0.19
   6  11  -1    0.81    0.14
  -6  11   1    0.51    0.21
   6  11  -1    0.66    0.16
   5 -11  -1    6.00    0.35
   5 -11  -1    6.02    0.48
  -5 -11   1    7.39    0.54
  -5 -11   1    6.68    0.48
  -5  11   1    6.40    0.43
   5  11  -1    6.18    0.39
   5  11  -1    7.50    0.46
  -5  11   1    6.96    0.54
  -5  11   1    7.25    0.49
   4 -11  -1    0.59    0.17
   4 -11  -1    0.68    0.10
  -4 -11   1    0.57    0.18
  -4 -11   1    0.66    0.18
   4  11  -1    0.53    0.11
  -4  11   1    0.42    0.14
  -4  11   1    0.82    0.15
  -4  11   1    0.70    0.19
   4  11  -1    0.66    0.15
   4  11  -1    0.87    0.13
   3 -11  -1   -0.07    0.08
   3 -11  -1    0.03    0.05
  -3 -11   1    0.30    0.12
  -3  11   1    0.01    0.10
  -3  11   1    0.02    0.07
   3  11  -1    0.14    0.07
   3  11  -1    0.37    0.12
   2 -11  -1    8.42    0.58
   2 -11  -1    8.84    0.47
   2 -11  -1    7.97    0.55
  -2 -11   1    9.91    0.60
  -2 -11   1   10.11    0.62
   2  11  -1    9.81    0.51
  -2  11   1    7.92    0.58
  -2  11   1    8.90    0.55
   2  11  -1    9.94    0.54
   2  11  -1   10.59    0.56
   2  11  -1    9.16    0.56
  -1 -11   1    1.47    0.22
   1 -11  -1    1.21    0.13
  -1 -11   1    1.31    0.22
   1 -11  -1    1.11    0.19
   1 -11  -1    1.46    0.23
  -1  11   1    1.34    0.18
  -1  11   1    1.00    0.17
  -1  11   1    1.29    0.21
   1  11  -1    1.81    0.18
   1  11  -1    1.57    0.21
   1  11  -1    1.87    0.22
   1  11  -1    1.86    0.20
   0 -11   1    6.45    0.34
   0 -11   1    6.44    0.45
   0 -11  -1    5.43    0.43
   0 -11  -1    6.00    0.34
   0 -11   1    6.72    0.46
   0 -11  -1    5.51    0.43
   0  11   1    5.91    0.38
   0  11   1    6.40    0.42
   0  11  -1    5.74    0.43
   0  11  -1    6.09    0.41
   0  11   1    6.29    0.43
   0  11  -1    6.14    0.38
   0  11   1    6.19    0.36
   0  11  -1    6.90    0.38
   1 -11   1    3.64    0.37
   1 -11   1    3.29    0.21
  -1 -11  -1    3.49    0.37
  -1 -11  -1    3.20    0.34
   1 -11   1    2.81    0.31
   1  11   1    2.98    0.30
  -1  11  -1    3.33    0.34
   1  11   1    3.11    0.24
  -1  11  -1    3.40    0.21
   1  11   1    3.43    0.33
  -1  11  -1    3.25    0.27
   1  11   1    3.10    0.24
  -2 -11  -1    2.84    0.33
   2 -11   1    3.46    0.21
   2 -11   1    3.10    0.33
  -2 -11  -1    2.98    0.34
   2 -11   1    3.25    0.32
  -2  11  -1    3.63    0.28
   2  11   1    2.73    0.28
  -2  11  -1    3.40    0.36
   2  11   1    3.46    0.29
   2  11   1    2.82    0.24
   2  11   1    2.96    0.23
   3 -11   1    0.27    0.11
  -3 -11  -1    0.05    0.10
  -3 -11  -1    0.07    0.10
   3  11   1    0.09    0.08
  -3  11  -1    0.40    0.14
   3  11   1    0.04    0.07
   3  11   1    0.02    0.08
   3  11   1    0.00    0.06
   3  11   1    0.03    0.07
  -4 -11  -1    3.45    0.39
   4 -11   1    2.89    0.21
   4 -11   1    3.71    0.37
  -4 -11  -1    3.62    0.36
   4  11   1    2.68    0.21
  -4  11  -1    2.60    0.28
   4  11   1    2.54    0.22
   4  11   1    3.45    0.27
  -4  11  -1    3.16    0.32
  -4  11  -1    2.92    0.37
   5 -11   1    3.79    0.23
  -5 -11  -1    2.79    0.33
  -5 -11  -1    2.54    0.35
   5 -11   1    2.90    0.35
   5  11   1    3.17    0.33
  -5  11  -1    3.20    0.40
   5  11   1    2.75    0.25
  -5  11  -1    3.51    0.36
   6 -11   1   32.74    1.45
   6 -11   1   28.93    1.60
  -6 -11  -1   32.56    1.66
  -6 -11  -1   29.49    1.58
  -6  11  -1   30.87    1.63
  -6  11  -1   30.61    1.54
   6  11   1   31.32    1.56
  -6  11  -1   30.43    1.67
   6  11   1   30.01    1.51
  -7 -11  -1    6.53    0.61
   7 -11   1    6.36    0.50
  -7 -11  -1    5.90    0.46
  -7  11  -1    5.95    0.61
  -7  11  -1    5.85    0.42
  -7  11  -1    6.10    0.52
   7  11   1    6.39    0.42
   7  11   1    6.21    0.45
   8 -11   1    0.39    0.17
  -8 -11  -1    0.48    0.19
   8  11   1    0.41    0.14
  -8  11  -1    0.47    0.14
  -8  11  -1    0.26    0.18
   8  11   1    0.46    0.15
  -8  11  -1    0.35    0.19
  -9 -11  -1    0.29    0.19
   9  11   1    0.35    0.15
   9  11   1    0.00    0.12
  -9  11  -1    0.09    0.17
  -9  11  -1    0.20    0.12
  -9  11  -1    0.07    0.17
 -10 -11  -1    0.39    0.20
 -10  11  -1    0.18    0.13
 -10  11  -1    0.05    0.21
  10  11   1    0.48    0.17
 -10  11  -1    0.12    0.19
  10  11   1    0.27    0.15
 -11 -11  -1   -0.01    0.17
  11  11   1    0.20    0.15
 -11  11  -1    0.13    0.21
 -11  11  -1    0.19    0.12
 -10 -12   1    0.46    0.23
 -10  12   1    0.14    0.22
 -10  12   1    0.40    0.15
 -10  12   1    0.45    0.25
  10  12  -1    0.58    0.20
  -9 -12   1    0.05    0.15
  -9  12   1    0.12    0.17
  -9  12   1   -0.12    0.09
  -9  12   1    0.04    0.16
   9  12  -1    0.02    0.11
   8 -12  -1    2.45    0.35
  -8 -12   1    2.12    0.36
  -8  12   1    2.10    0.38
  -8  12   1    2.35    0.38
   8  12  -1    2.88    0.33
  -8  12   1    2.20    0.27
   8  12  -1    2.08    0.28
  -7 -12   1    9.92    0.74
   7 -12  -1   10.33    0.71
  -7 -12   1   10.14    0.69
  -7  12   1   10.22    0.73
  -7  12   1   10.59    0.63
   7  12  -1   10.92    0.60
  -7  12   1    9.50    0.75
   7  12  -1   10.23    0.65
  -6 -12   1    0.92    0.21
   6 -12  -1    0.98    0.22
   6 -12  -1    1.25    0.14
  -6 -12   1    0.98    0.26
  -6  12   1    1.10    0.28
  -6  12   1    1.41    0.25
   6  12  -1    1.14    0.17
  -6  12   1    1.01    0.18
   6  12  -1    1.29    0.22
  -5 -12   1    0.49    0.16
  -5 -12   1    0.44    0.17
   5 -12  -1    0.37    0.16
   5 -12  -1    0.10    0.08
   5  12  -1    0.27    0.10
  -5  12   1    0.27    0.12
  -5  12   1    0.40    0.18
  -5  12   1    0.20    0.13
   5  12  -1    0.60    0.15
   4 -12  -1   15.44    0.96
  -4 -12   1   18.21    0.98
   4 -12  -1   16.43    0.81
  -4 -12   1   17.08    0.99
  -4  12   1   16.72    0.90
   4  12  -1   18.02    0.91
   4  12  -1   16.23    0.85
  -4  12   1   16.56    1.00
  -4  12   1   15.38    0.90
   4  12  -1   15.88    0.84
   3 -12  -1    6.95    0.38
  -3 -12   1    7.74    0.54
   3 -12  -1    5.87    0.49
  -3 -12   1    6.68    0.50
   3  12  -1    7.28    0.46
   3  12  -1    6.90    0.52
  -3  12   1    6.46    0.45
   3  12  -1    6.78    0.44
  -3  12   1    7.65    0.54
   3  12  -1    7.04    0.41
  -2 -12   1    0.22    0.13
  -2 -12   1   -0.09    0.07
   2 -12  -1    0.08    0.06
   2 -12  -1    0.03    0.10
   2  12  -1    0.09    0.07
  -2  12   1    0.04    0.08
   2  12  -1    0.20    0.10
   2  12  -1   -0.03    0.08
   2  12  -1    0.19    0.09
  -2  12   1    0.06    0.11
   1 -12  -1    0.00    0.05
   1 -12  -1    0.12    0.09
   1 -12  -1    0.08    0.09
  -1 -12   1    0.15    0.10
  -1 -12   1    0.06    0.11
   1  12  -1    0.17    0.08
   1  12  -1    0.10    0.07
   1  12  -1    0.22    0.10
  -1  12   1    0.03    0.09
  -1  12   1   -0.05    0.06
  -1  12   1    0.09    0.09
   1  12  -1    0.13    0.10
   0 -12   1    1.09    0.20
   0 -12   1    1.07    0.21
   0 -12  -1    0.79    0.18
   0 -12  -1    0.89    0.19
   0 -12   1    0.90    0.11
   0  12  -1    1.25    0.16
   0  12   1    1.35    0.15
   0  12   1    1.03    0.19
   0  12  -1    0.78    0.16
   0  12   1    0.91    0.15
   0  12   1    1.04    0.18
   0  12  -1    0.81    0.14
   0  12  -1    0.86    0.17
   1 -12   1    0.14    0.06
  -1 -12  -1    0.10    0.10
  -1 -12  -1    0.06    0.09
   1 -12   1    0.15    0.10
   1 -12   1    0.10    0.10
   1  12   1    0.30    0.11
   1  12   1   -0.05    0.07
   1  12   1    0.00    0.07
  -1  12  -1    0.18    0.06
  -1  12  -1    0.17    0.11
   1  12   1    0.10    0.07
  -1  12  -1    0.12    0.09
  -2 -12  -1    3.61    0.38
   2 -12   1    3.60    0.23
   2 -12   1    3.02    0.36
  -2 -12  -1    3.13    0.38
  -2  12  -1    3.39    0.29
   2  12   1    3.01    0.32
   2  12   1    3.61    0.28
   2  12   1    3.43    0.26
   2  12   1    3.39    0.28
  -2  12  -1    3.64    0.39
  -3 -12  -1    5.67    0.47
  -3 -12  -1    5.34    0.43
   3 -12   1    6.15    0.34
   3 -12   1    6.34    0.46
   3  12   1    5.74    0.42
   3  12   1    6.06    0.37
   3  12   1    5.53    0.37
  -3  12  -1    5.19    0.45
  -3  12  -1    5.75    0.41
   3  12   1    5.76    0.39
   3  12   1    6.05    0.43
   4 -12   1   22.39    1.24
  -4 -12  -1   22.23    1.23
   4 -12   1   23.40    1.09
  -4 -12  -1   21.83    1.26
  -4  12  -1   23.32    1.18
   4  12   1   21.61    1.17
  -4  12  -1   23.27    1.28
   4  12   1   22.78    1.13
  -5 -12  -1    0.24    0.14
  -5 -12  -1    0.09    0.14
   5 -12   1    0.50    0.17
   5 -12   1    0.24    0.09
  -5  12  -1    0.16    0.14
   5  12   1    0.19    0.10
   5  12   1    0.17    0.12
  -5  12  -1    0.30    0.12
   6 -12   1    2.21    0.20
   6 -12   1    1.86    0.30
  -6 -12  -1    1.92    0.33
  -6 -12  -1    1.89    0.29
   6  12   1    1.82    0.26
  -6  12  -1    2.09    0.32
  -6  12  -1    2.00    0.25
  -6  12  -1    1.68    0.33
   6  12   1    1.93    0.23
   7 -12   1    1.03    0.24
  -7 -12  -1    1.49    0.30
  -7 -12  -1    1.22    0.26
  -7  12  -1    1.21    0.28
  -7  12  -1    1.36    0.21
   7  12   1    1.08    0.18
  -7  12  -1    1.19    0.29
   7  12   1    1.26    0.22
   8 -12   1    0.01    0.12
  -8 -12  -1    0.00    0.15
  -8  12  -1   -0.02    0.16
   8  12   1    0.02    0.11
  -8  12  -1    0.13    0.11
   8  12   1    0.09    0.10
  -8  12  -1   -0.18    0.11
  -9 -12  -1    0.47    0.21
  -9  12  -1    0.68    0.17
   9  12   1    0.69    0.19
  -9  12  -1    0.28    0.21
  -9  12  -1    0.77    0.27
   9  12   1    0.56    0.16
 -10 -12  -1    0.35    0.21
  10  12   1    0.43    0.18
 -10  12  -1    0.80    0.27
 -10  12  -1    0.34    0.15
 -10 -13   1    1.80    0.36
 -10  13   1    1.23    0.23
 -10  13   1    1.42    0.36
  10  13  -1    1.14    0.25
  -9 -13   1   -0.16    0.14
   9  13  -1    0.05    0.12
  -9  13   1    0.01    0.12
  -9  13   1   -0.06    0.16
  -9  13   1   -0.23    0.16
  -8 -13   1    1.37    0.30
   8 -13  -1    0.95    0.25
  -8  13   1    0.75    0.27
  -8  13   1    1.27    0.21
  -8  13   1    0.79    0.24
   8  13  -1    0.90    0.21
  -7 -13   1    1.64    0.33
   7 -13  -1    1.44    0.29
  -7 -13   1    1.75    0.29
   7  13  -1    2.18    0.30
  -7  13   1    1.64    0.31
   7  13  -1    1.52    0.21
  -7  13   1    1.58    0.34
  -7  13   1    1.57    0.23
  -6 -13   1    0.60    0.21
   6 -13  -1    0.89    0.13
  -6 -13   1    0.53    0.18
   6 -13  -1    0.84    0.23
   6  13  -1    0.96    0.21
  -6  13   1    1.04    0.23
  -6  13   1    1.02    0.27
  -6  13   1    1.06    0.19
   6  13  -1    0.87    0.15
  -5 -13   1    1.63    0.30
  -5 -13   1    1.09    0.25
   5 -13  -1    1.59    0.16
   5 -13  -1    1.53    0.28
  -5  13   1    1.72    0.25
  -5  13   1    1.63    0.31
  -5  13   1    1.75    0.26
   5  13  -1    1.46    0.24
   5  13  -1    1.85    0.20
  -4 -13   1    7.73    0.58
   4 -13  -1    6.99    0.54
  -4 -13   1    7.22    0.54
   4 -13  -1    6.97    0.39
  -4  13   1    7.00    0.48
  -4  13   1    6.73    0.48
   4  13  -1    7.14    0.48
  -4  13   1    6.63    0.56
   4  13  -1    6.45    0.42
   3 -13  -1    0.38    0.09
  -3 -13   1    0.23    0.15
   3 -13  -1    0.16    0.13
  -3 -13   1    0.16    0.15
   3  13  -1    0.22    0.12
   3  13  -1    0.48    0.13
  -3  13   1    0.20    0.13
   3  13  -1    0.16    0.10
  -3  13   1    0.08    0.13
  -2 -13   1    3.12    0.38
   2 -13  -1    2.80    0.20
  -2 -13   1    2.29    0.32
   2 -13  -1    2.57    0.34
   2  13  -1    2.80    0.32
  -2  13   1    2.74    0.30
   2  13  -1    2.15    0.27
  -2  13   1    2.83    0.35
   2  13  -1    2.66    0.28
   2  13  -1    2.53    0.25
  -1 -13   1    7.53    0.57
   1 -13  -1    8.11    0.58
  -1 -13   1    8.42    0.58
   1 -13  -1    7.98    0.44
   1  13  -1    8.32    0.49
   1  13  -1    8.38    0.50
  -1  13   1    7.78    0.51
   1  13  -1    7.96    0.54
  -1  13   1    8.76    0.58
  -1  13   1    8.93    0.55
   1  13  -1    8.53    0.55
   0 -13  -1    0.87    0.19
   0 -13   1    1.52    0.24
   0 -13  -1    0.59    0.17
   0 -13   1    0.96    0.20
   0  13   1    0.55    0.16
   0  13   1    0.96    0.13
   0  13  -1    1.09    0.19
   0  13  -1    1.26    0.16
   0  13   1    0.74    0.17
   0  13  -1    1.04    0.20
   0  13   1    0.77    0.15
   0  13  -1    0.72    0.15
   1 -13   1    3.14    0.22
  -1 -13  -1    2.52    0.34
  -1 -13  -1    2.44    0.33
   1 -13   1    3.36    0.39
  -1  13  -1    3.06    0.36
   1  13   1    3.10    0.26
  -1  13  -1    3.42    0.22
   1  13   1    2.68    0.31
  -1  13  -1    2.86    0.32
   1  13   1    3.49    0.26
   1  13   1    3.04    0.33
   2 -13   1    1.73    0.17
  -2 -13  -1    2.57    0.35
   2 -13   1    2.19    0.31
  -2 -13  -1    2.42    0.32
  -2  13  -1    1.90    0.25
  -2  13  -1    1.97    0.30
   2  13   1    2.00    0.24
   2  13   1    2.04    0.25
   2  13   1    1.89    0.26
   2  13   1    1.70    0.21
  -3 -13  -1   13.15    0.82
  -3 -13  -1   14.65    0.87
   3 -13   1   12.97    0.68
   3 -13   1   12.44    0.82
  -3  13  -1   13.93    0.78
   3  13   1   14.03    0.73
  -3  13  -1   13.84    0.86
   3  13   1   13.12    0.75
   3  13   1   13.26    0.74
   4 -13   1   19.64    1.17
  -4 -13  -1   21.26    1.17
   4 -13   1   21.54    1.02
  -4 -13  -1   21.67    1.22
  -4  13  -1   21.59    1.12
   4  13   1   20.26    1.10
  -4  13  -1   20.09    1.21
   4  13   1   20.41    1.06
  -5 -13  -1    7.48    0.55
   5 -13   1    7.50    0.58
  -5 -13  -1    7.15    0.59
   5 -13   1    7.56    0.43
  -5  13  -1    7.94    0.52
  -5  13  -1    7.56    0.61
  -5  13  -1    8.27    0.57
   5  13   1    7.53    0.52
   5  13   1    8.77    0.49
  -6 -13  -1    2.29    0.37
   6 -13   1    2.12    0.33
  -6 -13  -1    2.32    0.32
   6 -13   1    2.26    0.21
  -6  13  -1    2.52    0.35
   6  13   1    2.46    0.26
  -6  13  -1    2.27    0.38
  -6  13  -1    2.57    0.30
   6  13   1    2.67    0.32
  -7 -13  -1    0.39    0.19
   7 -13   1    0.96    0.23
   7 -13   1    0.42    0.12
  -7  13  -1    0.38    0.19
  -7  13  -1   -0.01    0.15
  -7  13  -1    0.37    0.14
   7  13   1    0.62    0.14
   7  13   1    0.37    0.16
  -8 -13  -1   -0.25    0.12
   8 -13   1    0.11    0.14
  -8  13  -1   -0.46    0.11
  -8  13  -1    0.11    0.11
  -8  13  -1   -0.06    0.18
   8  13   1    0.09    0.11
   8  13   1   -0.05    0.11
  -9 -13  -1    0.19    0.18
   9  13   1   -0.04    0.13
  -9  13  -1   -0.16    0.16
  -9  13  -1    0.09    0.12
  -9  13  -1    0.07    0.18
 -10 -13  -1    0.09    0.19
 -10  13  -1    0.31    0.24
 -10  13  -1    0.13    0.14
  10  13   1    0.20    0.16
 -10 -14   1    0.83    0.29
 -10  14   1    0.94    0.31
 -10  14   1    0.70    0.20
  -9 -14   1   -0.05    0.17
  -9  14   1    0.16    0.14
   9  14  -1    0.23    0.15
  -9  14   1   -0.25    0.14
  -8 -14   1    0.13    0.17
   8 -14  -1    0.25    0.18
   8  14  -1    0.05    0.14
  -8  14   1    0.15    0.17
  -8  14   1    0.06    0.12
  -8  14   1    0.19    0.18
   7 -14  -1    2.02    0.34
  -7 -14   1    1.55    0.29
  -7 -14   1    1.91    0.36
  -7  14   1    2.11    0.38
  -7  14   1    1.47    0.30
   7  14  -1    2.18    0.30
  -7  14   1    1.98    0.27
   6 -14  -1    0.09    0.09
  -6 -14   1   -0.01    0.16
  -6 -14   1    0.01    0.12
   6 -14  -1    0.12    0.14
  -6  14   1   -0.05    0.14
   6  14  -1   -0.06    0.08
  -6  14   1   -0.07    0.09
   6  14  -1    0.08    0.12
  -6  14   1    0.28    0.17
  -5 -14   1    0.64    0.21
   5 -14  -1    0.48    0.11
   5 -14  -1    0.51    0.19
  -5 -14   1    0.42    0.18
   5  14  -1    0.49    0.13
   5  14  -1    0.87    0.19
  -5  14   1    0.50    0.16
  -5  14   1    0.86    0.25
  -5  14   1    0.10    0.13
  -4 -14   1    0.09    0.13
   4 -14  -1    0.15    0.15
   4 -14  -1    0.01    0.08
  -4 -14   1    0.50    0.17
   4  14  -1    0.31    0.13
  -4  14   1   -0.05    0.14
  -4  14   1    0.00    0.11
   4  14  -1    0.22    0.11
  -4  14   1   -0.09    0.11
   3 -14  -1   18.23    1.10
  -3 -14   1   18.52    1.10
  -3 -14   1   19.93    1.14
   3 -14  -1   18.16    0.93
   3  14  -1   19.21    0.98
  -3  14   1   20.55    1.06
   3  14  -1   19.88    1.02
   3  14  -1   17.61    1.01
  -3  14   1   18.70    1.12
  -2 -14   1    1.90    0.31
   2 -14  -1    1.30    0.15
   2 -14  -1    0.94    0.24
  -2 -14   1    1.94    0.30
   2  14  -1    1.61    0.20
   2  14  -1    1.59    0.24
  -2  14   1    1.49    0.24
   2  14  -1    1.63    0.29
  -2  14   1    1.50    0.27
   2  14  -1    1.69    0.23
   1 -14  -1    4.52    0.28
  -1 -14   1    4.88    0.50
  -1 -14   1    4.87    0.49
   1 -14  -1    4.27    0.46
  -1  14   1    4.52    0.35
  -1  14   1    3.77    0.43
  -1  14   1    4.54    0.42
   1  14  -1    4.64    0.44
   1  14  -1    4.61    0.38
   1  14  -1    4.01    0.32
   1  14  -1    4.19    0.32
   0 -14  -1    0.04    0.11
   0 -14   1   -0.06    0.10
   0  14   1    0.02    0.07
   0  14  -1   -0.05    0.07
   0  14   1    0.03    0.11
   0  14   1   -0.06    0.08
   0  14   1    0.02    0.09
   0  14  -1    0.00    0.09
   0  14  -1    0.22    0.09
   0  14  -1    0.06    0.11
   1 -14   1    0.06    0.06
   1 -14   1    0.57    0.18
  -1 -14  -1    0.31    0.14
  -1 -14  -1    0.13    0.13
  -1  14  -1    0.13    0.11
  -1  14  -1    0.12    0.12
   1  14   1    0.07    0.10
   1  14   1    0.19    0.10
   1  14   1    0.28    0.10
   1  14   1    0.16    0.12
  -2 -14  -1    8.41    0.64
  -2 -14  -1   10.46    0.66
   2 -14   1    9.22    0.64
   2 -14   1    8.82    0.49
   2  14   1    8.92    0.55
   2  14   1    8.44    0.59
  -2  14  -1    9.45    0.60
   2  14   1    8.75    0.57
  -2  14  -1    8.96    0.64
   2  14   1    9.64    0.55
  -3 -14  -1    0.34    0.16
   3 -14   1    0.25    0.09
   3 -14   1    0.18    0.14
  -3 -14  -1    0.24    0.18
   3  14   1    0.24    0.10
   3  14   1    0.12    0.11
  -3  14  -1   -0.03    0.12
  -3  14  -1    0.44    0.18
   3  14   1    0.42    0.13
  -4 -14  -1    2.21    0.35
   4 -14   1    1.46    0.17
  -4 -14  -1    1.72    0.29
   4 -14   1    1.56    0.28
  -4  14  -1    1.93    0.26
  -4  14  -1    1.42    0.29
   4  14   1    1.89    0.26
   4  14   1    1.37    0.20
  -5 -14  -1    0.92    0.25
  -5 -14  -1    0.42    0.16
   5 -14   1    0.29    0.10
   5 -14   1    0.33    0.17
  -5  14  -1    0.14    0.17
   5  14   1    0.50    0.15
   5  14   1    0.28    0.11
  -5  14  -1    0.62    0.18
  -5  14  -1    0.61    0.17
   6 -14   1    0.42    0.18
  -6 -14  -1    0.47    0.21
   6 -14   1    0.27    0.11
  -6 -14  -1    0.11    0.15
  -6  14  -1    0.30    0.20
  -6  14  -1    0.13    0.15
  -6  14  -1    0.29    0.14
   6  14   1    0.13    0.11
   6  14   1    0.55    0.18
   7 -14   1    0.37    0.11
   7 -14   1    0.41    0.20
  -7 -14  -1    0.23    0.18
  -7  14  -1    0.57    0.21
  -7  14  -1    0.18    0.19
   7  14   1    0.35    0.15
  -7  14  -1    0.36    0.16
   7  14   1    0.39    0.13
  -8 -14  -1    0.82    0.27
   8 -14   1    1.78    0.33
   8  14   1    0.74    0.17
  -8  14  -1    1.05    0.22
  -8  14  -1    0.91    0.28
   8  14   1    0.83    0.22
  -8  14  -1    1.01    0.28
  -9 -14  -1    0.19    0.20
  -9  14  -1    0.13    0.21
  -9  14  -1    0.15    0.13
   9  14   1    0.19    0.16
  -9  14  -1    0.27    0.21
 -10 -14  -1   -0.19    0.16
 -10  14  -1   -0.12    0.11
 -10  14  -1   -0.23    0.15
  -9 -15   1    0.66    0.27
   9  15  -1    0.70    0.21
  -9  15   1    0.24    0.15
  -9  15   1    0.73    0.28
  -8 -15   1    1.49    0.34
   8 -15  -1    1.47    0.32
   8  15  -1    1.65    0.29
  -8  15   1    1.58    0.26
  -8  15   1    1.11    0.33
   7 -15  -1    2.07    0.21
  -7 -15   1    2.16    0.38
  -7 -15   1    1.53    0.31
   7 -15  -1    1.71    0.33
  -7  15   1    1.96    0.29
  -7  15   1    1.56    0.37
  -7  15   1    1.25    0.33
   7  15  -1    2.07    0.32
   6 -15  -1    0.23    0.17
  -6 -15   1    0.06    0.15
  -6 -15   1    0.24    0.17
   6 -15  -1    0.07    0.09
  -6  15   1   -0.09    0.15
   6  15  -1    0.20    0.13
   6  15  -1   -0.01    0.11
  -6  15   1    0.04    0.15
  -6  15   1    0.11    0.12
   5 -15  -1    5.44    0.55
   5 -15  -1    4.72    0.31
  -5 -15   1    4.93    0.55
  -5 -15   1    4.69    0.52
  -5  15   1    4.78    0.56
  -5  15   1    4.37    0.44
  -5  15   1    5.15    0.43
   5  15  -1    4.57    0.41
   5  15  -1    5.05    0.35
  -4 -15   1    4.30    0.49
  -4 -15   1    3.30    0.43
   4 -15  -1    3.61    0.46
   4 -15  -1    3.48    0.26
   4  15  -1    4.24    0.41
  -4  15   1    3.00    0.44
   4  15  -1    3.68    0.29
  -4  15   1    3.29    0.39
  -3 -15   1    0.34    0.18
  -3 -15   1    0.37    0.17
   3 -15  -1    0.09    0.08
   3 -15  -1    0.15    0.16
   3  15  -1    0.43    0.14
  -3  15   1    0.08    0.15
   3  15  -1    0.23    0.12
   3  15  -1    0.37    0.12
  -3  15   1    0.19    0.14
  -2 -15   1    9.35    0.67
   2 -15  -1    9.04    0.50
  -2 -15   1    9.22    0.69
   2 -15  -1    8.40    0.65
  -2  15   1    9.06    0.66
   2  15  -1    9.67    0.56
   2  15  -1    9.11    0.57
  -2  15   1    9.67    0.62
   2  15  -1    8.28    0.59
   1 -15  -1    4.11    0.28
   1 -15  -1    4.15    0.47
  -1 -15   1    4.42    0.48
  -1  15   1    4.68    0.48
   1  15  -1    3.80    0.32
   1  15  -1    4.69    0.39
   1  15  -1    4.89    0.46
  -1  15   1    4.98    0.40
   1  15  -1    4.24    0.33
   0 -15  -1    0.18    0.15
   0 -15   1    0.33    0.18
   0  15   1    0.18    0.12
   0  15  -1    0.26    0.15
   0  15  -1    0.11    0.11
   0  15   1    0.22    0.14
   0  15  -1    0.24    0.13
   0  15   1    0.22    0.12
   0  15  -1    0.50    0.11
   1 -15   1    1.62    0.18
   1 -15   1    2.04    0.33
  -1 -15  -1    1.33    0.28
   1  15   1    2.51    0.24
   1  15   1    1.59    0.22
  -1  15  -1    2.06    0.33
   1  15   1    2.20    0.30
  -1  15  -1    1.95    0.27
   1  15   1    2.05    0.29
  -2 -15  -1   12.09    0.81
   2 -15   1   12.06    0.81
   2 -15   1   12.02    0.64
  -2 -15  -1   12.08    0.83
   2  15   1   11.25    0.73
  -2  15  -1   12.04    0.81
  -2  15  -1   12.58    0.76
   2  15   1   12.97    0.71
   2  15   1   13.08    0.71
   3 -15   1   12.44    0.80
  -3 -15  -1   11.57    0.80
   3 -15   1   11.63    0.61
  -3 -15  -1   11.02    0.76
  -3  15  -1   11.79    0.73
   3  15   1   11.71    0.66
  -3  15  -1   10.86    0.79
   3  15   1   11.00    0.68
   4 -15   1   10.69    0.74
   4 -15   1   10.37    0.56
  -4 -15  -1   10.41    0.76
  -4 -15  -1   11.02    0.74
   4  15   1   10.12    0.65
  -4  15  -1   10.44    0.76
  -4  15  -1   10.37    0.67
   4  15   1   10.64    0.61
   5 -15   1    0.14    0.09
  -5 -15  -1    0.10    0.14
   5 -15   1    0.19    0.17
  -5 -15  -1    0.04    0.14
  -5  15  -1    0.23    0.18
   5  15   1    0.23    0.11
  -5  15  -1    0.06    0.13
   5  15   1    0.12    0.11
  -5  15  -1    0.24    0.15
  -6 -15  -1    0.19    0.14
  -6 -15  -1    0.32    0.18
   6 -15   1    0.11    0.10
   6 -15   1    0.03    0.15
   6  15   1    0.38    0.15
   6  15   1    0.18    0.11
  -6  15  -1    0.09    0.18
  -6  15  -1   -0.08    0.14
  -6  15  -1    0.19    0.13
  -7 -15  -1    0.54    0.23
   7 -15   1    0.36    0.19
   7 -15   1    0.39    0.12
   7  15   1    0.41    0.14
  -7  15  -1    0.60    0.27
  -7  15  -1    0.65    0.19
   7  15   1    0.24    0.15
  -7  15  -1    0.77    0.25
  -8 -15  -1    0.57    0.26
   8 -15   1    0.17    0.12
   8 -15   1    0.06    0.17
  -8  15  -1    0.29    0.23
   8  15   1    0.17    0.16
  -8  15  -1    0.46    0.23
  -8  15  -1    0.25    0.16
  -9 -15  -1    0.01    0.19
  -9  15  -1    0.01    0.18
  -9  15  -1   -0.03    0.13
   9  15   1    0.26    0.16
  -9 -16   1   -0.11    0.17
  -9  16   1    0.09    0.15
  -9  16   1    0.07    0.20
   9  16  -1    0.06    0.16
   8 -16  -1    0.26    0.20
  -8 -16   1    0.18    0.20
  -8  16   1    0.05    0.14
  -8  16   1    0.20    0.22
   8  16  -1    0.18    0.15
   7 -16  -1    0.05    0.16
  -7 -16   1    0.58    0.24
   7 -16  -1    0.24    0.11
  -7 -16   1    0.36    0.20
  -7  16   1    0.09    0.17
   7  16  -1    0.33    0.16
  -7  16   1    0.10    0.15
   6 -16  -1    0.19    0.17
  -6 -16   1    0.45    0.21
  -6 -16   1    0.48    0.24
   6 -16  -1    0.22    0.11
   6  16  -1    0.31    0.16
  -6  16   1    0.40    0.23
  -6  16   1    0.11    0.14
   5 -16  -1    1.56    0.32
  -5 -16   1    1.33    0.33
   5 -16  -1    1.55    0.18
  -5 -16   1    1.60    0.31
   5  16  -1    1.75    0.29
  -5  16   1    1.80    0.29
  -5  16   1    1.72    0.28
   5  16  -1    1.64    0.22
  -5  16   1    1.31    0.31
   4 -16  -1    1.50    0.30
  -4 -16   1    2.10    0.35
   4 -16  -1    1.61    0.18
  -4 -16   1    1.72    0.32
   4  16  -1    1.68    0.27
  -4  16   1    0.91    0.28
  -4  16   1    1.55    0.25
   4  16  -1    1.33    0.20
  -3 -16   1    2.23    0.35
   3 -16  -1    2.15    0.36
  -3 -16   1    1.84    0.34
   3 -16  -1    2.13    0.21
   3  16  -1    2.18    0.29
   3  16  -1    2.33    0.26
  -3  16   1    2.05    0.36
  -3  16   1    1.80    0.29
   2 -16  -1    4.57    0.29
  -2 -16   1    3.76    0.47
   2 -16  -1    3.62    0.46
   2  16  -1    4.29    0.35
   2  16  -1    4.26    0.43
  -2  16   1    4.17    0.43
  -2  16   1    3.59    0.46
   2  16  -1    3.79    0.32
  -1 -16   1   11.85    0.78
   1 -16  -1   11.05    0.60
   1 -16  -1   11.57    0.77
   1  16  -1   10.29    0.63
  -1  16   1   11.73    0.73
   1  16  -1   10.92    0.72
   1  16  -1   10.90    0.66
  -1  16   1   10.62    0.75
   0 -16   1    0.98    0.27
   0 -16  -1    0.64    0.22
   0  16  -1    0.53    0.17
   0  16   1    0.89    0.23
   0  16  -1    1.21    0.24
   0  16   1    0.98    0.23
   0  16   1    0.84    0.19
   1 -16   1    1.19    0.15
   1 -16   1    1.12    0.26
  -1 -16  -1    1.39    0.28
   1  16   1    0.83    0.21
  -1  16  -1    1.17    0.24
   1  16   1    1.32    0.19
  -1  16  -1    1.01    0.26
   1  16   1    1.26    0.24
   1  16   1    0.97    0.19
   2 -16   1    3.66    0.46
  -2 -16  -1    3.98    0.47
   2 -16   1    3.28    0.25
   2  16   1    3.19    0.37
   2  16   1    3.04    0.32
  -2  16  -1    4.00    0.42
  -2  16  -1    3.41    0.44
   2  16   1    3.71    0.31
   3 -16   1    1.47    0.31
   3 -16   1    1.55    0.18
  -3 -16  -1    1.82    0.32
   3  16   1    0.88    0.19
   3  16   1    1.35    0.21
  -3  16  -1    1.97    0.29
  -3  16  -1    1.27    0.30
  -4 -16  -1    1.13    0.28
   4 -16   1    1.13    0.28
   4 -16   1    0.91    0.15
  -4 -16  -1    0.81    0.23
   4  16   1    1.03    0.18
  -4  16  -1    0.94    0.22
  -4  16  -1    1.50    0.32
   4  16   1    1.09    0.22
   5 -16   1    0.29    0.17
  -5 -16  -1    0.09    0.18
  -5 -16  -1    0.28    0.18
   5 -16   1    0.10    0.09
   5  16   1   -0.13    0.09
  -5  16  -1    0.26    0.16
  -5  16  -1   -0.01    0.14
  -5  16  -1    0.12    0.13
   5  16   1    0.27    0.15
   6 -16   1    0.06    0.13
   6 -16   1   -0.05    0.09
  -6 -16  -1    0.05    0.16
  -6 -16  -1    0.17    0.15
  -6  16  -1    0.12    0.19
   6  16   1    0.43    0.14
  -6  16  -1   -0.06    0.13
   6  16   1    0.01    0.10
  -6  16  -1   -0.03    0.12
   7 -16   1    0.06    0.11
   7 -16   1    0.17    0.17
  -7 -16  -1    0.22    0.20
  -7  16  -1    0.41    0.17
  -7  16  -1    0.40    0.21
   7  16   1    0.34    0.17
  -7  16  -1    0.37    0.23
   8 -16   1    0.07    0.12
   8 -16   1    0.23    0.20
  -8 -16  -1    0.48    0.25
   8  16   1    0.22    0.17
  -8  16  -1    0.12    0.21
  -8  16  -1    0.06    0.15
  -9 -16  -1    0.31    0.21
  -9  16  -1   -0.08    0.14
  -9  16  -1   -0.16    0.16
   8 -17  -1    0.27    0.13
  -8 -17   1    0.46    0.26
   8 -17  -1    0.49    0.24
  -8  17   1    0.37    0.29
   8  17  -1    0.51    0.21
  -8  17   1    0.72    0.22
  -7 -17   1    0.17    0.20
   7 -17  -1    0.28    0.12
   7 -17  -1    0.14    0.17
  -7 -17   1    0.42    0.22
  -7  17   1    0.16    0.21
  -7  17   1    0.25    0.17
   7  17  -1    0.06    0.15
   6 -17  -1    0.22    0.19
  -6 -17   1    0.13    0.18
   6 -17  -1   -0.02    0.09
  -6 -17   1   -0.01    0.15
   6  17  -1    0.06    0.13
  -6  17   1    0.02    0.14
  -6  17   1   -0.05    0.20
  -5 -17   1    0.27    0.18
   5 -17  -1    0.15    0.10
   5 -17  -1    0.40    0.20
  -5 -17   1   -0.05    0.16
  -5  17   1    0.03    0.18
  -5  17   1    0.12    0.15
   5  17  -1    0.25    0.14
   4 -17  -1    1.09    0.28
   4 -17  -1    0.66    0.13
  -4 -17   1    0.89    0.25
  -4  17   1    0.58    0.21
   4  17  -1    1.11    0.19
   4  17  -1    1.14    0.21
  -4  17   1    0.73    0.26
  -3 -17   1    0.72    0.23
   3 -17  -1    0.69    0.13
   3 -17  -1    0.59    0.21
  -3  17   1    1.14    0.24
   3  17  -1    1.12    0.22
   3  17  -1    0.94    0.18
  -3  17   1    0.80    0.25
   2 -17  -1    0.12    0.15
  -2 -17   1    0.35    0.18
   2 -17  -1    0.12    0.09
   2  17  -1    0.30    0.13
   2  17  -1    0.39    0.16
   2  17  -1    0.50    0.15
  -2  17   1    0.07    0.14
  -2  17   1    0.24    0.17
  -1 -17   1    0.80    0.23
   1 -17  -1    0.87    0.25
   1  17  -1    0.85    0.18
  -1  17   1    1.05    0.25
   1  17  -1    0.58    0.19
  -1  17   1    0.84    0.21
   1  17  -1    0.64    0.15
   0 -17  -1    5.44    0.57
   0 -17   1    5.13    0.57
   0  17   1    5.34    0.41
   0  17   1    4.85    0.50
   0  17  -1    4.22    0.46
   0  17  -1    5.71    0.55
   0  17   1    4.85    0.50
   1 -17   1    0.39    0.10
   1 -17   1    0.53    0.21
  -1 -17  -1    0.70    0.24
  -1  17  -1    0.35    0.18
   1  17   1    0.39    0.14
  -1  17  -1    0.54    0.20
   1  17   1    0.44    0.18
  -2 -17  -1    1.96    0.35
   2 -17   1    2.02    0.35
   2 -17   1    1.44    0.18
  -2  17  -1    1.71    0.30
   2  17   1    1.37    0.25
  -2  17  -1    1.74    0.34
   2  17   1    1.49    0.23
   2  17   1    1.35    0.21
   3 -17   1   -0.06    0.13
   3 -17   1    0.04    0.08
  -3 -17  -1    0.01    0.12
  -3  17  -1    0.20    0.15
   3  17   1    0.02    0.10
  -3  17  -1    0.10    0.17
   3  17   1    0.11    0.11
   4 -17   1    0.48    0.21
   4 -17   1    0.56    0.13
  -4 -17  -1    0.62    0.22
  -4  17  -1    0.91    0.27
   4  17   1    0.35    0.14
  -4  17  -1    0.78    0.22
   4  17   1    1.00    0.21
   5 -17   1   -0.23    0.10
   5 -17   1    0.03    0.09
  -5 -17  -1   -0.14    0.12
   5  17   1   -0.02    0.11
   5  17   1    0.18    0.14
  -5  17  -1    0.14    0.16
  -5  17  -1   -0.04    0.16
  -5  17  -1    0.10    0.15
  -6 -17  -1    0.72    0.26
  -6 -17  -1    0.51    0.22
   6 -17   1    0.61    0.14
   6 -17   1    0.21    0.21
  -6  17  -1    0.50    0.19
  -6  17  -1    0.80    0.31
   6  17   1    0.42    0.15
   6  17   1    0.70    0.20
  -6  17  -1    0.62    0.23
  -7 -17  -1   -0.09    0.16
   7 -17   1    0.20    0.21
   7 -17   1   -0.15    0.10
  -7  17  -1   -0.08    0.12
   7  17   1   -0.17    0.12
  -7  17  -1   -0.13    0.17
   8 -17   1    0.23    0.13
  -8 -17  -1    0.43    0.26
   8 -17   1    0.03    0.18
  -8  17  -1    0.15    0.17
  -8  17  -1    0.62    0.28
   8  17   1    0.31    0.18
  -7 -18   1    1.75    0.40
   7 -18  -1    1.26    0.20
   7 -18  -1    2.03    0.40
   7  18  -1    1.89    0.32
  -7  18   1    1.84    0.41
  -7  18   1    1.75    0.32
   6 -18  -1    0.44    0.13
   6 -18  -1    1.22    0.31
  -6 -18   1    1.03    0.29
   6  18  -1    0.94    0.24
  -6  18   1    0.46    0.24
  -6  18   1    0.63    0.21
   5 -18  -1    0.25    0.19
   5 -18  -1    0.09    0.09
  -5 -18   1    0.43    0.23
  -5  18   1    0.14    0.16
   5  18  -1    0.05    0.12
  -5  18   1    0.17    0.23
   4 -18  -1    0.25    0.19
   4 -18  -1    0.08    0.09
  -4 -18   1    0.04    0.17
   4  18  -1    0.01    0.11
  -4  18   1    0.01    0.14
  -4  18   1    0.16    0.22
   4  18  -1    0.02    0.12
  -3 -18   1    0.27    0.18
   3 -18  -1    0.24    0.16
   3 -18  -1    0.27    0.10
  -3  18   1    0.30    0.17
   3  18  -1   -0.06    0.10
  -3  18   1    0.22    0.19
   3  18  -1    0.12    0.13
   2 -18  -1    0.71    0.14
  -2 -18   1    1.17    0.29
   2 -18  -1    1.03    0.28
   2  18  -1    1.36    0.22
   2  18  -1    1.00    0.20
  -2  18   1    1.02    0.29
  -2  18   1    0.99    0.25
   1 -18  -1    0.60    0.24
  -1 -18   1    0.42    0.21
  -1  18   1    0.66    0.23
  -1  18   1    0.38    0.19
   1  18  -1    0.34    0.14
   1  18  -1    0.50    0.20
   0 -18  -1    0.31    0.19
   0 -18   1    0.32    0.20
   0  18  -1    0.05    0.15
   0  18   1   -0.08    0.10
   0  18   1    0.08    0.16
   0  18   1   -0.03    0.11
   1 -18   1    0.84    0.27
  -1 -18  -1    0.76    0.26
   1  18   1    0.91    0.23
   1  18   1    0.95    0.20
  -1  18  -1    0.47    0.21
  -1  18  -1    0.95    0.23
  -2 -18  -1    1.22    0.29
   2 -18   1    1.49    0.32
   2 -18   1    1.33    0.18
   2  18   1    1.42    0.23
  -2  18  -1    1.55    0.32
  -2  18  -1    2.12    0.33
   2  18   1    1.20    0.20
  -3 -18  -1    0.02    0.14
   3 -18   1    0.15    0.09
   3 -18   1   -0.06    0.15
  -3  18  -1    0.34    0.17
   3  18   1    0.19    0.12
  -3  18  -1    0.25    0.18
   3  18   1    0.08    0.12
   4 -18   1    0.38    0.12
  -4 -18  -1    0.35    0.19
   4 -18   1    0.77    0.25
  -4  18  -1    0.69    0.24
   4  18   1    0.44    0.15
   4  18   1    0.41    0.16
  -4  18  -1    0.64    0.21
   5 -18   1   -0.13    0.13
  -5 -18  -1    0.24    0.20
   5 -18   1   -0.04    0.09
  -5  18  -1    0.02    0.14
  -5  18  -1    0.10    0.16
   5  18   1    0.31    0.13
   5  18   1    0.32    0.16
  -5  18  -1    0.17    0.19
   6 -18   1    0.00    0.10
  -6 -18  -1   -0.15    0.13
   6 -18   1    0.10    0.17
  -6  18  -1    0.03    0.14
  -6  18  -1    0.27    0.21
   6  18   1    0.19    0.14
   7 -18   1   -0.11    0.11
   7 -18   1    0.13    0.20
  -7  18  -1   -0.16    0.17
   7  18   1   -0.06    0.13
  -7  18  -1    0.02    0.16
   7 -19  -1    2.09    0.42
  -7  19   1    1.98    0.34
   7  19  -1    2.56    0.38
  -7  19   1    2.74    0.50
  -6 -19   1    0.79    0.28
   6 -19  -1    0.97    0.17
   6 -19  -1    0.96    0.32
   6  19  -1    1.57    0.28
  -6  19   1    0.96    0.26
  -6  19   1    1.55    0.37
   5 -19  -1   -0.10    0.18
  -5 -19   1    0.00    0.17
   5 -19  -1   -0.11    0.09
  -5  19   1   -0.09    0.15
   5  19  -1    0.12    0.14
  -5  19   1    0.18    0.20
  -4 -19   1    1.36    0.32
   4 -19  -1    1.12    0.31
   4 -19  -1    1.39    0.19
   4  19  -1    1.88    0.30
  -4  19   1    1.16    0.34
  -4  19   1    1.02    0.26
  -3 -19   1    2.67    0.43
   3 -19  -1    2.24    0.25
   3 -19  -1    1.94    0.39
  -3  19   1    2.30    0.36
   3  19  -1    2.56    0.32
   3  19  -1    2.64    0.32
  -3  19   1    3.22    0.48
  -2 -19   1    0.06    0.16
   2 -19  -1    0.02    0.07
   2 -19  -1   -0.04    0.14
  -2  19   1   -0.11    0.14
   2  19  -1   -0.10    0.10
   2  19  -1    0.06    0.11
  -2  19   1    0.03    0.15
   1 -19  -1    0.08    0.17
  -1 -19   1    0.49    0.23
  -1  19   1    0.49    0.20
   1  19  -1    0.32    0.18
  -1  19   1    0.44    0.20
   0 -19   1    0.95    0.27
   0 -19  -1    0.75    0.28
   0  19   1    1.09    0.27
   0  19  -1    0.96    0.26
   1 -19   1    0.13    0.17
  -1 -19  -1    0.26    0.22
   1  19   1    0.30    0.16
  -1  19  -1    0.27    0.19
   1  19   1    0.20    0.17
   2 -19   1    0.19    0.09
   2 -19   1    0.06    0.18
  -2 -19  -1    0.00    0.14
   2  19   1   -0.11    0.10
  -2  19  -1   -0.09    0.14
  -2  19  -1   -0.07    0.17
   3 -19   1    0.29    0.20
  -3 -19  -1    0.00    0.15
   3 -19   1    0.00    0.08
  -3  19  -1    0.12    0.19
  -3  19  -1    0.13    0.16
   3  19   1    0.24    0.13
   3  19   1    0.04    0.12
  -4 -19  -1   -0.02    0.16
   4 -19   1    0.31    0.12
   4 -19   1    0.10    0.17
   4  19   1    0.15    0.14
  -4  19  -1    0.46    0.24
  -4  19  -1    0.09    0.16
   4  19   1    0.10    0.12
  -5 -19  -1    0.46    0.22
   5 -19   1    0.37    0.23
   5 -19   1    0.71    0.15
  -5  19  -1    0.34    0.19
   5  19   1    0.75    0.21
  -5  19  -1    0.89    0.33
   6 -19   1    0.76    0.29
  -6 -19  -1    0.35    0.22
   6 -19   1    0.46    0.14
   6  19   1    0.70    0.20
  -6  19  -1    0.42    0.27
  -6  19  -1    0.56    0.25
   7 -19   1    0.18    0.22
   7  19   1    0.22    0.17
  -7  19  -1    0.92    0.27
  -7  19  -1   -0.08    0.23
   6 -20  -1    1.64    0.37
   6 -20  -1    1.27    0.21
  -6 -20   1    1.80    0.39
  -6  20   1    2.48    0.48
   6  20  -1    1.49    0.30
  -6  20   1    2.37    0.38
  -5 -20   1    0.20    0.23
   5 -20  -1    0.40    0.23
   5 -20  -1    0.59    0.14
  -5  20   1    0.63    0.23
   5  20  -1    0.60    0.19
  -5  20   1    0.46    0.27
   4 -20  -1    0.17    0.20
  -4 -20   1    0.37    0.24
   4 -20  -1    0.10    0.10
   4  20  -1    0.20    0.14
  -4  20   1   -0.05    0.15
  -4  20   1    0.01    0.19
   3 -20  -1    0.27    0.20
  -3 -20   1    0.18    0.18
   3 -20  -1    0.13    0.10
  -3  20   1   -0.09    0.15
  -3  20   1   -0.09    0.16
   3  20  -1    0.29    0.15
  -2 -20   1    0.06    0.17
   2 -20  -1   -0.06    0.16
  -2  20   1    0.16    0.18
  -2  20   1   -0.12    0.17
   2  20  -1    0.08    0.12
  -1 -20   1    0.53    0.24
   1 -20  -1    0.38    0.22
  -1  20   1    0.18    0.18
   1  20  -1    0.42    0.21
   0 -20   1    0.91    0.27
   0 -20  -1    0.37    0.21
   0  20   1    0.35    0.21
   0  20  -1    0.65    0.23
  -1 -20  -1    0.16    0.17
   1 -20   1    0.22    0.20
  -1  20  -1    0.06    0.17
   1  20   1    0.01    0.13
   2 -20   1    0.49    0.25
  -2 -20  -1    0.69    0.26
   2 -20   1    0.98    0.16
   2  20   1    0.70    0.19
  -2  20  -1    1.21    0.30
  -2  20  -1    0.93    0.25
   3 -20   1    0.21    0.11
   3 -20   1    0.40    0.22
  -3 -20  -1    0.40    0.21
  -3  20  -1    0.38    0.20
   3  20   1    0.24    0.15
  -3  20  -1    0.13    0.20
   4 -20   1    0.58    0.15
  -4 -20  -1    0.70    0.27
   4 -20   1    0.55    0.26
   4  20   1    0.74    0.20
  -4  20  -1    0.84    0.29
   4  20   1    0.67    0.18
  -4  20  -1    0.64    0.23
   5 -20   1    0.63    0.15
   5 -20   1    0.54    0.26
  -5 -20  -1    0.66    0.27
  -5  20  -1    0.46    0.27
  -5  20  -1    0.27    0.21
   5  20   1    0.45    0.19
   6 -20   1    0.22    0.13
   6 -20   1    0.60    0.28
  -6 -20  -1    0.03    0.21
  -6  20  -1   -0.01    0.21
  -6  20  -1    0.43    0.22
   6  20   1    0.55    0.21
  -5 -21   1    0.33    0.25
   5 -21  -1    0.39    0.26
  -5  21   1    0.04    0.24
  -5  21   1    0.14    0.19
   5  21  -1    0.73    0.22
   4 -21  -1   -0.05    0.09
  -4 -21   1   -0.03    0.20
   4 -21  -1   -0.06    0.20
   4  21  -1   -0.09    0.11
  -4  21   1   -0.15    0.16
  -4  21   1    0.04    0.20
   3 -21  -1    0.20    0.21
  -3 -21   1    0.24    0.23
   3 -21  -1    0.03    0.09
  -3  21   1    0.18    0.20
  -3  21   1    0.01    0.17
  -2 -21   1    1.19    0.34
   2 -21  -1    1.30    0.34
  -2  21   1    1.26    0.33
   1 -21  -1    0.17    0.21
  -1 -21   1    0.23    0.19
  -1  21   1    0.32    0.20
   0 -21  -1    0.73    0.27
   0 -21   1    0.34    0.23
   0  21  -1    0.66    0.26
   0  21   1    0.07    0.18
  -1 -21  -1    0.13    0.21
   1 -21   1    0.10    0.18
  -1  21  -1    0.38    0.23
   2 -21   1    0.90    0.30
  -2 -21  -1    0.39    0.23
  -2  21  -1    0.16    0.21
   2  21   1    0.76    0.21
   3 -21   1    0.78    0.16
  -3 -21  -1    0.60    0.26
   3 -21   1    0.51    0.26
  -3  21  -1    1.06    0.33
   3  21   1    0.47    0.18
  -3  21  -1    0.86    0.26
   4 -21   1    0.03    0.11
   4 -21   1    0.36    0.26
  -4 -21  -1    0.22    0.21
   4  21   1    0.37    0.22
  -4  21  -1    0.52    0.27
  -4  21  -1    0.11    0.19
   5 -21   1    0.73    0.28
  -5 -21  -1    0.72    0.29
   5  21   1    0.68    0.20
  -5  21  -1    0.75    0.30
  -5  21  -1    0.44    0.24
   3 -22  -1   -0.01    0.21
  -3 -22   1   -0.20    0.21
  -3  22   1    0.14    0.24
  -3  22   1    0.45    0.34
  -2 -22   1   -0.02    0.20
   2 -22  -1   -0.05    0.20
  -2  22   1    0.17    0.19
  -1 -22   1   -0.07    0.18
   1 -22  -1    0.35    0.23
  -1  22   1    0.18    0.22
   0 -22  -1    0.11    0.24
   0 -22   1   -0.08    0.18
   0  22  -1    0.12    0.19
   1 -22   1    0.19    0.22
  -1 -22  -1   -0.21    0.17
  -1  22  -1    0.00    0.20
  -2 -22  -1    0.12    0.23
   2 -22   1    0.26    0.24
   2  22   1    0.22    0.17
  -2  22  -1   -0.20    0.20
  -3 -22  -1    0.25    0.22
   3 -22   1    0.03    0.20
   3 -22   1    0.15    0.10
  -3  22  -1    0.24    0.21
 -12   0   2   -0.03    0.09
 -11   0   2   -0.06    0.07
 -11   0   2   -0.04    0.16
 -10   0   2   12.32    0.67
 -10   0   2   11.34    0.84
  -9   0   2   -0.04    0.07
  -9   0   2   -0.05    0.14
  -8   0   2   14.11    0.77
   8   0  -2   13.32    0.77
  -8   0   2   12.74    0.76
  -8   0   2   14.91    0.90
   8   0  -2   17.33    0.79
  -8   0   2   14.14    0.73
  -8   0   2   13.75    0.72
  -7   0   2    0.04    0.06
  -7   0   2   -0.02    0.04
  -7   0   2    0.07    0.07
  -7   0   2   -0.03    0.09
  -7   0   2    0.06    0.05
  -6   0   2    3.17    0.34
  -6   0   2    3.67    0.21
  -6   0   2    3.67    0.22
  -6   0   2    3.54    0.26
  -6   0   2    3.42    0.25
  -5   0   2    0.02    0.05
  -5   0   2   -0.05    0.02
  -5   0   2    0.00    0.02
  -5   0   2    0.00    0.08
  -5   0   2   -0.08    0.03
  -4   0   2    2.49    0.13
  -4   0   2    2.54    0.13
  -4   0   2    2.62    0.19
  -4   0   2    2.45    0.25
  -4   0   2    2.45    0.18
   3   0  -2    0.00    0.05
  -3   0   2   -0.03    0.04
  -3   0   2   -0.03    0.03
  -3   0   2   -0.01    0.04
  -2   0   2    7.58    0.41
   2   0  -2    8.74    0.44
  -2   0   2    8.40    0.43
  -2   0   2    8.53    0.43
   2   0  -2    8.27    0.42
  -1   0   2    0.01    0.02
   1   0  -2   -0.05    0.02
  -1   0   2   -0.03    0.02
   1   0  -2    0.18    0.04
   1   0  -2   -0.04    0.02
  -1   0   2   -0.03    0.02
   0   0   2    0.96    0.07
   0   0  -2    1.16    0.07
   0   0   2    1.00    0.07
   0   0   2    1.01    0.06
   0   0   2    1.03    0.07
   0   0  -2    1.01    0.07
   0   0   2    1.08    0.06
   0   0  -2    1.05    0.07
  -1   0  -2   -0.48    0.02
  -1   0  -2   -0.45    0.02
   1   0   2   -0.51    0.02
  -1   0  -2   -0.46    0.01
   1   0   2   -0.40    0.03
  -1   0  -2   -0.44    0.02
   1   0   2   -0.42    0.02
   1   0   2   -0.48    0.02
   1   0   2   -0.44    0.02
  -1   0  -2   -0.44    0.03
   1   0   2   -0.45    0.01
  -2   0  -2    9.99    0.49
   2   0   2    9.38    0.46
  -2   0  -2    9.13    0.46
   2   0   2    9.46    0.45
  -2   0  -2    8.94    0.46
   2   0   2    9.18    0.48
  -2   0  -2    9.39    0.46
  -3   0  -2    0.01    0.05
  -3   0  -2   -0.01    0.03
   3   0   2   -0.01    0.02
  -3   0  -2   -0.01    0.02
  -3   0  -2    0.05    0.04
  -3   0  -2    0.02    0.03
   3   0   2   -0.03    0.03
   3   0   2   -0.01    0.02
  -4   0  -2    0.10    0.07
  -4   0  -2    0.11    0.05
   4   0   2    0.08    0.03
  -4   0  -2    0.06    0.03
  -4   0  -2    0.07    0.04
  -4   0  -2    0.04    0.04
  -5   0  -2   -0.02    0.02
  -5   0  -2    0.01    0.04
  -5   0  -2    0.01    0.04
   5   0   2   -0.01    0.03
  -5   0  -2    0.01    0.04
  -5   0  -2   -0.06    0.07
  -6   0  -2    3.63    0.39
  -6   0  -2    3.95    0.22
  -6   0  -2    3.47    0.26
  -6   0  -2    4.01    0.26
   6   0   2    3.69    0.22
  -6   0  -2    3.55    0.26
  -7   0  -2    0.03    0.06
  -7   0  -2   -0.04    0.05
  -7   0  -2    0.15    0.12
  -7   0  -2   -0.01    0.04
  -7   0  -2   -0.03    0.06
  -8   0  -2    0.57    0.13
  -8   0  -2    0.08    0.13
  -8   0  -2    0.51    0.12
  -9   0  -2   -0.02    0.15
  -9   0  -2   -0.10    0.07
 -10   0  -2    3.04    0.46
 -10   0  -2    4.16    0.38
 -11   0  -2   -0.04    0.09
 -12   0  -2    0.95    0.19
 -12  -1   2    0.13    0.10
 -12   1   2    0.05    0.09
 -11  -1   2    0.06    0.10
 -11   1   2    0.08    0.17
 -11   1   2    0.06    0.09
 -10  -1   2    3.61    0.51
 -10  -1   2    5.30    0.36
 -10   1   2    4.12    0.53
 -10   1   2    4.77    0.33
  -9  -1   2    2.74    0.40
  -9  -1   2    2.96    0.28
  -9   1   2    3.09    0.24
  -9   1   2    3.50    0.34
  -9   1   2    2.87    0.42
   8  -1  -2    8.08    0.52
  -8  -1   2    9.01    0.63
  -8  -1   2    8.58    0.49
  -8  -1   2    8.22    0.51
  -8  -1   2    8.55    0.47
  -8  -1   2    8.62    0.50
  -8   1   2    9.11    0.54
  -8   1   2    7.93    0.46
  -8   1   2    8.43    0.46
   8   1  -2    8.21    0.49
  -8   1   2    8.82    0.53
  -8   1   2    8.61    0.63
  -7  -1   2    0.40    0.11
  -7  -1   2    0.32    0.07
  -7  -1   2    0.21    0.08
  -7  -1   2    0.37    0.09
  -7  -1   2    0.64    0.18
   7  -1  -2    0.34    0.10
  -7   1   2    0.33    0.10
  -7   1   2    0.16    0.13
   7   1  -2    0.25    0.08
  -7   1   2    0.37    0.07
  -7   1   2    0.30    0.06
  -7   1   2    0.33    0.11
  -6  -1   2    0.20    0.05
  -6  -1   2    0.23    0.11
  -6  -1   2    0.22    0.06
  -6  -1   2    0.35    0.08
  -6  -1   2    0.31    0.09
  -6   1   2    0.19    0.05
  -6   1   2    0.11    0.08
   6   1  -2    0.25    0.07
  -6   1   2    0.14    0.07
  -6   1   2    0.03    0.09
  -6   1   2    0.17    0.05
  -5  -1   2   12.51    0.62
  -5  -1   2   12.56    0.70
  -5  -1   2   12.42    0.59
  -5  -1   2   11.20    0.63
  -5  -1   2   12.44    0.58
  -5   1   2   12.63    0.65
  -5   1   2   12.95    0.64
  -5   1   2   11.37    0.56
  -5   1   2   12.10    0.56
   5   1  -2    9.92    0.60
  -5   1   2   12.06    0.69
  -4  -1   2   16.49    0.91
  -4  -1   2   16.62    0.82
  -4  -1   2   17.81    0.85
  -4  -1   2   17.19    0.82
  -4  -1   2   17.16    0.87
  -4   1   2   17.95    0.88
  -4   1   2   17.90    0.88
   4   1  -2   20.73    0.86
  -4   1   2   16.21    0.90
   3  -1  -2   15.97    0.78
  -3  -1   2   15.48    0.72
  -3  -1   2   15.72    0.74
  -3  -1   2   15.06    0.78
  -3  -1   2   15.71    0.71
  -3  -1   2   15.82    0.76
  -3   1   2   15.19    0.76
  -3   1   2   15.13    0.78
  -3   1   2   16.17    0.76
   3   1  -2   13.24    0.73
   3   1  -2   15.63    0.78
  -2  -1   2   69.20    3.15
   2  -1  -2   70.77    3.15
  -2  -1   2   68.56    3.11
  -2  -1   2   66.17    3.10
  -2  -1   2   69.42    3.10
  -2  -1   2   67.79    3.12
   2   1  -2   69.53    3.13
  -2   1   2   67.60    3.14
  -2   1   2   69.31    3.15
  -2   1   2   71.01    3.15
   2   1  -2   68.52    3.15
  -1  -1   2  115.37    5.17
  -1  -1   2  113.06    5.15
  -1  -1   2  113.39    5.16
  -1  -1   2  115.29    5.16
   1  -1  -2  115.35    5.16
  -1   1   2  116.55    5.16
   1   1  -2  111.41    5.15
  -1   1   2  116.03    5.18
  -1   1   2  116.40    5.14
  -1   1   2  116.67    5.14
  -1   1   2  113.09    5.16
   1   1  -2  108.36    5.15
   0  -1  -2   27.41    1.26
   0  -1   2   27.86    1.27
   0  -1   2   27.70    1.26
   0  -1  -2   26.63    1.26
   0  -1  -2   27.67    1.26
   0  -1  -2   27.00    1.26
   0  -1   2   27.90    1.25
   0  -1   2   28.10    1.27
   0   1   2   27.44    1.25
   0   1  -2   27.29    1.27
   0   1   2   27.63    1.26
   0   1   2   27.63    1.25
   0   1  -2   28.99    1.26
   0   1   2   28.30    1.27
   0   1  -2   27.22    1.26
   0   1   2   28.96    1.26
   0   1   2   25.71    1.26
   1  -1   2    1.84    0.12
  -1  -1  -2    1.95    0.12
  -1  -1  -2    1.69    0.12
  -1  -1  -2    1.93    0.10
   1  -1   2    1.76    0.10
  -1  -1  -2    1.80    0.10
   1  -1   2    1.88    0.11
  -1  -1  -2    1.82    0.12
   1  -1   2    2.14    0.13
   1   1   2    1.87    0.12
  -1   1  -2    1.89    0.10
   1   1   2    1.70    0.12
   1   1   2    1.71    0.10
  -1   1  -2    1.83    0.12
   1   1   2    1.98    0.11
  -1   1  -2    1.84    0.12
   1   1   2    1.87    0.12
   2  -1   2    3.74    0.19
   2  -1   2    3.45    0.21
   2  -1   2    3.38    0.22
  -2  -1  -2    3.66    0.24
  -2  -1  -2    3.46    0.21
  -2  -1  -2    3.54    0.19
  -2  -1  -2    3.51    0.18
  -2   1  -2    3.68    0.22
  -2   1  -2    3.46    0.20
   2   1   2    4.12    0.24
   2   1   2    3.71    0.19
  -2   1  -2    3.82    0.24
  -2   1  -2    3.68    0.21
   2   1   2    3.40    0.21
  -3  -1  -2    0.40    0.07
   3  -1   2    0.27    0.04
  -3  -1  -2    0.24    0.08
   3  -1   2    0.31    0.08
  -3  -1  -2    0.32    0.05
  -3  -1  -2    0.34    0.07
  -3  -1  -2    0.36    0.04
  -3   1  -2    0.30    0.06
  -3   1  -2    0.34    0.06
   3   1   2    0.38    0.09
   3   1   2    0.47    0.07
  -3   1  -2    0.31    0.09
  -3   1  -2    0.30    0.07
   3   1   2    0.26    0.04
  -4  -1  -2    3.09    0.21
  -4  -1  -2    2.97    0.16
  -4  -1  -2    3.20    0.20
   4  -1   2    2.97    0.17
  -4  -1  -2    3.07    0.25
  -4  -1  -2    2.99    0.18
  -4   1  -2    2.27    0.25
  -4   1  -2    2.77    0.19
  -4   1  -2    2.69    0.20
  -4   1  -2    2.92    0.19
  -5  -1  -2    3.73    0.24
  -5  -1  -2    3.59    0.25
  -5  -1  -2    3.20    0.34
  -5  -1  -2    3.57    0.20
   5  -1   2    3.56    0.21
  -5  -1  -2    3.62    0.22
  -5   1  -2    3.50    0.23
  -5   1  -2    3.71    0.31
  -5   1  -2    3.24    0.23
  -5   1  -2    3.50    0.25
  -6  -1  -2    0.61    0.11
  -6  -1  -2    0.61    0.11
   6  -1   2    0.52    0.09
  -6  -1  -2    0.59    0.10
  -6  -1  -2    0.63    0.16
  -6   1  -2    0.47    0.09
   6   1   2    0.61    0.08
  -6   1  -2    0.62    0.11
  -6   1  -2    0.55    0.12
  -6   1  -2    0.63    0.17
  -7  -1  -2    2.30    0.24
  -7  -1  -2    2.21    0.19
  -7  -1  -2    2.54    0.21
  -7  -1  -2    2.71    0.20
  -7  -1  -2    2.72    0.34
   7  -1   2    2.22    0.18
  -7   1  -2    2.41    0.26
  -7   1  -2    2.69    0.21
  -7   1  -2    3.07    0.37
  -7   1  -2    1.98    0.21
  -8  -1  -2   10.30    0.62
  -8  -1  -2   10.98    0.76
  -8   1  -2   10.90    0.63
  -8   1  -2    9.74    0.73
  -8   1  -2   11.40    0.61
  -9  -1  -2    0.18    0.17
  -9  -1  -2    0.30    0.13
  -9   1  -2    0.03    0.10
  -9   1  -2    0.12    0.16
 -10  -1  -2    2.77    0.31
 -10  -1  -2    2.96    0.44
 -10   1  -2    2.90    0.30
 -10   1  -2    2.66    0.44
 -11  -1  -2    0.41    0.15
 -11   1  -2    0.08    0.11
 -12  -1  -2    0.15    0.14
 -12   1  -2   -0.12    0.11
 -12  -2   2   -0.01    0.10
 -12   2   2   -0.01    0.08
 -11  -2   2    0.13    0.10
 -11   2   2    0.17    0.09
 -11   2   2   -0.07    0.16
 -10  -2   2    0.65    0.15
 -10   2   2    0.49    0.24
 -10   2   2    0.61    0.12
  -9  -2   2   -0.07    0.08
  -9   2   2   -0.06    0.16
  -9   2   2   -0.17    0.09
  -9   2   2   -0.12    0.06
  -8  -2   2   10.50    0.58
   8  -2  -2    9.92    0.58
  -8  -2   2    9.70    0.56
  -8  -2   2    9.66    0.69
  -8   2   2   10.32    0.61
  -8   2   2   10.35    0.59
  -8   2   2   10.03    0.70
  -8   2   2    8.98    0.50
  -8   2   2    8.87    0.50
  -7  -2   2    1.92    0.19
  -7  -2   2    1.84    0.21
  -7  -2   2    1.86    0.16
  -7  -2   2    1.44    0.17
  -7  -2   2    1.85    0.28
   7  -2  -2    1.60    0.21
  -7   2   2    1.76    0.23
  -7   2   2    2.16    0.29
  -7   2   2    1.90    0.14
   7   2  -2    1.63    0.17
  -7   2   2    1.64    0.21
  -7   2   2    1.48    0.13
  -6  -2   2    0.85    0.14
  -6  -2   2    0.95    0.12
  -6  -2   2    0.60    0.09
  -6  -2   2    0.70    0.11
   6  -2  -2    0.60    0.12
  -6  -2   2    0.88    0.17
  -6   2   2    0.64    0.07
  -6   2   2    0.70    0.08
  -6   2   2    0.96    0.15
  -6   2   2    0.64    0.16
   6   2  -2    0.79    0.11
  -6   2   2    0.76    0.13
  -5  -2   2    3.11    0.23
  -5  -2   2    3.20    0.21
  -5  -2   2    2.98    0.19
   5  -2  -2    3.15    0.24
  -5  -2   2    2.51    0.28
  -5  -2   2    2.97    0.20
  -5   2   2    3.32    0.25
   5   2  -2    3.28    0.20
  -5   2   2    3.00    0.23
  -5   2   2    2.79    0.29
  -5   2   2    3.31    0.16
  -5   2   2    3.02    0.16
   4  -2  -2    6.71    0.40
  -4  -2   2    6.58    0.43
  -4  -2   2    6.85    0.37
  -4  -2   2    6.77    0.36
  -4  -2   2    6.75    0.39
  -4  -2   2    7.64    0.36
  -4   2   2    6.75    0.40
  -4   2   2    7.18    0.43
   4   2  -2    6.68    0.36
  -4   2   2    7.34    0.41
  -3  -2   2   27.08    1.17
  -3  -2   2   24.94    1.18
  -3  -2   2   25.54    1.21
   3  -2  -2   25.23    1.21
  -3  -2   2   23.95    1.16
   3  -2  -2   25.70    1.21
  -3   2   2   24.73    1.22
  -3   2   2   24.35    1.20
  -3   2   2   24.90    1.21
   3   2  -2   25.11    1.23
   3   2  -2   25.04    1.17
  -2  -2   2   16.13    0.79
  -2  -2   2   16.65    0.79
   2  -2  -2   16.60    0.80
  -2  -2   2   16.44    0.81
   2  -2  -2   16.40    0.81
  -2  -2   2   17.53    0.78
  -2   2   2   16.19    0.81
   2   2  -2   16.77    0.78
   2   2  -2   16.32    0.77
  -2   2   2   16.19    0.81
   2   2  -2   17.44    0.80
  -2   2   2   16.41    0.80
   1  -2  -2  145.44    6.62
   1  -2  -2  145.87    6.63
   1  -2  -2  141.03    6.62
  -1  -2   2  142.18    6.62
  -1  -2   2  151.23    6.63
  -1  -2   2  150.24    6.61
   1   2  -2  147.48    6.63
  -1   2   2  147.79    6.62
  -1   2   2  146.46    6.63
   1   2  -2  148.47    6.60
   1   2  -2  146.08    6.62
  -1   2   2  149.81    6.84
  -1   2   2  150.36    6.65
  -1   2   2  143.43    6.61
   0  -2   2   44.76    2.04
   0  -2  -2   42.84    2.06
   0  -2  -2   45.27    2.06
   0  -2   2   44.66    2.07
   0  -2  -2   45.22    2.06
   0  -2   2   44.61    2.05
   0  -2  -2   46.12    2.07
   0  -2   2   46.31    2.07
   0   2   2   44.76    2.05
   0   2   2   45.47    2.06
   0   2  -2   45.90    2.06
   0   2   2   45.19    2.06
   0   2   2   44.68    2.06
   0   2   2   45.45    2.04
   0   2   2   44.90    2.06
   0   2  -2   45.88    2.07
   0   2  -2   43.58    2.06
   0   2   2   44.91    2.07
   0   2  -2   46.16    2.05
  -1  -2  -2  109.09    4.92
   1  -2   2  108.52    4.94
  -1  -2  -2  107.98    4.95
   1  -2   2  111.44    4.93
  -1  -2  -2  110.99    4.93
  -1  -2  -2  110.00    4.93
   1  -2   2  103.04    4.95
  -1  -2  -2  112.28    4.95
  -1  -2  -2  109.59    4.95
  -1   2  -2  104.85    4.93
  -1   2  -2  112.43    4.93
  -1   2  -2  111.27    4.95
   1   2   2  111.10    4.94
   1   2   2  112.52    4.95
   1   2   2  107.42    4.94
  -1   2  -2  109.34    4.95
   1   2   2  104.91    4.93
   1   2   2  109.89    4.94
  -2  -2  -2   61.49    2.79
   2  -2   2   62.35    2.77
   2  -2   2   59.11    2.76
  -2  -2  -2   60.83    2.75
  -2  -2  -2   60.35    2.78
  -2  -2  -2   61.69    2.73
  -2   2  -2   62.43    2.76
   2   2   2   60.21    2.73
  -2   2  -2   54.23    2.78
   2   2   2   61.84    2.77
   2   2   2   62.81    2.80
  -2   2  -2   60.85    2.79
  -2   2  -2   60.04    2.77
   2   2   2   61.02    2.75
  -3  -2  -2    2.64    0.21
   3  -2   2    2.53    0.19
  -3  -2  -2    2.70    0.14
  -3  -2  -2    2.79    0.18
   3  -2   2    2.48    0.16
  -3  -2  -2    2.40    0.14
  -3  -2  -2    2.42    0.18
  -3   2  -2    2.69    0.21
   3   2   2    2.42    0.20
   3   2   2    2.78    0.17
  -3   2  -2    2.52    0.17
  -3   2  -2    2.29    0.18
   3   2   2    2.64    0.13
  -3   2  -2    2.19    0.16
  -4  -2  -2   25.64    1.17
  -4  -2  -2   25.87    1.21
  -4  -2  -2   24.14    1.26
  -4  -2  -2   25.06    1.16
   4  -2   2   26.02    1.19
  -4  -2  -2   24.34    1.22
  -4   2  -2   24.77    1.23
  -4   2  -2   25.11    1.19
   4   2   2   24.99    1.16
  -4   2  -2   25.79    1.20
  -4   2  -2   24.72    1.26
  -5  -2  -2    1.25    0.16
  -5  -2  -2    1.19    0.11
  -5  -2  -2    1.18    0.10
  -5  -2  -2    1.43    0.16
  -5  -2  -2    1.19    0.19
   5  -2   2    1.51    0.14
  -5   2  -2    0.96    0.18
  -5   2  -2    1.01    0.13
  -5   2  -2    1.32    0.17
  -5   2  -2    1.03    0.13
  -6  -2  -2    1.06    0.15
  -6  -2  -2    1.15    0.12
  -6  -2  -2    1.10    0.12
   6  -2   2    1.15    0.13
  -6  -2  -2    1.27    0.22
  -6  -2  -2    1.00    0.15
  -6   2  -2    1.03    0.14
  -6   2  -2    1.13    0.21
  -6   2  -2    0.88    0.13
  -6   2  -2    1.25    0.18
  -7  -2  -2    4.68    0.32
  -7  -2  -2    4.92    0.33
   7  -2   2    4.27    0.28
  -7  -2  -2    4.83    0.41
  -7  -2  -2    4.83    0.27
  -7   2  -2    4.35    0.30
  -7   2  -2    4.10    0.29
  -7   2  -2    4.10    0.33
  -7   2  -2    4.04    0.44
  -8  -2  -2   -0.01    0.13
  -8  -2  -2    0.15    0.10
  -8   2  -2    0.04    0.08
  -8   2  -2   -0.09    0.12
  -8   2  -2    0.22    0.12
  -9  -2  -2    7.71    0.51
  -9  -2  -2    7.02    0.61
  -9   2  -2    8.40    0.65
  -9   2  -2    7.51    0.47
 -10  -2  -2   -0.09    0.13
 -10  -2  -2    0.07    0.11
 -10   2  -2    0.15    0.19
 -10   2  -2   -0.05    0.09
 -11  -2  -2    0.19    0.11
 -11   2  -2    0.05    0.11
 -12  -2  -2    0.08    0.12
 -12   2  -2    0.19    0.12
 -12  -3   2   -0.04    0.11
 -12   3   2    0.10    0.09
 -11  -3   2    0.14    0.11
 -11   3   2    0.00    0.16
 -11   3   2    0.17    0.09
 -10  -3   2    3.43    0.34
 -10   3   2    2.75    0.23
 -10   3   2    2.42    0.41
  -9  -3   2   10.48    0.60
  -9   3   2   10.14    0.73
  -9   3   2    9.05    0.51
  -9   3   2    8.90    0.62
  -8  -3   2   11.24    0.64
  -8  -3   2   12.17    0.66
   8  -3  -2   11.90    0.67
  -8   3   2   10.71    0.68
  -8   3   2   10.52    0.58
  -8   3   2   12.75    0.68
  -8   3   2   11.09    0.59
  -8   3   2   11.05    0.76
  -7  -3   2    0.24    0.09
  -7  -3   2    0.24    0.07
   7  -3  -2    0.13    0.08
  -7  -3   2    0.25    0.09
  -7   3   2    0.29    0.06
   7   3  -2    0.23    0.07
  -7   3   2    0.18    0.09
  -7   3   2    0.44    0.16
  -7   3   2    0.07    0.08
  -7   3   2    0.17    0.06
   6  -3  -2    2.16    0.24
  -6  -3   2    2.80    0.20
  -6  -3   2    2.86    0.23
  -6  -3   2    2.85    0.22
  -6   3   2    2.59    0.17
  -6   3   2    2.71    0.29
   6   3  -2    2.67    0.18
  -6   3   2    2.67    0.16
  -6   3   2    2.86    0.32
  -6   3   2    2.53    0.25
  -5  -3   2   26.45    1.21
  -5  -3   2   25.07    1.21
  -5  -3   2   25.78    1.23
   5  -3  -2   25.30    1.25
  -5  -3   2   24.83    1.25
  -5   3   2   25.10    1.17
  -5   3   2   25.77    1.25
  -5   3   2   24.48    1.27
  -5   3   2   26.57    1.31
   5   3  -2   25.38    1.20
  -5   3   2   25.24    1.17
  -4  -3   2   46.46    2.08
  -4  -3   2   44.93    2.09
  -4  -3   2   43.87    2.07
  -4  -3   2   46.29    2.12
   4  -3  -2   45.93    2.12
  -4   3   2   45.52    2.11
   4   3  -2   45.19    2.06
  -4   3   2   45.05    2.13
  -4   3   2   43.11    2.13
  -4   3   2   43.80    2.04
  -4   3   2   44.36    2.03
   3  -3  -2    1.79    0.15
   3  -3  -2    1.85    0.15
  -3  -3   2    1.80    0.14
  -3  -3   2    1.71    0.12
  -3  -3   2    1.67    0.17
  -3   3   2    1.49    0.16
  -3   3   2    1.44    0.17
  -3   3   2    1.56    0.09
  -3   3   2    1.24    0.15
   3   3  -2    1.64    0.11
  -3   3   2    1.70    0.10
   2  -3  -2   50.95    2.38
  -2  -3   2   49.64    2.36
  -2  -3   2   53.49    2.38
  -2  -3   2   51.31    2.35
   2  -3  -2   53.24    2.35
   2   3  -2   52.66    2.34
  -2   3   2   50.23    2.37
   2   3  -2   51.80    2.34
  -2   3   2   49.65    2.33
  -2   3   2   52.07    2.36
  -2   3   2   50.99    2.39
  -2   3   2   50.24    2.32
  -1  -3   2   89.52    4.05
  -1  -3   2   90.43    4.03
   1  -3  -2   94.86    4.03
  -1  -3   2   90.34    4.05
   1  -3  -2   88.63    4.05
  -1   3   2   87.24    4.05
  -1   3   2   88.76    4.02
   1   3  -2   85.93    4.03
  -1   3   2   87.47    4.03
   1   3  -2   91.22    4.02
  -1   3   2   86.86    4.03
  -1   3   2   86.61    4.05
   1   3  -2   89.05    4.00
   1   3  -2   88.98    4.03
   0  -3   2  201.31    8.97
   0  -3   2  189.04    8.99
   0  -3  -2  201.38    8.98
   0  -3  -2  200.50    8.93
   0  -3   2  199.02    8.93
   0  -3   2  196.01    8.95
   0  -3  -2  208.82    9.01
   0   3   2  199.45    8.93
   0   3   2  200.67    8.94
   0   3  -2  198.15    8.97
   0   3   2  193.66    8.94
   0   3   2  193.03    8.97
   0   3  -2  195.34    8.97
   0   3  -2  201.59    8.97
   0   3   2  198.05    8.93
  -1  -3  -2    0.37    0.07
  -1  -3  -2    0.42    0.07
  -1  -3  -2    0.29    0.06
   1  -3   2    0.37    0.07
  -1  -3  -2    0.32    0.06
   1  -3   2    0.32    0.06
  -1  -3  -2    0.41    0.05
   1  -3   2    0.38    0.05
   1   3   2    0.27    0.05
  -1   3  -2    0.41    0.06
   1   3   2    0.30    0.05
  -1   3  -2    0.45    0.05
   1   3   2    0.35    0.06
   1   3   2    0.40    0.05
   1   3   2    0.20    0.05
  -1   3  -2    0.41    0.07
  -1   3  -2    0.33    0.07
   2  -3   2   44.61    2.08
  -2  -3  -2   44.73    2.10
  -2  -3  -2   43.67    2.10
  -2  -3  -2   45.62    2.06
  -2  -3  -2   45.84    2.03
  -2  -3  -2   45.16    2.04
   2  -3   2   44.79    2.08
  -2  -3  -2   44.76    2.03
  -2  -3  -2   47.12    2.09
   2   3   2   45.22    2.08
   2   3   2   47.34    2.07
  -2   3  -2   43.41    2.10
  -2   3  -2   43.89    2.08
  -2   3  -2   44.60    2.07
   2   3   2   45.36    2.08
  -2   3  -2   45.21    2.09
  -3  -3  -2   16.77    0.79
   3  -3   2   17.08    0.81
  -3  -3  -2   17.16    0.86
  -3  -3  -2   15.64    0.83
  -3   3  -2   17.15    0.82
   3   3   2   16.41    0.79
  -3   3  -2   17.07    0.80
   3   3   2   16.41    0.81
  -3   3  -2   16.42    0.85
  -3   3  -2   16.88    0.85
   4  -3   2    8.68    0.44
  -4  -3  -2    8.10    0.43
  -4  -3  -2    7.86    0.47
  -4  -3  -2    8.68    0.46
  -4  -3  -2    8.68    0.51
  -4   3  -2    8.76    0.49
  -4   3  -2    8.13    0.44
  -4   3  -2    7.99    0.50
  -4   3  -2    8.35    0.45
   4   3   2    8.39    0.45
  -5  -3  -2   35.12    1.58
  -5  -3  -2   36.04    1.54
  -5  -3  -2   32.97    1.69
  -5  -3  -2   34.54    1.62
   5  -3   2   34.58    1.60
  -5  -3  -2   31.91    1.63
   5   3   2   28.57    1.54
  -5   3  -2   33.93    1.61
  -5   3  -2   34.42    1.70
  -5   3  -2   34.12    1.65
  -5   3  -2   35.49    1.60
   5   3   2   34.87    1.54
  -6  -3  -2    8.47    0.48
   6  -3   2    8.20    0.46
  -6  -3  -2    8.15    0.41
  -6  -3  -2    8.53    0.50
  -6  -3  -2    8.96    0.44
  -6  -3  -2    7.46    0.55
  -6   3  -2    8.15    0.51
  -6   3  -2    8.75    0.46
   6   3   2    8.35    0.41
  -6   3  -2    7.64    0.55
  -6   3  -2    8.02    0.47
   7  -3   2    1.13    0.15
  -7  -3  -2    1.02    0.17
  -7  -3  -2    1.18    0.24
  -7   3  -2    0.95    0.14
  -7   3  -2    1.08    0.19
  -7   3  -2    1.11    0.24
  -7   3  -2    1.13    0.15
  -8  -3  -2   34.18    1.70
  -8  -3  -2   34.94    1.82
  -8   3  -2   33.83    1.83
  -8   3  -2   33.02    1.64
  -8   3  -2   35.12    1.73
  -9  -3  -2    1.06    0.27
  -9  -3  -2    1.97    0.27
  -9   3  -2    1.44    0.20
  -9   3  -2    1.56    0.24
  -9   3  -2    1.16    0.29
 -10  -3  -2    0.84    0.27
 -10  -3  -2    0.95    0.20
 -10   3  -2    1.08    0.28
 -10   3  -2    1.00    0.18
 -11  -3  -2    0.53    0.17
 -11   3  -2    0.21    0.11
 -12  -3  -2    0.05    0.12
 -12   3  -2    0.08    0.11
 -12  -4   2    0.11    0.13
 -12   4   2    0.23    0.10
 -11  -4   2    0.12    0.10
 -11   4   2    0.00    0.07
 -11   4   2   -0.09    0.15
 -10  -4   2    2.47    0.30
 -10   4   2    2.22    0.37
 -10   4   2    1.84    0.19
 -10   4   2    1.90    0.36
  -9  -4   2    0.07    0.10
  -9   4   2    0.39    0.09
  -9   4   2    0.20    0.14
  -9   4   2    0.37    0.18
  -8  -4   2    0.68    0.16
  -8  -4   2    0.79    0.16
   8  -4  -2    1.07    0.19
  -8   4   2    0.75    0.19
  -8   4   2    0.94    0.13
  -8   4   2    1.02    0.12
  -8   4   2    1.00    0.25
  -7  -4   2    1.46    0.17
  -7  -4   2    1.31    0.19
   7  -4  -2    1.72    0.22
  -7  -4   2    1.86    0.23
  -7  -4   2    1.49    0.17
  -7   4   2    2.02    0.24
  -7   4   2    1.47    0.12
  -7   4   2    1.87    0.28
  -7   4   2    1.54    0.24
  -7   4   2    1.33    0.14
  -6  -4   2    2.35    0.25
  -6  -4   2    2.75    0.22
   6  -4  -2    2.77    0.27
  -6  -4   2    2.86    0.20
  -6   4   2    3.03    0.33
   6   4  -2    2.26    0.16
  -6   4   2    2.33    0.16
  -6   4   2    2.54    0.26
  -6   4   2    2.03    0.26
  -6   4   2    2.07    0.15
  -5  -4   2   25.25    1.26
  -5  -4   2   25.94    1.24
  -5  -4   2   26.17    1.28
   5  -4  -2   26.28    1.29
   5   4  -2   25.91    1.21
  -5   4   2   25.83    1.28
  -5   4   2   25.29    1.32
  -5   4   2   25.40    1.31
  -5   4   2   25.81    1.21
  -5   4   2   26.24    1.20
  -4  -4   2   18.52    0.92
  -4  -4   2   18.45    0.93
   4  -4  -2   18.80    0.94
  -4  -4   2   17.76    0.90
  -4   4   2   19.09    0.94
  -4   4   2   17.91    0.86
  -4   4   2   17.89    0.95
  -4   4   2   18.61    0.87
  -4   4   2   18.91    0.95
   4   4  -2   18.33    0.87
   3  -4  -2   23.06    1.15
  -3  -4   2   23.85    1.17
  -3  -4   2   24.42    1.14
   3  -4  -2   25.04    1.18
  -3  -4   2   23.90    1.17
  -3   4   2   23.57    1.11
  -3   4   2   23.83    1.17
  -3   4   2   24.06    1.12
  -3   4   2   24.48    1.18
  -3   4   2   24.09    1.20
   3   4  -2   23.60    1.12
   3   4  -2   24.83    1.13
  -2  -4   2   40.19    1.95
   2  -4  -2   40.40    1.95
  -2  -4   2   40.51    1.95
   2   4  -2   41.58    1.90
   2   4  -2   39.66    1.92
   2   4  -2   41.76    1.92
  -2   4   2   40.88    1.91
   2   4  -2   41.54    1.90
  -2   4   2   44.89    1.93
  -2   4   2   44.55    1.93
  -2   4   2   43.05    1.97
  -1  -4   2    1.01    0.11
   1  -4  -2    1.13    0.13
  -1  -4   2    1.32    0.14
  -1  -4   2    1.09    0.13
   1  -4  -2    1.53    0.11
  -1   4   2    1.23    0.14
   1   4  -2    1.04    0.09
  -1   4   2    1.20    0.10
  -1   4   2    1.18    0.10
  -1   4   2    0.95    0.11
   1   4  -2    1.25    0.08
   1   4  -2    1.24    0.10
   1   4  -2    1.31    0.12
   0  -4   2   34.92    1.61
   0  -4  -2   33.54    1.60
   0  -4   2   33.91    1.55
   0  -4   2   34.76    1.60
   0  -4  -2   35.50    1.60
   0  -4  -2   34.39    1.55
   0   4  -2   34.52    1.58
   0   4  -2   35.41    1.58
   0   4   2   32.57    1.60
   0   4   2   34.40    1.59
   0   4  -2   34.51    1.60
   0   4  -2   33.62    1.57
   0   4   2   34.45    1.59
   0   4   2   33.12    1.56
   0   4   2   33.10    1.57
  -1  -4  -2   12.53    0.68
   1  -4   2   13.52    0.63
   1  -4   2   13.19    0.68
   1  -4   2   13.26    0.67
  -1  -4  -2   13.39    0.67
   1   4   2   13.77    0.67
  -1   4  -2   13.28    0.64
   1   4   2   13.47    0.65
  -1   4  -2   13.53    0.68
  -1   4  -2   12.88    0.68
  -1   4  -2   13.01    0.66
   1   4   2   14.20    0.66
   1   4   2   13.73    0.67
   1   4   2   13.54    0.65
   2  -4   2   28.53    1.35
  -2  -4  -2   29.02    1.30
   2  -4   2   29.09    1.30
  -2  -4  -2   27.34    1.34
  -2  -4  -2   28.77    1.33
  -2  -4  -2   27.35    1.36
  -2  -4  -2   28.39    1.35
   2  -4   2   28.86    1.35
  -2   4  -2   28.53    1.33
  -2   4  -2   28.83    1.37
   2   4   2   29.64    1.36
   2   4   2   28.89    1.35
   2   4   2   28.62    1.33
   2   4   2   27.81    1.33
   2   4   2   26.91    1.30
  -3  -4  -2    3.87    0.23
   3  -4   2    3.80    0.25
  -3  -4  -2    3.63    0.26
   3  -4   2    3.82    0.24
  -3  -4  -2    3.69    0.24
  -3  -4  -2    4.17    0.28
   3   4   2    3.65    0.24
   3   4   2    3.59    0.24
  -3   4  -2    4.24    0.25
   3   4   2    3.79    0.22
  -3   4  -2    3.00    0.25
  -3   4  -2    3.82    0.23
  -3   4  -2    3.75    0.27
  -4  -4  -2   32.05    1.62
   4  -4   2   33.03    1.56
  -4  -4  -2   32.36    1.59
  -4  -4  -2   33.34    1.55
  -4   4  -2   33.20    1.57
  -4   4  -2   32.48    1.61
   4   4   2   33.95    1.53
   4   4   2   33.80    1.56
  -4   4  -2   32.61    1.62
  -4   4  -2   32.33    1.54
  -5  -4  -2    0.06    0.08
  -5  -4  -2    0.03    0.06
   5  -4   2    0.02    0.05
  -5  -4  -2    0.11    0.06
  -5  -4  -2    0.07    0.07
  -5   4  -2    0.06    0.06
  -5   4  -2    0.14    0.09
  -5   4  -2    0.03    0.09
  -5   4  -2    0.03    0.05
  -6  -4  -2    1.04    0.16
  -6  -4  -2    0.96    0.20
   6  -4   2    1.14    0.15
  -6  -4  -2    1.09    0.13
  -6  -4  -2    0.71    0.15
  -6   4  -2    0.89    0.14
  -6   4  -2    1.40    0.21
  -6   4  -2    1.04    0.13
  -6   4  -2    1.06    0.21
  -7  -4  -2    1.87    0.29
  -7  -4  -2    2.16    0.26
   7  -4   2    2.14    0.22
  -7   4  -2    2.06    0.20
  -7   4  -2    2.22    0.32
  -7   4  -2    2.02    0.27
  -7   4  -2    2.16    0.22
  -8  -4  -2    5.64    0.41
  -8  -4  -2    4.09    0.48
  -8   4  -2    5.35    0.42
  -8   4  -2    6.03    0.50
  -8   4  -2    4.92    0.34
  -9  -4  -2    3.15    0.36
  -9  -4  -2    2.67    0.41
  -9   4  -2    3.30    0.46
  -9   4  -2    2.74    0.27
  -9   4  -2    2.66    0.34
 -10  -4  -2    0.93    0.21
 -10   4  -2    0.86    0.28
 -10   4  -2    0.73    0.15
 -11  -4  -2    0.05    0.13
 -11   4  -2    0.22    0.12
 -12  -4  -2    0.06    0.13
 -12   4  -2    0.20    0.13
 -12  -5   2    0.13    0.13
 -12   5   2    0.27    0.10
 -11  -5   2    0.22    0.14
 -11   5   2   -0.07    0.07
 -11   5   2    0.36    0.22
 -10  -5   2    0.48    0.16
 -10   5   2    0.33    0.09
 -10   5   2    0.22    0.18
 -10   5   2    0.34    0.17
  -9  -5   2    0.13    0.11
  -9   5   2   -0.01    0.06
  -9   5   2   -0.01    0.10
  -9   5   2    0.05    0.17
   8  -5  -2    5.74    0.40
  -8  -5   2    5.97    0.39
  -8  -5   2    3.82    0.36
  -8   5   2    4.49    0.31
  -8   5   2    4.84    0.41
  -8   5   2    5.33    0.53
  -8   5   2    4.98    0.29
  -7  -5   2    1.75    0.22
   7  -5  -2    1.88    0.24
  -7  -5   2    1.31    0.20
  -7   5   2    1.54    0.16
  -7   5   2    2.25    0.28
  -7   5   2    1.69    0.27
  -7   5   2    1.62    0.15
  -6  -5   2    1.47    0.17
  -6  -5   2    1.87    0.22
   6  -5  -2    2.06    0.23
  -6  -5   2    1.44    0.20
  -6   5   2    2.00    0.27
  -6   5   2    1.49    0.15
   6   5  -2    1.38    0.11
  -6   5   2    1.40    0.12
  -6   5   2    1.52    0.23
  -5  -5   2    2.94    0.26
   5  -5  -2    2.17    0.24
  -5  -5   2    2.06    0.17
  -5  -5   2    1.73    0.21
  -5   5   2    1.83    0.24
  -5   5   2    1.96    0.15
  -5   5   2    1.70    0.13
   5   5  -2    2.04    0.13
  -5   5   2    2.30    0.25
  -4  -5   2    6.97    0.42
   4  -5  -2    6.47    0.42
  -4  -5   2    6.57    0.39
  -4  -5   2    5.95    0.41
  -4   5   2    7.48    0.43
   4   5  -2    7.07    0.35
  -4   5   2    6.98    0.35
  -4   5   2    6.74    0.37
  -4   5   2    6.93    0.45
   3  -5  -2    1.44    0.17
  -3  -5   2    1.55    0.17
  -3  -5   2    1.41    0.17
  -3   5   2    1.22    0.15
   3   5  -2    1.33    0.13
  -3   5   2    1.14    0.17
   3   5  -2    1.28    0.10
   3   5  -2    1.21    0.10
  -3   5   2    1.21    0.13
   3   5  -2    1.24    0.10
   3   5  -2    1.40    0.14
  -3   5   2    1.28    0.10
  -2  -5   2    2.54    0.20
  -2  -5   2    2.13    0.19
   2  -5  -2    2.38    0.19
  -2  -5   2    2.56    0.18
  -2   5   2    2.38    0.16
  -2   5   2    2.41    0.18
  -2   5   2    2.47    0.17
   2   5  -2    2.55    0.16
  -2   5   2    2.32    0.23
   2   5  -2    2.58    0.15
   2   5  -2    2.62    0.18
   2   5  -2    2.42    0.16
   1  -5  -2    7.97    0.45
  -1  -5   2    8.04    0.45
   1  -5  -2    8.11    0.38
   1  -5  -2    7.80    0.43
  -1  -5   2    8.16    0.45
  -1  -5   2    8.49    0.46
  -1   5   2    7.92    0.42
   1   5  -2    7.47    0.42
   1   5  -2    8.30    0.43
  -1   5   2    7.61    0.42
   1   5  -2    8.06    0.39
   1   5  -2    8.62    0.42
  -1   5   2    8.37    0.45
   0  -5   2   33.01    1.64
   0  -5  -2   34.28    1.58
   0  -5  -2   33.87    1.63
   0  -5   2   34.77    1.64
   0  -5   2   37.63    1.58
   0  -5  -2   34.32    1.64
   0   5  -2   35.21    1.60
   0   5   2   34.74    1.64
   0   5  -2   34.09    1.63
   0   5  -2   34.21    1.62
   0   5   2   33.79    1.63
   0   5   2   35.70    1.62
   0   5  -2   34.07    1.61
   0   5   2   34.95    1.59
   0   5   2   33.82    1.60
   1  -5   2    0.05    0.05
   1  -5   2    0.03    0.03
   1  -5   2    0.01    0.04
  -1  -5  -2    0.03    0.04
  -1  -5  -2    0.05    0.05
  -1   5  -2    0.00    0.04
   1   5   2    0.04    0.04
  -1   5  -2    0.01    0.03
   1   5   2    0.02    0.03
  -1   5  -2    0.10    0.04
  -1   5  -2    0.04    0.05
   1   5   2    0.04    0.03
   1   5   2    0.01    0.04
  -2  -5  -2    5.26    0.30
   2  -5   2    5.25    0.26
   2  -5   2    5.03    0.31
   2  -5   2    5.12    0.32
  -2  -5  -2    5.27    0.27
  -2  -5  -2    4.97    0.32
   2   5   2    4.92    0.28
   2   5   2    5.36    0.31
  -2   5  -2    4.93    0.33
   2   5   2    5.08    0.27
   2   5   2    5.10    0.29
  -2   5  -2    5.13    0.29
   2   5   2    5.19    0.31
   3  -5   2   57.13    2.71
  -3  -5  -2   56.75    2.75
   3  -5   2   57.33    2.73
  -3  -5  -2   59.79    2.73
  -3  -5  -2   58.25    2.71
  -3  -5  -2   59.02    2.73
  -3   5  -2   59.85    2.71
  -3   5  -2   59.33    2.73
  -3   5  -2   65.71    2.76
   3   5   2   57.67    2.70
   3   5   2   57.52    2.71
  -3   5  -2   59.23    2.77
   3   5   2   57.63    2.72
  -4  -5  -2    2.81    0.22
  -4  -5  -2    3.12    0.21
  -4  -5  -2    2.74    0.24
   4  -5   2    2.98    0.22
  -4  -5  -2    3.18    0.23
   4   5   2    2.84    0.22
   4   5   2    2.89    0.22
   4   5   2    3.01    0.20
  -4   5  -2    3.03    0.20
  -4   5  -2    2.71    0.28
  -4   5  -2    2.98    0.30
  -4   5  -2    2.74    0.22
   5  -5   2   25.14    1.28
  -5  -5  -2   26.25    1.26
  -5  -5  -2   26.81    1.32
  -5   5  -2   26.34    1.34
  -5   5  -2   26.13    1.25
   5   5   2   26.47    1.24
  -5   5  -2   26.47    1.35
  -5   5  -2   25.59    1.28
  -6  -5  -2    5.20    0.36
   6  -5   2    4.96    0.32
  -6  -5  -2    4.11    0.28
  -6  -5  -2    4.58    0.32
   6   5   2    4.29    0.27
  -6   5  -2    4.79    0.29
  -6   5  -2    4.44    0.31
  -6   5  -2    4.01    0.41
  -6   5  -2    4.44    0.36
  -7  -5  -2    1.39    0.22
   7  -5   2    1.51    0.20
  -7   5  -2    1.36    0.27
   7   5   2    1.69    0.17
  -7   5  -2    1.62    0.18
  -7   5  -2    1.63    0.26
  -8  -5  -2    0.24    0.13
   8   5   2    0.30    0.08
  -8   5  -2    0.20    0.17
  -8   5  -2    0.44    0.11
  -8   5  -2    0.52    0.17
  -9  -5  -2    3.04    0.35
  -9   5  -2    2.88    0.44
  -9   5  -2    3.42    0.40
  -9   5  -2    3.56    0.28
 -10  -5  -2    1.62    0.27
 -10   5  -2    1.18    0.18
 -10   5  -2    1.24    0.32
 -11  -5  -2    0.60    0.20
 -11   5  -2    0.58    0.15
 -12  -5  -2    0.06    0.14
 -12   5  -2   -0.05    0.10
 -12  -6   2    0.12    0.15
 -12   6   2    0.11    0.08
 -11  -6   2    0.24    0.15
 -11   6   2    0.07    0.09
 -11   6   2    0.26    0.20
 -10  -6   2    0.11    0.13
 -10   6   2    0.06    0.15
 -10   6   2   -0.11    0.17
 -10   6   2    0.16    0.07
  -9  -6   2    0.85    0.19
  -9   6   2    1.15    0.25
  -9   6   2    1.00    0.26
  -9   6   2    1.11    0.14
   8  -6  -2    0.17    0.12
  -8  -6   2    0.21    0.12
  -8  -6   2    0.21    0.12
  -8   6   2    0.43    0.08
  -8   6   2    0.21    0.17
  -8   6   2    0.48    0.18
  -7  -6   2    0.36    0.12
  -7  -6   2    0.26    0.11
   7  -6  -2    0.28    0.12
  -7   6   2    0.27    0.09
  -7   6   2    0.25    0.14
  -7   6   2    0.06    0.11
  -7   6   2    0.37    0.07
  -6  -6   2    2.27    0.26
   6  -6  -2    2.48    0.27
  -6  -6   2    2.68    0.28
  -6  -6   2    2.30    0.26
  -6   6   2    2.49    0.19
  -6   6   2    2.76    0.33
  -6   6   2    2.23    0.29
   6   6  -2    2.46    0.15
  -6   6   2    2.38    0.17
   5  -6  -2    0.18    0.08
  -5  -6   2    0.23    0.09
  -5  -6   2    0.23    0.10
  -5  -6   2    0.22    0.08
   5   6  -2    0.25    0.05
  -5   6   2    0.16    0.09
   5   6  -2    0.29    0.08
  -5   6   2    0.17    0.05
  -5   6   2    0.29    0.07
  -5   6   2    0.28    0.11
  -4  -6   2   23.85    1.23
   4  -6  -2   24.41    1.24
  -4  -6   2   22.43    1.19
  -4  -6   2   24.11    1.23
   4   6  -2   24.65    1.15
  -4   6   2   25.00    1.27
   4   6  -2   25.53    1.30
  -4   6   2   26.13    1.24
   4   6  -2   24.16    1.16
  -4   6   2   25.33    1.16
   4   6  -2   24.46    1.17
  -4   6   2   25.17    1.19
   3  -6  -2   16.26    0.84
  -3  -6   2   15.62    0.80
  -3  -6   2   15.61    0.83
  -3  -6   2   16.42    0.84
   3   6  -2   15.83    0.79
  -3   6   2   15.42    0.77
   3   6  -2   15.27    0.79
   3   6  -2   16.05    0.78
  -3   6   2   15.47    0.81
  -3   6   2   15.50    0.85
  -3   6   2   16.69    0.80
   3   6  -2   16.11    0.77
   3   6  -2   16.02    0.76
  -2  -6   2    8.05    0.49
  -2  -6   2    8.28    0.48
  -2  -6   2    8.28    0.46
   2  -6  -2    8.72    0.45
   2  -6  -2    8.37    0.49
   2   6  -2    8.23    0.46
   2   6  -2    8.84    0.45
   2   6  -2    8.22    0.44
  -2   6   2    8.53    0.46
  -2   6   2    8.15    0.44
  -2   6   2    8.24    0.49
   2   6  -2    8.35    0.41
   1  -6  -2    2.04    0.17
   1  -6  -2    2.05    0.12
   1  -6  -2    2.39    0.19
  -1  -6   2    2.15    0.21
  -1  -6   2    1.98    0.21
  -1   6   2    2.01    0.18
  -1   6   2    1.85    0.15
   1   6  -2    2.07    0.13
   1   6  -2    2.12    0.17
  -1   6   2    1.99    0.16
   1   6  -2    2.21    0.16
  -1   6   2    2.39    0.19
   1   6  -2    1.88    0.16
   0  -6   2    0.06    0.03
   0  -6  -2    0.08    0.03
   0  -6  -2    0.13    0.07
   0  -6   2    0.10    0.06
   0  -6  -2   -0.01    0.04
   0  -6   2    0.11    0.06
   0   6  -2    0.08    0.05
   0   6   2    0.04    0.04
   0   6   2    0.07    0.04
   0   6   2    0.07    0.05
   0   6  -2    0.04    0.04
   0   6   2    0.05    0.05
   0   6  -2    0.05    0.04
   0   6  -2    0.01    0.05
   1  -6   2    2.58    0.20
   1  -6   2    2.58    0.15
   1  -6   2    2.50    0.20
  -1  -6  -2    2.65    0.21
  -1  -6  -2    2.32    0.19
   1   6   2    2.48    0.16
   1   6   2    2.57    0.18
   1   6   2    2.37    0.19
   1   6   2    2.51    0.17
  -1   6  -2    2.59    0.18
  -1   6  -2    2.78    0.21
  -1   6  -2    2.42    0.15
  -1   6  -2    2.38    0.20
  -2  -6  -2    7.78    0.48
  -2  -6  -2    7.79    0.46
   2  -6   2    8.98    0.47
   2  -6   2    8.58    0.41
   2  -6   2    8.41    0.47
  -2   6  -2    8.45    0.48
   2   6   2    8.34    0.43
   2   6   2    8.50    0.42
  -2   6  -2    7.81    0.48
  -2   6  -2    7.90    0.44
   2   6   2    8.66    0.45
   2   6   2    8.08    0.46
   2   6   2    8.32    0.46
  -3  -6  -2   10.30    0.49
   3  -6   2    9.67    0.55
   3  -6   2   11.04    0.58
  -3  -6  -2   10.78    0.56
   3  -6   2   10.56    0.50
  -3  -6  -2   11.18    0.60
  -3   6  -2   10.26    0.60
  -3   6  -2   10.64    0.57
   3   6   2   10.33    0.55
   3   6   2   10.45    0.54
   3   6   2   10.12    0.56
   3   6   2   10.03    0.49
  -3   6  -2   10.32    0.54
  -4  -6  -2    3.69    0.27
  -4  -6  -2    3.96    0.26
   4  -6   2    3.30    0.26
  -4  -6  -2    4.18    0.30
  -4   6  -2    3.41    0.26
   4   6   2    3.76    0.26
   4   6   2    3.36    0.25
  -4   6  -2    3.49    0.29
  -4   6  -2    3.52    0.24
   4   6   2    4.09    0.25
  -4   6  -2    3.42    0.30
  -5  -6  -2    1.61    0.19
  -5  -6  -2    1.69    0.21
  -5  -6  -2    1.80    0.23
  -5  -6  -2    1.87    0.19
   5  -6   2    1.86    0.20
   5   6   2    1.64    0.19
  -5   6  -2    1.78    0.20
  -5   6  -2    1.58    0.16
  -5   6  -2    1.06    0.21
   5   6   2    1.37    0.18
  -5   6  -2    1.61    0.23
   5   6   2    1.45    0.16
  -6  -6  -2   -0.05    0.06
  -6  -6  -2    0.00    0.08
   6  -6   2   -0.08    0.06
  -6   6  -2   -0.05    0.07
  -6   6  -2    0.00    0.05
  -6   6  -2   -0.05    0.08
   6   6   2   -0.02    0.05
  -6   6  -2    0.05    0.06
  -7  -6  -2    0.30    0.14
   7  -6   2    0.31    0.11
  -7   6  -2    0.34    0.14
   7   6   2    0.38    0.10
  -7   6  -2    0.36    0.10
  -7   6  -2    0.32    0.16
  -8  -6  -2    1.31    0.23
  -8   6  -2    1.35    0.30
  -8   6  -2    1.13    0.16
  -8   6  -2    1.28    0.25
   8   6   2    1.45    0.17
  -9  -6  -2   -0.10    0.10
  -9   6  -2    0.34    0.20
   9   6   2    0.03    0.07
  -9   6  -2   -0.03    0.07
  -9   6  -2   -0.11    0.11
 -10  -6  -2    0.19    0.14
 -10   6  -2   -0.03    0.13
 -10   6  -2    0.14    0.18
 -10   6  -2    0.01    0.09
 -11  -6  -2    0.18    0.14
 -11   6  -2    0.14    0.10
 -12  -6  -2    0.48    0.20
 -12   6  -2    0.53    0.16
 -12  -7   2    0.16    0.16
 -12   7   2    0.28    0.11
 -11  -7   2    0.57    0.19
 -11   7   2    0.22    0.25
 -11   7   2    0.35    0.10
 -10  -7   2    0.10    0.14
 -10   7   2    0.21    0.19
 -10   7   2    0.24    0.18
 -10   7   2    0.19    0.09
  -9  -7   2    0.89    0.20
  -9   7   2    1.09    0.25
  -9   7   2    0.77    0.24
  -9   7   2    0.81    0.13
   8  -7  -2    0.29    0.13
  -8  -7   2    0.04    0.11
  -8  -7   2    0.14    0.11
  -8   7   2    0.19    0.17
  -8   7   2    0.29    0.16
  -8   7   2    0.09    0.06
   7  -7  -2    2.10    0.28
  -7  -7   2    2.85    0.30
  -7  -7   2    1.78    0.26
   7   7  -2    2.34    0.18
  -7   7   2    2.11    0.31
  -7   7   2    2.15    0.18
  -7   7   2    2.40    0.32
   7   7  -2    1.92    0.23
  -7   7   2    2.30    0.22
   6  -7  -2    0.55    0.15
  -6  -7   2    0.88    0.18
  -6  -7   2    0.81    0.17
  -6   7   2    0.51    0.15
   6   7  -2    0.68    0.12
  -6   7   2    0.66    0.12
  -6   7   2    0.76    0.18
  -6   7   2    0.60    0.10
   6   7  -2    0.66    0.10
   5  -7  -2    0.22    0.10
  -5  -7   2    0.20    0.08
  -5  -7   2    0.24    0.09
  -5  -7   2    0.24    0.11
  -5   7   2    0.00    0.08
  -5   7   2    0.10    0.05
   5   7  -2    0.12    0.05
   5   7  -2    0.17    0.07
   5   7  -2    0.08    0.05
  -5   7   2    0.20    0.12
  -5   7   2    0.23    0.08
  -4  -7   2    7.20    0.46
  -4  -7   2    7.51    0.46
  -4  -7   2    6.87    0.42
   4  -7  -2    6.69    0.45
  -4   7   2    6.94    0.39
  -4   7   2    6.78    0.44
   4   7  -2    7.38    0.38
   4   7  -2    8.07    0.42
  -4   7   2    6.71    0.41
   4   7  -2    6.61    0.39
  -4   7   2    6.36    0.47
   4   7  -2    7.43    0.39
  -3  -7   2   30.75    1.54
   3  -7  -2   31.28    1.55
  -3  -7   2   30.42    1.51
  -3  -7   2   32.28    1.56
   3   7  -2   30.74    1.51
  -3   7   2   31.85    1.51
   3   7  -2   32.71    1.47
   3   7  -2   31.79    1.48
  -3   7   2   31.56    1.49
   3   7  -2   31.50    1.49
  -3   7   2   30.95    1.57
  -3   7   2   31.26    1.52
  -2  -7   2   11.25    0.65
  -2  -7   2   12.12    0.65
   2  -7  -2   11.72    0.61
   2  -7  -2   12.23    0.65
   2  -7  -2   11.83    0.55
  -2   7   2   11.30    0.60
  -2   7   2   11.46    0.65
   2   7  -2   11.57    0.62
   2   7  -2   11.01    0.60
   2   7  -2   11.91    0.57
  -2   7   2   12.09    0.63
   2   7  -2   11.16    0.60
  -1  -7   2   19.65    1.05
   1  -7  -2   20.68    1.05
   1  -7  -2   19.46    1.03
  -1  -7   2   21.54    1.07
   1  -7  -2   20.57    0.96
   1   7  -2   20.92    1.03
   1   7  -2   21.29    0.98
   1   7  -2   20.64    1.01
   1   7  -2   20.30    1.02
  -1   7   2   20.30    1.05
  -1   7   2   21.12    1.05
  -1   7   2   21.14    1.02
  -1   7   2   22.28    1.02
   0  -7   2    2.62    0.21
   0  -7  -2    2.13    0.14
   0  -7  -2    2.47    0.24
   0  -7  -2    2.13    0.22
   0  -7   2    2.12    0.14
   0  -7   2    2.18    0.23
   0   7  -2    2.13    0.16
   0   7   2    2.18    0.19
   0   7  -2    2.26    0.18
   0   7  -2    1.91    0.21
   0   7   2    2.57    0.16
   0   7   2    2.32    0.16
   0   7   2    2.30    0.18
   0   7  -2    2.08    0.16
   1  -7   2    5.19    0.35
   1  -7   2    5.09    0.28
  -1  -7  -2    5.35    0.36
  -1  -7  -2    5.16    0.34
   1  -7   2    5.50    0.36
   1   7   2    5.76    0.35
   1   7   2    5.72    0.31
  -1   7  -2    5.35    0.29
  -1   7  -2    4.91    0.35
   1   7   2    6.07    0.33
  -1   7  -2    5.45    0.33
   1   7   2    6.08    0.32
  -2  -7  -2   17.45    0.93
   2  -7   2   18.92    0.94
   2  -7   2   19.12    0.95
  -2  -7  -2   18.98    0.97
   2  -7   2   19.05    0.87
   2   7   2   18.99    0.89
   2   7   2   17.71    0.93
   2   7   2   18.68    0.89
  -2   7  -2   18.19    0.91
   2   7   2   17.28    0.90
   2   7   2   17.65    0.93
  -2   7  -2   18.00    0.96
  -2   7  -2   19.37    0.95
   3  -7   2   13.51    0.63
   3  -7   2   12.88    0.71
   3  -7   2   12.61    0.69
  -3  -7  -2   12.55    0.69
  -3  -7  -2   12.41    0.72
  -3   7  -2   13.15    0.67
   3   7   2   13.29    0.63
   3   7   2   13.43    0.70
   3   7   2   13.20    0.68
  -3   7  -2   12.22    0.73
   3   7   2   13.66    0.67
  -4  -7  -2   14.36    0.73
  -4  -7  -2   14.11    0.77
   4  -7   2   13.28    0.74
   4   7   2   13.49    0.71
   4   7   2   13.98    0.70
  -4   7  -2   12.74    0.75
  -4   7  -2   12.65    0.69
  -4   7  -2   13.47    0.78
  -4   7  -2   13.50    0.73
   4   7   2   14.43    0.73
  -5  -7  -2    5.88    0.38
  -5  -7  -2    5.53    0.36
   5  -7   2    5.73    0.38
  -5  -7  -2    6.04    0.41
  -5   7  -2    5.33    0.34
   5   7   2    5.68    0.36
   5   7   2    4.78    0.35
   5   7   2    5.42    0.34
  -5   7  -2    6.16    0.43
  -5   7  -2    5.00    0.36
  -5   7  -2    6.20    0.44
   6  -7   2    2.79    0.28
  -6  -7  -2    2.70    0.23
  -6  -7  -2    2.71    0.32
  -6   7  -2    2.26    0.22
  -6   7  -2    2.45    0.37
   6   7   2    2.29    0.21
   6   7   2    3.07    0.28
  -6   7  -2    3.10    0.35
  -6   7  -2    3.11    0.35
   7  -7   2    0.91    0.17
  -7  -7  -2    0.66    0.19
  -7   7  -2    0.93    0.23
  -7   7  -2    0.81    0.14
   7   7   2    0.69    0.13
  -7   7  -2    0.65    0.19
   7   7   2    0.78    0.16
  -8  -7  -2   10.16    0.65
   8   7   2    8.80    0.58
  -8   7  -2    9.25    0.65
  -8   7  -2    9.74    0.54
  -8   7  -2    8.22    0.67
   8   7   2    8.83    0.53
  -9  -7  -2    0.18    0.15
   9   7   2    0.08    0.09
  -9   7  -2    0.48    0.23
  -9   7  -2    0.25    0.11
  -9   7  -2    0.23    0.15
 -10  -7  -2    0.22    0.15
 -10   7  -2    0.28    0.12
  10   7   2    0.38    0.13
 -10   7  -2    0.16    0.16
 -10   7  -2    0.25    0.22
 -11  -7  -2    0.00    0.13
 -11   7  -2    0.00    0.09
  11   7   2    0.05    0.13
 -12  -7  -2    0.03    0.14
 -12   7  -2   -0.10    0.10
 -11  -8   2   -0.02    0.14
 -11   8   2   -0.15    0.14
 -11   8   2    0.02    0.08
 -10  -8   2    0.12    0.15
 -10   8   2    0.03    0.08
 -10   8   2    0.27    0.18
 -10   8   2    0.05    0.19
   9  -8  -2   -0.11    0.11
  -9  -8   2    0.14    0.13
  -9   8   2   -0.03    0.15
  -9   8   2    0.05    0.07
  -9   8   2   -0.04    0.12
   9   8  -2   -0.14    0.09
  -8  -8   2    0.27    0.13
   8  -8  -2    0.14    0.14
  -8  -8   2    0.10    0.12
   8   8  -2    0.10    0.08
  -8   8   2    0.15    0.08
  -8   8   2    0.26    0.16
   8   8  -2    0.15    0.10
  -8   8   2   -0.01    0.12
  -7  -8   2    9.19    0.61
  -7  -8   2    9.64    0.64
   7  -8  -2   10.36    0.64
  -7   8   2    9.81    0.67
  -7   8   2    9.60    0.53
  -7   8   2    9.65    0.67
   7   8  -2    9.70    0.54
   7   8  -2    9.86    0.56
   6  -8  -2    2.41    0.30
  -6  -8   2    1.70    0.26
  -6  -8   2    2.51    0.29
   6   8  -2    2.52    0.23
  -6   8   2    2.23    0.32
  -6   8   2    2.42    0.24
   6   8  -2    2.15    0.19
  -6   8   2    2.46    0.19
  -6   8   2    2.43    0.30
  -5  -8   2    6.13    0.44
   5  -8  -2    6.85    0.45
  -5  -8   2    6.33    0.45
  -5   8   2    5.65    0.43
  -5   8   2    5.93    0.40
  -5   8   2    6.80    0.38
   5   8  -2    6.64    0.34
  -5   8   2    5.74    0.46
   5   8  -2    6.42    0.37
   5   8  -2    6.43    0.38
  -4  -8   2    1.22    0.17
  -4  -8   2    1.08    0.19
   4  -8  -2    1.28    0.20
  -4  -8   2    1.45    0.20
   4   8  -2    1.25    0.13
   4   8  -2    1.19    0.15
  -4   8   2    1.32    0.22
   4   8  -2    1.18    0.15
  -4   8   2    1.23    0.15
   4   8  -2    1.32    0.13
   4   8  -2    1.36    0.17
  -4   8   2    1.17    0.16
  -4   8   2    1.30    0.19
  -3  -8   2   -0.01    0.07
   3  -8  -2   -0.03    0.06
  -3  -8   2    0.19    0.09
   3   8  -2    0.02    0.05
  -3   8   2    0.12    0.07
  -3   8   2    0.03    0.05
  -3   8   2   -0.05    0.06
  -3   8   2    0.08    0.07
   3   8  -2    0.03    0.05
   3   8  -2    0.02    0.06
   3   8  -2    0.03    0.04
   2  -8  -2    1.66    0.18
  -2  -8   2    1.43    0.20
   2  -8  -2    1.87    0.22
   2  -8  -2    2.00    0.12
  -2  -8   2    1.44    0.21
   2   8  -2    1.81    0.19
  -2   8   2    2.07    0.17
   2   8  -2    1.67    0.13
   2   8  -2    1.47    0.17
   2   8  -2    1.72    0.19
   1  -8  -2   18.01    0.85
   1  -8  -2   17.86    0.95
   1  -8  -2   17.69    0.92
  -1  -8   2   17.57    0.94
  -1  -8   2   18.60    0.96
   1   8  -2   17.17    0.91
   1   8  -2   16.58    0.89
  -1   8   2   20.67    0.92
  -1   8   2   19.03    0.91
  -1   8   2   18.17    0.94
   1   8  -2   17.12    0.87
  -1   8   2   19.40    0.95
   1   8  -2   17.28    0.91
   0  -8   2   45.01    2.06
   0  -8   2   44.32    2.15
   0  -8  -2   43.93    2.15
   0  -8  -2   45.51    2.15
   0  -8  -2   42.97    2.06
   0   8  -2   43.58    2.09
   0   8  -2   44.57    2.14
   0   8   2   49.34    2.08
   0   8   2   43.91    2.12
   0   8  -2   45.43    2.12
   0   8   2   44.35    2.13
   0   8  -2   45.92    2.09
   0   8   2   45.37    2.10
   1  -8   2  179.11    7.86
  -1  -8  -2  174.69    7.95
   1  -8   2  173.40    7.95
  -1  -8  -2  170.26    7.96
   1  -8   2  177.74    7.96
   1   8   2  173.95    7.92
  -1   8  -2  163.40    7.87
  -1   8  -2  172.96    7.96
   1   8   2  178.21    7.94
   1   8   2  171.12    7.89
  -1   8  -2  176.57    7.92
   1   8   2  181.42    7.90
  -2  -8  -2    0.14    0.08
   2  -8   2    0.04    0.08
   2  -8   2    0.09    0.05
   2  -8   2   -0.01    0.05
  -2  -8  -2    0.24    0.10
   2   8   2    0.21    0.06
  -2   8  -2    0.06    0.08
  -2   8  -2    0.05    0.07
  -2   8  -2   -0.05    0.05
   2   8   2    0.07    0.06
   2   8   2    0.10    0.07
   3  -8   2    0.43    0.10
   3  -8   2    0.36    0.07
   3  -8   2    0.28    0.10
  -3  -8  -2    0.33    0.11
  -3  -8  -2    0.47    0.11
  -3   8  -2    0.29    0.10
   3   8   2    0.31    0.06
  -3   8  -2    0.20    0.10
   3   8   2    0.39    0.10
   3   8   2    0.33    0.08
  -3   8  -2    0.29    0.08
   3   8   2    0.47    0.10
   4  -8   2    0.50    0.13
  -4  -8  -2    0.49    0.12
  -4  -8  -2    0.47    0.14
   4  -8   2    0.52    0.08
  -4  -8  -2    0.44    0.05
   4   8   2    0.62    0.11
  -4   8  -2    0.42    0.14
  -4   8  -2    0.53    0.13
  -4   8  -2    0.60    0.13
   4   8   2    0.44    0.10
   4   8   2    0.52    0.05
  -4   8  -2    0.62    0.11
   4   8   2    0.56    0.12
  -5  -8  -2   15.96    0.84
   5  -8   2   15.12    0.86
  -5  -8  -2   16.61    0.90
  -5   8  -2   15.49    0.89
   5   8   2   15.79    0.82
  -5   8  -2   15.46    0.81
  -5   8  -2   15.76    0.85
  -5   8  -2   16.08    0.92
   5   8   2   15.89    0.83
  -6  -8  -2    0.70    0.14
  -6  -8  -2    0.77    0.19
   6  -8   2    0.94    0.18
  -6   8  -2    0.87    0.20
   6   8   2    0.86    0.16
  -6   8  -2    0.59    0.12
  -6   8  -2    0.74    0.19
   6   8   2    0.89    0.15
   7  -8   2    2.48    0.28
  -7  -8  -2    2.40    0.32
   7   8   2    1.70    0.24
  -7   8  -2    2.29    0.23
  -7   8  -2    1.99    0.30
   7   8   2    2.14    0.24
  -7   8  -2    2.36    0.34
  -8  -8  -2    0.02    0.12
  -8   8  -2    0.01    0.14
   8   8   2   -0.03    0.10
  -8   8  -2   -0.05    0.07
  -8   8  -2    0.10    0.13
   8   8   2    0.18    0.10
  -9  -8  -2    0.22    0.15
   9   8   2    0.09    0.12
   9   8   2   -0.06    0.08
  -9   8  -2    0.05    0.16
  -9   8  -2    0.18    0.10
  -9   8  -2    0.15    0.15
 -10  -8  -2    0.22    0.16
  10   8   2    0.04    0.14
 -10   8  -2   -0.05    0.15
 -10   8  -2   -0.08    0.14
  10   8   2    0.20    0.12
 -10   8  -2    0.08    0.10
 -11  -8  -2   -0.10    0.14
 -11   8  -2    0.08    0.11
  11   8   2    0.13    0.13
  11   8   2    0.14    0.15
 -11  -9   2   -0.04    0.14
 -11   9   2   -0.22    0.15
 -11   9   2    0.01    0.08
 -10  -9   2    0.40    0.18
 -10   9   2    0.17    0.21
 -10   9   2    0.25    0.10
 -10   9   2    0.20    0.19
   9  -9  -2   -0.03    0.12
  -9  -9   2    0.11    0.14
  -9   9   2    0.10    0.08
  -9   9   2   -0.21    0.13
   9   9  -2    0.07    0.10
  -9   9   2    0.00    0.14
   9   9  -2    0.26    0.11
   8  -9  -2    0.07    0.14
  -8  -9   2    0.29    0.15
  -8  -9   2    0.69    0.28
   8   9  -2    0.23    0.11
   8   9  -2    0.19    0.10
  -8   9   2    0.26    0.17
  -8   9   2    0.30    0.18
  -8   9   2    0.12    0.09
  -7  -9   2    0.37    0.14
   7  -9  -2    0.21    0.15
  -7  -9   2    0.15    0.14
   7   9  -2    0.14    0.09
   7   9  -2    0.06    0.09
  -7   9   2    0.00    0.12
  -7   9   2    0.36    0.17
  -7   9   2    0.21    0.08
  -6  -9   2    0.16    0.12
  -6  -9   2    0.20    0.13
   6  -9  -2    0.48    0.16
   6   9  -2    0.44    0.11
  -6   9   2    0.37    0.09
  -6   9   2    0.19    0.14
  -6   9   2    0.29    0.14
   6   9  -2    0.27    0.09
  -5  -9   2    3.00    0.32
  -5  -9   2    3.11    0.34
   5  -9  -2    2.35    0.30
  -5   9   2    2.71    0.28
   5   9  -2    2.72    0.19
  -5   9   2    2.83    0.30
  -5   9   2    3.32    0.23
   5   9  -2    2.57    0.23
  -5   9   2    2.89    0.36
   5   9  -2    2.94    0.21
   4  -9  -2    0.79    0.18
  -4  -9   2    0.83    0.18
  -4  -9   2    0.92    0.18
   4   9  -2    1.02    0.16
  -4   9   2    0.91    0.14
   4   9  -2    0.90    0.15
  -4   9   2    0.90    0.19
  -4   9   2    1.06    0.17
  -4   9   2    1.08    0.17
   4   9  -2    1.20    0.14
   4   9  -2    0.86    0.14
   4   9  -2    1.08    0.12
   3  -9  -2    3.92    0.32
  -3  -9   2    3.87    0.32
   3  -9  -2    3.98    0.21
  -3  -9   2    3.97    0.39
  -3   9   2    3.52    0.36
   3   9  -2    3.72    0.23
  -3   9   2    3.65    0.27
  -3   9   2    3.63    0.30
   3   9  -2    3.52    0.28
   3   9  -2    3.61    0.27
   3   9  -2    4.05    0.26
   2  -9  -2   -0.01    0.04
  -2  -9   2    0.02    0.07
   2  -9  -2    0.01    0.07
  -2  -9   2    0.03    0.07
   2   9  -2    0.02    0.05
   2   9  -2    0.01    0.04
   2   9  -2    0.00    0.06
  -2   9   2    0.00    0.06
  -2   9   2    0.29    0.09
   2   9  -2   -0.01    0.05
  -1  -9   2   35.55    1.77
   1  -9  -2   40.03    1.76
   1  -9  -2   35.70    1.77
  -1  -9   2   35.20    1.78
   1  -9  -2   34.93    1.66
   1   9  -2   34.58    1.71
  -1   9   2   36.09    1.73
   1   9  -2   36.83    1.73
  -1   9   2   37.11    1.77
   1   9  -2   35.79    1.74
  -1   9   2   34.41    1.71
   1   9  -2   35.84    1.68
   0  -9   2   16.98    0.90
   0  -9  -2   16.53    0.79
   0  -9  -2   16.66    0.88
   0  -9   2   15.80    0.88
   0  -9   2   15.67    0.79
   0  -9  -2   16.00    0.88
   0   9  -2   15.10    0.87
   0   9   2   17.61    0.86
   0   9  -2   14.76    0.81
   0   9  -2   15.47    0.82
   0   9  -2   15.99    0.85
   0   9   2   18.23    0.80
   0   9   2   17.20    0.87
   0   9   2   18.04    0.84
   1  -9   2    3.87    0.23
   1  -9   2    4.09    0.32
   1  -9   2    4.54    0.33
  -1  -9  -2    3.67    0.30
  -1  -9  -2    4.40    0.33
   1   9   2    3.88    0.26
  -1   9  -2    3.87    0.25
   1   9   2    4.65    0.31
   1   9   2    4.89    0.30
  -1   9  -2    3.91    0.29
   1   9   2    4.67    0.28
  -1   9  -2    3.98    0.32
   2  -9   2   -0.07    0.06
  -2  -9  -2    0.31    0.11
   2  -9   2    0.08    0.07
  -2  -9  -2    0.02    0.06
   2  -9   2    0.03    0.05
  -2   9  -2    0.11    0.09
  -2   9  -2    0.10    0.07
  -3  -9  -2    0.46    0.14
   3  -9   2    0.30    0.07
   3  -9   2    0.46    0.13
  -3  -9  -2    0.51    0.12
   3  -9   2    0.67    0.14
  -3   9  -2    0.63    0.15
  -3   9  -2    0.23    0.09
   3   9   2    0.31    0.08
  -3   9  -2    0.43    0.12
   3   9   2    0.35    0.07
   3   9   2    0.35    0.10
   3   9   2    0.41    0.10
   4  -9   2    0.12    0.07
  -4  -9  -2    0.08    0.08
   4  -9   2    0.15    0.09
  -4  -9  -2    0.08    0.09
  -4   9  -2    0.14    0.09
   4   9   2    0.08    0.04
  -4   9  -2    0.03    0.08
   4   9   2    0.07    0.07
   4   9   2    0.10    0.07
   4   9   2    0.10    0.08
  -4   9  -2   -0.07    0.08
  -4   9  -2    0.15    0.08
  -5  -9  -2    2.39    0.27
   5  -9   2    2.72    0.30
   5  -9   2    2.38    0.17
  -5  -9  -2    2.98    0.34
   5   9   2    2.07    0.24
  -5   9  -2    2.13    0.31
  -5   9  -2    2.39    0.23
   5   9   2    2.53    0.24
  -5   9  -2    2.62    0.30
   6  -9   2    4.40    0.36
  -6  -9  -2    4.06    0.33
  -6  -9  -2    5.56    0.43
  -6   9  -2    5.83    0.54
  -6   9  -2    4.03    0.45
   6   9   2    4.59    0.33
   6   9   2    4.78    0.34
  -6   9  -2    4.43    0.32
  -7  -9  -2    0.24    0.15
   7  -9   2    0.14    0.11
   7   9   2    0.28    0.11
  -7   9  -2    0.07    0.14
   7   9   2   -0.02    0.10
  -7   9  -2    0.01    0.11
  -7   9  -2    0.16    0.09
  -8  -9  -2    0.22    0.15
   8  -9   2    0.02    0.12
  -8   9  -2    0.03    0.13
   8   9   2    0.13    0.10
   8   9   2   -0.18    0.09
  -8   9  -2   -0.06    0.16
  -8   9  -2    0.07    0.09
  -9  -9  -2    2.03    0.34
   9   9   2    2.52    0.30
  -9   9  -2    2.58    0.39
  -9   9  -2    1.82    0.37
   9   9   2    2.29    0.29
  -9   9  -2    1.90    0.24
 -10  -9  -2   -0.02    0.14
  10   9   2    0.16    0.12
 -10   9  -2    0.04    0.10
 -10   9  -2    0.08    0.17
 -10   9  -2    0.21    0.19
  10   9   2    0.04    0.13
 -11  -9  -2    0.08    0.16
 -11   9  -2    0.14    0.12
  11   9   2   -0.01    0.12
 -11   9  -2   -0.10    0.18
  11   9   2    0.15    0.16
 -11 -10   2   -0.03    0.16
 -11  10   2   -0.16    0.15
 -11  10   2    0.03    0.09
 -10 -10   2   -0.18    0.12
 -10  10   2    0.01    0.18
 -10  10   2    0.13    0.18
 -10  10   2    0.12    0.09
  10  10  -2   -0.04    0.10
  -9 -10   2    0.23    0.17
   9 -10  -2    0.43    0.18
   9  10  -2    0.48    0.15
  -9  10   2    0.17    0.10
  -9  10   2    0.75    0.26
  -9  10   2    0.40    0.21
  -8 -10   2    0.64    0.20
   8 -10  -2    0.28    0.16
   8  10  -2    0.40    0.14
  -8  10   2    0.33    0.18
  -8  10   2    0.57    0.13
   8  10  -2    0.48    0.13
  -8  10   2    0.35    0.18
   7 -10  -2    0.13    0.14
  -7 -10   2    0.15    0.13
  -7 -10   2    0.32    0.15
  -7  10   2    0.22    0.19
  -7  10   2    0.22    0.09
   7  10  -2    0.10    0.09
   7  10  -2    0.39    0.12
  -7  10   2    0.06    0.12
   6 -10  -2    8.37    0.58
  -6 -10   2    8.15    0.59
  -6 -10   2    7.97    0.56
  -6  10   2    9.15    0.60
  -6  10   2    7.78    0.61
  -6  10   2    8.23    0.50
   6  10  -2    8.66    0.49
   6  10  -2    9.02    0.53
   5 -10  -2    5.99    0.44
  -5 -10   2    6.04    0.43
  -5 -10   2    4.56    0.46
  -5  10   2    5.45    0.36
   5  10  -2    5.18    0.37
  -5  10   2    4.54    0.48
  -5  10   2    5.88    0.42
   5  10  -2    4.89    0.32
  -4 -10   2    0.52    0.15
   4 -10  -2    0.24    0.12
  -4 -10   2    0.33    0.13
   4 -10  -2    0.42    0.07
   4  10  -2    0.31    0.10
  -4  10   2    0.30    0.10
  -4  10   2    0.10    0.12
  -4  10   2    0.30    0.11
   4  10  -2    0.38    0.08
   4  10  -2    0.33    0.09
  -3 -10   2    0.82    0.18
  -3 -10   2    1.08    0.19
   3 -10  -2    0.95    0.19
   3  10  -2    1.10    0.15
   3  10  -2    1.09    0.16
  -3  10   2    1.03    0.20
  -3  10   2    0.92    0.14
   3  10  -2    0.94    0.16
   3  10  -2    1.17    0.13
   2 -10  -2   -0.01    0.07
  -2 -10   2    0.03    0.08
   2 -10  -2   -0.01    0.04
   2 -10  -2   -0.03    0.05
  -2 -10   2    0.01    0.08
   2  10  -2    0.01    0.05
  -2  10   2   -0.09    0.07
  -2  10   2    0.02    0.07
   2  10  -2   -0.04    0.06
   2  10  -2    0.07    0.05
  -2  10   2   -0.02    0.05
   2  10  -2   -0.06    0.05
   1 -10  -2    0.33    0.10
   1 -10  -2    0.34    0.07
  -1 -10   2    0.24    0.11
   1 -10  -2    0.20    0.10
  -1 -10   2    0.28    0.12
   1  10  -2    0.16    0.08
  -1  10   2    0.28    0.09
   1  10  -2    0.46    0.11
  -1  10   2    0.32    0.09
   1  10  -2    0.24    0.09
   1  10  -2    0.37    0.08
  -1  10   2    0.38    0.12
   0 -10  -2   17.27    0.95
   0 -10   2   17.77    0.85
   0 -10   2   17.26    0.96
   0 -10  -2   18.09    0.96
   0 -10   2   18.10    0.96
   0  10   2   18.14    0.90
   0  10  -2   17.85    0.95
   0  10   2   17.57    0.93
   0  10  -2   17.49    0.89
   0  10  -2   18.33    0.93
   0  10   2   16.06    0.85
   0  10  -2   17.50    0.88
   0  10   2   18.40    0.94
   1 -10   2   14.83    0.82
   1 -10   2   14.33    0.70
  -1 -10  -2   14.64    0.81
   1 -10   2   14.06    0.80
  -1 -10  -2   13.51    0.81
   1  10   2   13.90    0.78
   1  10   2   14.35    0.74
   1  10   2   15.30    0.78
  -1  10  -2   15.11    0.78
  -1  10  -2   13.79    0.81
  -1  10  -2   14.15    0.71
   1  10   2   14.49    0.74
  -2 -10  -2    0.52    0.14
   2 -10   2    0.36    0.13
   2 -10   2    0.38    0.12
   2 -10   2    0.57    0.08
  -2 -10  -2    0.55    0.15
  -2  10  -2    0.20    0.11
   2  10   2    0.54    0.10
   2  10   2    0.30    0.09
   2  10   2    0.26    0.09
   2  10   2    0.69    0.15
  -2  10  -2    0.39    0.11
   3 -10   2    7.98    0.54
   3 -10   2    8.61    0.45
   3 -10   2    8.44    0.53
  -3 -10  -2    8.41    0.57
  -3 -10  -2    7.76    0.53
  -3  10  -2    7.97    0.50
   3  10   2    9.26    0.51
   3  10   2    8.63    0.48
   3  10   2    9.13    0.48
  -3  10  -2    8.96    0.58
   3  10   2    8.78    0.53
   3  10   2    8.91    0.54
  -3  10  -2    8.50    0.55
  -4 -10  -2    0.03    0.09
  -4 -10  -2    0.02    0.07
   4 -10   2   -0.03    0.06
   4 -10   2    0.21    0.10
   4  10   2    0.02    0.04
   4  10   2    0.09    0.07
  -4  10  -2    0.16    0.11
   4  10   2    0.12    0.08
  -4  10  -2    0.00    0.10
   4  10   2    0.07    0.08
  -4  10  -2    0.00    0.07
  -5 -10  -2    6.52    0.45
  -5 -10  -2    6.52    0.50
   5 -10   2    6.50    0.36
   5 -10   2    6.33    0.47
   5  10   2    7.10    0.41
  -5  10  -2    6.54    0.51
  -5  10  -2    6.40    0.42
  -5  10  -2    5.71    0.47
   5  10   2    6.50    0.43
  -6 -10  -2    5.56    0.53
   6 -10   2    5.13    0.40
  -6 -10  -2    5.04    0.38
  -6  10  -2    4.55    0.50
   6  10   2    4.78    0.36
  -6  10  -2    5.02    0.36
   6  10   2    4.93    0.35
  -6  10  -2    5.33    0.44
  -7 -10  -2    0.20    0.16
   7 -10   2    0.20    0.14
  -7  10  -2    0.23    0.11
   7  10   2    0.11    0.10
  -7  10  -2    0.08    0.14
   7  10   2    0.19    0.12
  -7  10  -2    0.05    0.14
  -8 -10  -2    0.10    0.14
   8 -10   2   -0.07    0.11
  -8  10  -2    0.04    0.14
   8  10   2    0.23    0.12
  -8  10  -2    0.13    0.18
   8  10   2    0.11    0.12
  -8  10  -2    0.14    0.10
  -9 -10  -2    0.34    0.17
  -9  10  -2    0.30    0.22
  -9  10  -2    0.12    0.10
  -9  10  -2    0.15    0.18
   9  10   2    0.22    0.13
   9  10   2    0.23    0.13
 -10 -10  -2    0.36    0.20
  10  10   2    0.22    0.14
 -10  10  -2   -0.05    0.18
 -10  10  -2    0.06    0.10
  10  10   2    0.03    0.13
 -10  10  -2    0.26    0.21
 -11 -10  -2   -0.04    0.15
 -11  10  -2    0.44    0.22
  11  10   2    0.15    0.16
  11  10   2   -0.03    0.13
 -11  10  -2    0.41    0.14
 -11 -11   2    0.09    0.18
  11  11  -2    0.06    0.13
 -11  11   2    0.08    0.22
 -11  11   2    0.07    0.11
 -10 -11   2    0.05    0.15
 -10  11   2   -0.17    0.13
  10  11  -2   -0.12    0.10
 -10  11   2    0.03    0.09
 -10  11   2    0.10    0.21
  -9 -11   2   -0.04    0.13
   9 -11  -2    0.21    0.15
   9  11  -2   -0.04    0.09
  -9  11   2    0.09    0.10
  -9  11   2    0.03    0.16
  -9  11   2   -0.14    0.15
   8 -11  -2    0.72    0.21
  -8 -11   2    0.48    0.21
  -8  11   2    0.78    0.16
  -8  11   2    0.73    0.24
  -8  11   2    0.82    0.25
   8  11  -2    0.73    0.18
  -7 -11   2   11.37    0.79
  -7 -11   2   11.79    0.75
   7 -11  -2   11.99    0.77
   7  11  -2   11.75    0.70
   7  11  -2   11.39    0.65
  -7  11   2   12.08    0.83
  -7  11   2   12.03    0.79
  -7  11   2   12.50    0.68
   6 -11  -2    0.15    0.14
  -6 -11   2    0.14    0.14
  -6 -11   2    0.16    0.13
  -6  11   2   -0.03    0.08
  -6  11   2    0.28    0.14
   6  11  -2    0.14    0.09
   6  11  -2    0.09    0.10
  -6  11   2   -0.11    0.13
   5 -11  -2    1.81    0.28
  -5 -11   2    2.73    0.35
  -5 -11   2    2.00    0.28
  -5  11   2    2.31    0.29
  -5  11   2    1.40    0.20
  -5  11   2    1.53    0.29
   5  11  -2    2.12    0.20
   5  11  -2    2.17    0.25
  -4 -11   2    4.64    0.39
  -4 -11   2    4.49    0.45
   4 -11  -2    4.83    0.28
   4 -11  -2    5.19    0.41
  -4  11   2    4.76    0.36
  -4  11   2    4.75    0.35
  -4  11   2    5.03    0.50
   4  11  -2    4.94    0.35
   4  11  -2    4.68    0.30
   4  11  -2    4.77    0.32
   3 -11  -2   11.24    0.72
  -3 -11   2   11.51    0.74
   3 -11  -2   12.11    0.59
  -3 -11   2   11.60    0.72
  -3  11   2   11.59    0.74
   3  11  -2   12.53    0.67
   3  11  -2   11.88    0.67
   3  11  -2   12.49    0.62
  -3  11   2   11.86    0.67
   3  11  -2   12.28    0.69
   2 -11  -2    1.56    0.21
  -2 -11   2    2.23    0.29
   2 -11  -2    2.06    0.27
   2 -11  -2    2.39    0.16
  -2 -11   2    2.33    0.30
   2  11  -2    2.14    0.18
  -2  11   2    2.69    0.39
  -2  11   2    2.16    0.28
   2  11  -2    1.86    0.23
   2  11  -2    1.99    0.23
   2  11  -2    2.14    0.24
  -2  11   2    1.61    0.21
   1 -11  -2   12.08    0.61
  -1 -11   2   12.08    0.73
   1 -11  -2   13.00    0.74
  -1 -11   2   11.93    0.73
   1 -11  -2   10.74    0.69
   1  11  -2   12.66    0.70
   1  11  -2   13.14    0.71
   1  11  -2   12.29    0.64
  -1  11   2   11.59    0.71
  -1  11   2   12.82    0.68
   1  11  -2   11.92    0.66
  -1  11   2   12.16    0.69
   0 -11  -2   -0.04    0.07
   0 -11   2    0.02    0.04
   0 -11   2   -0.03    0.08
   0 -11  -2   -0.01    0.07
   0 -11   2   -0.08    0.08
   0  11  -2    0.03    0.05
   0  11  -2    0.02    0.07
   0  11   2   -0.03    0.07
   0  11  -2    0.06    0.06
   0  11   2   -0.01    0.05
   0  11   2    0.13    0.07
   0  11  -2    0.01    0.07
   0  11   2    0.04    0.07
   1 -11   2    0.00    0.05
  -1 -11  -2    0.16    0.10
   1 -11   2    0.06    0.09
  -1 -11  -2    0.00    0.08
   1 -11   2   -0.10    0.07
   1  11   2    0.02    0.08
  -1  11  -2    0.03    0.07
   1  11   2    0.03    0.06
   1  11   2   -0.01    0.05
  -1  11  -2    0.05    0.10
   1  11   2    0.05    0.07
  -1  11  -2    0.00    0.05
  -2 -11  -2    4.45    0.37
   2 -11   2    4.07    0.25
   2 -11   2    3.79    0.39
   2 -11   2    3.80    0.38
  -2 -11  -2    3.83    0.33
  -2  11  -2    4.32    0.42
   2  11   2    4.39    0.31
   2  11   2    4.06    0.33
   2  11   2    4.49    0.31
   2  11   2    4.17    0.28
  -2  11  -2    4.36    0.32
   3 -11   2    0.08    0.06
  -3 -11  -2    0.09    0.08
   3 -11   2    0.02    0.08
  -3 -11  -2    0.50    0.15
   3  11   2    0.18    0.09
   3  11   2    0.14    0.08
  -3  11  -2    0.04    0.09
   3  11   2    0.09    0.07
  -3  11  -2    0.05    0.07
   3  11   2    0.11    0.07
   3  11   2    0.12    0.08
   4 -11   2    4.63    0.38
  -4 -11  -2    4.21    0.45
   4 -11   2    4.45    0.27
  -4 -11  -2    4.37    0.36
  -4  11  -2    4.36    0.45
   4  11   2    3.70    0.31
   4  11   2    4.59    0.30
  -4  11  -2    3.91    0.32
   4  11   2    4.12    0.27
  -5 -11  -2    4.86    0.39
  -5 -11  -2    4.96    0.50
   5 -11   2    4.91    0.30
   5 -11   2    4.51    0.39
  -5  11  -2    4.12    0.42
   5  11   2    4.57    0.33
   5  11   2    4.37    0.35
  -5  11  -2    4.93    0.36
  -5  11  -2    5.15    0.52
  -6 -11  -2    2.57    0.31
   6 -11   2    1.84    0.30
   6 -11   2    2.49    0.21
  -6 -11  -2    2.36    0.35
   6  11   2    2.16    0.25
  -6  11  -2    2.87    0.36
  -6  11  -2    2.40    0.27
   6  11   2    2.79    0.30
  -6  11  -2    1.80    0.33
   7 -11   2    1.89    0.30
  -7 -11  -2    1.12    0.26
  -7  11  -2    1.63    0.22
   7  11   2    1.55    0.23
   7  11   2    1.83    0.23
  -7  11  -2    1.26    0.28
  -7  11  -2    2.18    0.36
   8 -11   2    0.02    0.12
  -8 -11  -2   -0.11    0.12
  -8  11  -2    0.05    0.16
   8  11   2   -0.03    0.10
  -8  11  -2    0.04    0.15
  -8  11  -2    0.03    0.10
   8  11   2    0.11    0.11
  -9 -11  -2    1.79    0.34
   9  11   2    1.54    0.24
   9  11   2    1.16    0.23
  -9  11  -2    1.76    0.36
  -9  11  -2    1.30    0.22
  -9  11  -2    0.99    0.29
 -10 -11  -2   -0.01    0.14
 -10  11  -2   -0.01    0.17
  10  11   2    0.05    0.13
 -10  11  -2    0.02    0.11
  10  11   2   -0.02    0.12
 -11 -11  -2    0.11    0.18
 -11  11  -2   -0.13    0.19
 -11  11  -2   -0.13    0.11
 -10 -12   2    1.11    0.30
 -10  12   2    1.47    0.36
 -10  12   2    0.90    0.19
  10  12  -2    0.73    0.21
   9 -12  -2    0.07    0.15
  -9 -12   2    0.17    0.16
  -9  12   2    0.06    0.17
   9  12  -2   -0.02    0.11
  -9  12   2    0.13    0.18
  -9  12   2   -0.07    0.08
  -8 -12   2    0.31    0.18
   8 -12  -2    0.20    0.17
  -8  12   2    0.36    0.20
  -8  12   2    0.44    0.22
   8  12  -2    0.30    0.14
  -8  12   2    0.14    0.10
  -7 -12   2    3.14    0.43
  -7 -12   2    2.70    0.36
   7 -12  -2    2.99    0.40
  -7  12   2    3.84    0.48
  -7  12   2    2.94    0.30
  -7  12   2    2.97    0.39
   7  12  -2    2.93    0.25
   7  12  -2    2.95    0.34
  -6 -12   2    6.60    0.56
  -6 -12   2    5.98    0.50
   6 -12  -2    7.54    0.55
   6  12  -2    7.06    0.48
  -6  12   2    7.08    0.46
  -6  12   2    6.95    0.58
   6  12  -2    7.09    0.42
  -6  12   2    6.46    0.52
   5 -12  -2    3.83    0.42
  -5 -12   2    3.63    0.41
  -5 -12   2    3.31    0.41
   5 -12  -2    3.74    0.24
   5  12  -2    3.54    0.26
  -5  12   2    3.62    0.38
  -5  12   2    3.88    0.46
  -5  12   2    3.17    0.32
   5  12  -2    3.51    0.31
  -4 -12   2    2.15    0.30
   4 -12  -2    2.08    0.17
   4 -12  -2    2.08    0.31
  -4 -12   2    1.45    0.27
  -4  12   2    2.02    0.32
   4  12  -2    2.22    0.23
  -4  12   2    1.85    0.23
   4  12  -2    2.36    0.21
   4  12  -2    1.74    0.23
  -4  12   2    1.78    0.25
   3 -12  -2   29.09    1.57
  -3 -12   2   28.98    1.59
   3 -12  -2   30.14    1.42
  -3 -12   2   30.60    1.59
   3  12  -2   29.87    1.45
  -3  12   2   30.91    1.60
  -3  12   2   29.53    1.51
   3  12  -2   32.63    1.51
   3  12  -2   30.66    1.51
  -2 -12   2    1.06    0.22
   2 -12  -2    1.27    0.13
  -2 -12   2    0.98    0.20
   2 -12  -2    1.15    0.22
  -2  12   2    1.58    0.21
   2  12  -2    0.77    0.15
  -2  12   2    1.10    0.22
   2  12  -2    1.23    0.15
   2  12  -2    1.19    0.19
   2  12  -2    0.84    0.17
   1 -12  -2    0.67    0.16
   1 -12  -2    0.69    0.10
  -1 -12   2    0.45    0.15
   1 -12  -2    0.66    0.17
  -1 -12   2    0.81    0.19
  -1  12   2    0.83    0.16
   1  12  -2    0.65    0.14
  -1  12   2    0.57    0.13
   1  12  -2    0.84    0.13
   1  12  -2    0.73    0.16
   1  12  -2    0.75    0.16
  -1  12   2    0.68    0.16
   0 -12  -2    3.87    0.38
   0 -12   2    3.96    0.41
   0 -12   2    3.17    0.37
   0 -12  -2    4.14    0.41
   0 -12   2    3.75    0.24
   0  12   2    4.25    0.34
   0  12  -2    3.76    0.27
   0  12  -2    3.29    0.36
   0  12   2    3.74    0.31
   0  12   2    3.52    0.28
   0  12  -2    3.89    0.28
   0  12   2    3.57    0.24
   0  12  -2    3.12    0.32
   1 -12   2    0.04    0.09
  -1 -12  -2    0.02    0.09
   1 -12   2    0.09    0.06
   1 -12   2    0.22    0.12
  -1 -12  -2    0.09    0.10
  -1  12  -2    0.17    0.11
  -1  12  -2    0.03    0.05
   1  12   2    0.08    0.09
   1  12   2    0.16    0.08
   1  12   2    0.08    0.08
   1  12   2    0.08    0.06
  -1  12  -2    0.11    0.09
   2 -12   2   -0.05    0.08
   2 -12   2    0.02    0.05
  -2 -12  -2   -0.09    0.07
  -2 -12  -2    0.03    0.09
   2  12   2    0.08    0.09
   2  12   2    0.04    0.07
  -2  12  -2   -0.02    0.09
   2  12   2    0.16    0.09
  -2  12  -2   -0.03    0.07
   2  12   2    0.29    0.10
   3 -12   2    4.04    0.26
   3 -12   2    3.64    0.40
  -3 -12  -2    3.88    0.40
  -3 -12  -2    4.24    0.45
   3  12   2    4.27    0.32
  -3  12  -2    4.58    0.45
   3  12   2    3.87    0.33
   3  12   2    3.91    0.29
   3  12   2    4.01    0.34
   3  12   2    3.99    0.29
  -3  12  -2    4.61    0.34
   4 -12   2    0.16    0.08
  -4 -12  -2    0.17    0.13
  -4 -12  -2    0.17    0.12
   4 -12   2    0.18    0.14
  -4  12  -2    0.18    0.12
  -4  12  -2    0.03    0.12
   4  12   2    0.10    0.09
   4  12   2    0.16    0.10
   5 -12   2    1.50    0.16
  -5 -12  -2    1.89    0.28
   5 -12   2    1.61    0.26
  -5 -12  -2    0.94    0.23
  -5  12  -2    1.38    0.29
  -5  12  -2    1.69    0.27
   5  12   2    1.14    0.18
  -5  12  -2    1.33    0.20
   5  12   2    1.28    0.21
  -6 -12  -2    4.18    0.42
   6 -12   2    3.29    0.40
  -6 -12  -2    5.10    0.54
   6 -12   2    4.35    0.28
  -6  12  -2    3.36    0.45
  -6  12  -2    3.44    0.42
   6  12   2    4.00    0.31
  -6  12  -2    4.10    0.34
   6  12   2    4.11    0.41
   7 -12   2    0.94    0.23
   7 -12   2    1.11    0.15
  -7 -12  -2    0.75    0.24
   7  12   2    0.96    0.21
   7  12   2    0.97    0.18
  -7  12  -2    0.76    0.26
  -7  12  -2    1.28    0.27
  -7  12  -2    0.78    0.18
   8 -12   2    4.52    0.47
  -8 -12  -2    3.37    0.46
  -8  12  -2    4.21    0.53
   8  12   2    4.13    0.41
   8  12   2    4.01    0.34
  -8  12  -2    3.91    0.50
  -8  12  -2    4.25    0.36
  -9 -12  -2   -0.06    0.15
  -9  12  -2    0.14    0.19
  -9  12  -2   -0.01    0.11
   9  12   2   -0.04    0.10
  -9  12  -2   -0.25    0.14
   9  12   2   -0.09    0.12
 -10 -12  -2    0.84    0.28
  10  12   2    0.47    0.19
 -10  12  -2    1.43    0.36
 -10  12  -2    1.29    0.23
  10  12   2    0.87    0.22
 -10 -13   2    1.43    0.35
 -10  13   2    0.81    0.31
 -10  13   2    1.64    0.25
  10  13  -2    1.99    0.31
   9 -13  -2    0.21    0.17
  -9 -13   2    0.48    0.22
  -9  13   2    0.12    0.19
   9  13  -2    0.10    0.14
  -9  13   2    0.35    0.15
  -8 -13   2    0.46    0.22
   8 -13  -2    0.41    0.19
   8  13  -2    0.61    0.18
  -8  13   2    0.39    0.14
  -8  13   2    0.23    0.19
  -8  13   2    0.38    0.20
  -7 -13   2    0.98    0.26
  -7 -13   2    1.33    0.27
   7 -13  -2    1.25    0.27
  -7  13   2    1.39    0.22
   7  13  -2    1.43    0.24
  -7  13   2    1.40    0.32
  -7  13   2    1.57    0.29
  -6 -13   2   -0.01    0.13
   6 -13  -2   -0.02    0.07
  -6 -13   2   -0.03    0.12
   6 -13  -2   -0.05    0.12
  -6  13   2   -0.04    0.12
   6  13  -2   -0.01    0.10
  -6  13   2    0.19    0.18
  -6  13   2    0.09    0.10
   6  13  -2    0.06    0.09
  -5 -13   2    1.48    0.29
   5 -13  -2    1.90    0.17
  -5 -13   2    1.41    0.26
   5 -13  -2    1.05    0.24
   5  13  -2    1.40    0.18
  -5  13   2    1.18    0.23
   5  13  -2    1.45    0.24
  -5  13   2    1.79    0.24
  -5  13   2    1.74    0.31
  -4 -13   2    3.13    0.40
   4 -13  -2    3.21    0.39
   4 -13  -2    2.41    0.20
  -4 -13   2    2.32    0.35
   4  13  -2    2.47    0.24
   4  13  -2    2.83    0.32
  -4  13   2    3.08    0.32
  -4  13   2    3.24    0.41
  -4  13   2    2.80    0.32
   3 -13  -2   40.15    1.86
  -3 -13   2   40.73    2.06
   3 -13  -2   39.09    2.03
  -3 -13   2   36.25    2.02
   3  13  -2   40.39    1.90
   3  13  -2   39.31    1.96
  -3  13   2   40.06    2.06
  -3  13   2   40.72    1.97
   3  13  -2   42.28    1.96
  -2 -13   2    0.38    0.16
  -2 -13   2    0.48    0.17
   2 -13  -2    0.59    0.18
  -2  13   2    0.45    0.14
   2  13  -2    0.16    0.11
   2  13  -2    0.32    0.11
   2  13  -2    0.27    0.13
   2  13  -2    0.27    0.10
  -1 -13   2    3.47    0.39
  -1 -13   2    4.31    0.43
   1 -13  -2    3.09    0.37
   1 -13  -2    3.22    0.23
  -1  13   2    3.65    0.36
   1  13  -2    3.42    0.26
   1  13  -2    2.94    0.26
   1  13  -2    3.49    0.36
  -1  13   2    3.31    0.37
   1  13  -2    3.32    0.34
  -1  13   2    3.71    0.30
   0 -13  -2    0.19    0.10
   0 -13   2    0.08    0.12
   0 -13  -2   -0.05    0.08
   0 -13   2    0.00    0.05
   0 -13   2   -0.06    0.09
   0  13   2    0.44    0.13
   0  13  -2   -0.07    0.07
   0  13  -2   -0.01    0.08
   0  13  -2   -0.01    0.06
   0  13  -2    0.05    0.09
   1 -13   2    0.08    0.06
   1 -13   2   -0.06    0.09
  -1 -13  -2    0.01    0.10
  -1 -13  -2    0.22    0.12
   1  13   2    0.11    0.08
  -1  13  -2    0.24    0.13
  -1  13  -2    0.10    0.09
   1  13   2    0.27    0.12
   1  13   2   -0.01    0.07
   1  13   2    0.01    0.10
  -1  13  -2    0.05    0.06
   2 -13   2    0.42    0.09
  -2 -13  -2    0.50    0.16
  -2 -13  -2    0.36    0.14
   2 -13   2    0.53    0.18
  -2  13  -2    0.67    0.19
   2  13   2    0.81    0.14
   2  13   2    0.78    0.14
  -2  13  -2    0.32    0.13
   2  13   2    0.86    0.18
  -3 -13  -2   14.48    0.90
  -3 -13  -2   14.51    0.88
   3 -13   2   14.56    0.74
   3 -13   2   14.74    0.89
  -3  13  -2   14.64    0.91
  -3  13  -2   14.17    0.83
   3  13   2   14.40    0.79
   3  13   2   15.57    0.82
   3  13   2   14.87    0.79
  -4 -13  -2   11.80    0.78
  -4 -13  -2   11.69    0.73
   4 -13   2   11.53    0.75
   4 -13   2   12.09    0.60
   4  13   2   11.44    0.68
  -4  13  -2   10.55    0.68
   4  13   2   11.25    0.64
  -4  13  -2   10.90    0.77
   5 -13   2    2.61    0.23
  -5 -13  -2    2.83    0.40
   5 -13   2    3.21    0.39
  -5 -13  -2    3.18    0.38
  -5  13  -2    3.14    0.37
  -5  13  -2    3.18    0.42
   5  13   2    3.38    0.27
   5  13   2    2.77    0.31
  -5  13  -2    2.88    0.33
   6 -13   2    2.52    0.36
   6 -13   2    2.60    0.22
  -6 -13  -2    2.14    0.31
  -6 -13  -2    2.80    0.40
  -6  13  -2    1.62    0.29
  -6  13  -2    2.37    0.39
   6  13   2    2.55    0.26
  -6  13  -2    2.20    0.29
   6  13   2    2.22    0.30
  -7 -13  -2    2.96    0.42
   7 -13   2    3.40    0.26
   7 -13   2    3.68    0.44
   7  13   2    3.01    0.36
   7  13   2    3.41    0.33
  -7  13  -2    3.29    0.47
  -7  13  -2    3.15    0.35
  -7  13  -2    3.19    0.43
   8 -13   2    0.79    0.24
  -8 -13  -2    0.80    0.26
   8  13   2    0.81    0.17
  -8  13  -2    0.74    0.19
  -8  13  -2    0.96    0.28
  -8  13  -2    1.16    0.30
   8  13   2    0.89    0.21
  -9 -13  -2    0.71    0.26
   9  13   2    0.61    0.17
  -9  13  -2    0.87    0.30
  -9  13  -2    0.90    0.21
  -9  13  -2    0.75    0.28
   9  13   2    0.96    0.22
 -10 -13  -2   -0.19    0.14
 -10  13  -2    0.14    0.13
  10  13   2   -0.02    0.14
 -10  13  -2    0.17    0.24
 -10 -14   2    0.44    0.26
 -10  14   2    0.62    0.20
 -10  14   2    0.68    0.27
   9 -14  -2   -0.10    0.15
  -9 -14   2   -0.02    0.17
  -9  14   2    0.04    0.12
  -9  14   2    0.20    0.23
   9  14  -2    0.02    0.13
   8 -14  -2    0.33    0.20
  -8 -14   2    0.59    0.23
  -8  14   2    0.50    0.24
   8  14  -2    0.44    0.18
  -8  14   2    0.43    0.16
  -7 -14   2    0.48    0.19
   7 -14  -2    0.90    0.26
  -7 -14   2    0.58    0.23
  -7  14   2    0.61    0.17
  -7  14   2    0.96    0.26
  -7  14   2    0.45    0.21
   7  14  -2    0.49    0.17
  -6 -14   2   -0.14    0.11
   6 -14  -2   -0.07    0.13
   6 -14  -2   -0.11    0.08
  -6 -14   2   -0.10    0.12
  -6  14   2    0.06    0.15
   6  14  -2    0.09    0.12
  -6  14   2   -0.03    0.11
  -6  14   2    0.09    0.11
   5 -14  -2    1.77    0.18
  -5 -14   2    1.53    0.28
  -5 -14   2    1.89    0.33
   5 -14  -2    1.78    0.31
  -5  14   2    1.74    0.33
  -5  14   2    1.57    0.26
  -5  14   2    1.43    0.23
   5  14  -2    2.08    0.29
   5  14  -2    1.67    0.20
   4 -14  -2    0.21    0.15
   4 -14  -2    0.15    0.08
  -4 -14   2    0.24    0.17
  -4 -14   2    0.17    0.16
  -4  14   2    0.26    0.13
  -4  14   2    0.20    0.16
   4  14  -2   -0.09    0.08
   4  14  -2    0.08    0.11
   3 -14  -2   22.01    1.23
  -3 -14   2   21.48    1.24
   3 -14  -2   21.19    1.04
  -3 -14   2   21.33    1.23
  -3  14   2   20.90    1.15
   3  14  -2   22.48    1.14
   3  14  -2   22.41    1.09
   3  14  -2   21.08    1.14
  -3  14   2   20.39    1.23
  -2 -14   2    0.33    0.17
  -2 -14   2    0.28    0.17
   2  14  -2    0.62    0.16
   2  14  -2    0.49    0.13
   2  14  -2    0.70    0.18
  -1 -14   2    6.29    0.53
   1 -14  -2    7.01    0.54
   1 -14  -2    7.01    0.40
  -1 -14   2    7.10    0.55
   1  14  -2    6.99    0.45
  -1  14   2    6.91    0.48
   1  14  -2    7.53    0.51
   1  14  -2    6.36    0.44
   1  14  -2    7.61    0.52
  -1  14   2    7.60    0.51
  -1  14   2    7.17    0.53
   0 -14  -2    1.90    0.30
   0 -14   2    2.39    0.34
   0  14   2    2.42    0.27
   0  14  -2    1.86    0.28
   0  14   2    2.24    0.29
   0  14   2    1.98    0.18
   0  14   2    1.91    0.28
   0  14  -2    1.69    0.25
   0  14  -2    1.45    0.20
   1 -14   2    0.81    0.12
   1 -14   2    0.78    0.20
  -1 -14  -2    0.81    0.20
  -1 -14  -2    0.39    0.18
  -1  14  -2    1.04    0.22
   1  14   2    0.94    0.20
   1  14   2    0.84    0.19
   1  14   2    1.13    0.17
   1  14   2    0.94    0.16
  -1  14  -2    0.93    0.20
   2 -14   2    4.28    0.32
  -2 -14  -2    5.31    0.45
   2 -14   2    4.20    0.49
  -2  14  -2    5.18    0.52
  -2  14  -2    4.86    0.41
   2  14   2    7.16    0.47
   2  14   2    7.24    0.44
   2  14   2    5.77    0.38
   3 -14   2    2.24    0.33
  -3 -14  -2    1.80    0.30
   3 -14   2    1.69    0.18
  -3 -14  -2    2.53    0.35
  -3  14  -2    2.09    0.32
   3  14   2    2.16    0.27
  -3  14  -2    1.83    0.27
   3  14   2    1.78    0.22
   3  14   2    1.98    0.24
   4 -14   2    0.69    0.20
  -4 -14  -2    1.30    0.27
   4 -14   2    0.57    0.12
  -4  14  -2    0.94    0.20
   4  14   2    1.56    0.23
   4  14   2    0.94    0.16
  -4  14  -2    0.58    0.22
  -5 -14  -2    0.09    0.15
   5 -14   2    0.00    0.12
  -5 -14  -2   -0.08    0.11
   5 -14   2    0.00    0.08
   5  14   2    0.03    0.09
  -5  14  -2   -0.13    0.11
  -5  14  -2   -0.19    0.10
  -5  14  -2    0.00    0.10
   5  14   2    0.17    0.13
  -6 -14  -2    0.10    0.15
  -6 -14  -2    0.19    0.15
   6 -14   2    0.03    0.09
   6 -14   2    0.04    0.14
  -6  14  -2   -0.05    0.10
   6  14   2    0.13    0.10
  -6  14  -2   -0.14    0.13
   6  14   2   -0.03    0.10
  -6  14  -2    0.14    0.16
   7 -14   2    0.16    0.17
   7 -14   2    0.04    0.09
  -7 -14  -2   -0.12    0.15
   7  14   2   -0.02    0.10
  -7  14  -2    0.08    0.16
  -7  14  -2   -0.08    0.10
  -7  14  -2   -0.07    0.14
   7  14   2    0.12    0.13
   8 -14   2   -0.06    0.13
   8 -14   2    0.02    0.11
  -8 -14  -2    0.13    0.18
  -8  14  -2    0.00    0.15
   8  14   2    0.14    0.14
   8  14   2    0.17    0.13
  -8  14  -2    0.09    0.16
  -8  14  -2   -0.01    0.12
  -9 -14  -2    0.24    0.20
  -9  14  -2    0.37    0.17
  -9  14  -2    0.19    0.22
   9  14   2    0.80    0.23
   9 -15  -2    0.46    0.23
  -9 -15   2    0.07    0.18
  -9  15   2    0.16    0.22
   9  15  -2    0.13    0.15
  -9  15   2    0.21    0.14
  -8 -15   2   -0.02    0.15
   8 -15  -2   -0.02    0.15
  -8  15   2    0.21    0.20
  -8  15   2    0.14    0.14
   8  15  -2    0.13    0.15
  -7 -15   2    0.08    0.15
  -7 -15   2    0.12    0.17
   7 -15  -2    0.02    0.13
   7  15  -2    0.25    0.15
  -7  15   2   -0.16    0.16
  -7  15   2    0.14    0.13
  -6 -15   2    0.03    0.12
  -6 -15   2   -0.10    0.14
   6 -15  -2   -0.10    0.08
   6 -15  -2    0.23    0.16
   6  15  -2    0.08    0.14
  -6  15   2   -0.02    0.18
  -6  15   2    0.00    0.10
  -6  15   2   -0.07    0.14
  -5 -15   2    2.42    0.39
  -5 -15   2    2.01    0.33
   5 -15  -2    1.83    0.19
   5 -15  -2    1.60    0.31
   5  15  -2    1.89    0.22
  -5  15   2    2.10    0.29
   5  15  -2    1.78    0.27
  -5  15   2    2.07    0.29
  -5  15   2    1.93    0.35
  -4 -15   2   -0.09    0.15
   4 -15  -2    0.98    0.24
   4 -15  -2    0.41    0.10
  -4 -15   2    0.44    0.19
  -4  15   2    0.20    0.12
   4  15  -2    0.41    0.15
  -4  15   2    0.12    0.18
   4  15  -2    0.16    0.11
  -4  15   2    0.35    0.15
  -3 -15   2   16.44    0.98
   3 -15  -2   15.30    0.95
   3 -15  -2   14.98    0.76
  -3 -15   2   14.05    0.95
  -3  15   2   13.99    0.94
   3  15  -2   14.72    0.85
   3  15  -2   15.96    0.81
   3  15  -2   14.20    0.85
  -3  15   2   14.77    0.88
   2 -15  -2    0.16    0.08
  -2 -15   2    0.26    0.17
  -2 -15   2   -0.07    0.12
   2 -15  -2    0.33    0.16
   2  15  -2    0.26    0.11
   2  15  -2   -0.04    0.11
  -2  15   2    0.57    0.16
   2  15  -2    0.18    0.12
  -2  15   2    0.31    0.19
  -1 -15   2    1.90    0.32
   1 -15  -2    1.85    0.19
   1 -15  -2    1.58    0.29
   1  15  -2    2.09    0.29
  -1  15   2    1.77    0.30
   1  15  -2    1.55    0.27
   1  15  -2    2.10    0.25
  -1  15   2    1.99    0.28
   1  15  -2    1.93    0.25
  -1  15   2    2.23    0.28
   0 -15   2    1.06    0.26
   0 -15  -2    0.98    0.24
   0  15  -2    1.38    0.24
   0  15   2    1.25    0.20
   0  15  -2    1.39    0.18
   0  15   2    1.00    0.22
   0  15   2    1.00    0.23
   0  15  -2    1.16    0.24
   1 -15   2    0.38    0.09
  -1 -15  -2    0.51    0.20
   1 -15   2    0.56    0.20
   1  15   2    0.58    0.15
  -1  15  -2    0.49    0.18
   1  15   2    0.58    0.13
   1  15   2    0.36    0.16
   1  15   2    0.10    0.13
  -1  15  -2    0.25    0.14
   2 -15   2   -0.01    0.12
  -2 -15  -2    0.22    0.16
   2 -15   2    0.23    0.09
   2  15   2    0.55    0.14
  -2  15  -2    0.26    0.14
   2  15   2    0.27    0.14
   2  15   2    0.46    0.13
  -2  15  -2    0.16    0.15
   3 -15   2    3.43    0.25
   3 -15   2    3.00    0.41
  -3 -15  -2    3.41    0.43
  -3 -15  -2    3.82    0.43
   3  15   2    3.12    0.31
  -3  15  -2    2.98    0.43
   3  15   2    2.71    0.31
  -3  15  -2    2.77    0.35
   4 -15   2    3.29    0.25
  -4 -15  -2    3.37    0.41
   4 -15   2    3.28    0.42
  -4 -15  -2    2.68    0.40
   4  15   2    3.14    0.34
  -4  15  -2    3.47    0.37
  -4  15  -2    2.86    0.43
   4  15   2    3.45    0.32
  -5 -15  -2    0.41    0.19
   5 -15   2    0.15    0.10
   5 -15   2    0.20    0.17
  -5 -15  -2    0.31    0.17
   5  15   2    0.19    0.11
  -5  15  -2    0.09    0.16
  -5  15  -2    0.14    0.13
  -5  15  -2   -0.05    0.11
   5  15   2    0.15    0.12
   6 -15   2    3.43    0.44
   6 -15   2    3.68    0.28
  -6 -15  -2    2.80    0.43
  -6 -15  -2    3.52    0.42
  -6  15  -2    3.99    0.52
   6  15   2    3.41    0.40
  -6  15  -2    3.11    0.37
   6  15   2    3.81    0.31
  -6  15  -2    2.43    0.37
   7 -15   2    0.15    0.17
   7 -15   2   -0.13    0.09
  -7 -15  -2   -0.04    0.15
  -7  15  -2    0.02    0.13
  -7  15  -2    0.08    0.18
  -7  15  -2   -0.17    0.16
   7  15   2    0.10    0.12
   7  15   2    0.08    0.13
  -8 -15  -2    0.79    0.28
   8 -15   2    0.91    0.25
   8 -15   2    0.81    0.16
  -8  15  -2    0.76    0.28
  -8  15  -2    1.22    0.25
  -8  15  -2    0.52    0.24
   8  15   2    0.68    0.17
   8  15   2    0.99    0.24
  -9 -15  -2    0.32    0.24
  -9  15  -2   -0.05    0.20
   9  15   2   -0.02    0.14
  -9  15  -2    0.03    0.14
  -9 -16   2    0.76    0.29
  -9  16   2    0.69    0.23
  -9  16   2    0.90    0.30
  -8 -16   2    0.24    0.21
   8 -16  -2    0.31    0.20
  -8  16   2   -0.03    0.14
  -8  16   2    0.27    0.23
   8  16  -2    0.29    0.18
  -7 -16   2    0.19    0.18
   7 -16  -2    0.11    0.10
  -7 -16   2    0.20    0.21
   7 -16  -2    0.33    0.20
   7  16  -2   -0.02    0.12
  -7  16   2    0.10    0.20
  -7  16   2    0.09    0.14
   6 -16  -2    0.06    0.09
   6 -16  -2    0.24    0.19
  -6 -16   2    0.07    0.17
  -6 -16   2    0.02    0.15
   6  16  -2    0.01    0.12
  -6  16   2   -0.10    0.14
  -6  16   2    0.15    0.14
  -5 -16   2    2.92    0.45
   5 -16  -2    2.30    0.23
   5 -16  -2    3.06    0.44
  -5 -16   2    3.10    0.43
  -5  16   2    2.40    0.41
   5  16  -2    2.72    0.35
  -5  16   2    2.88    0.35
  -4 -16   2    0.43    0.20
  -4 -16   2    0.48    0.22
   4 -16  -2    0.46    0.20
   4 -16  -2    0.34    0.10
   4  16  -2    0.29    0.15
  -4  16   2    0.32    0.15
  -4  16   2    0.79    0.24
   4  16  -2    0.48    0.14
  -4  16   2    0.38    0.15
  -3 -16   2    0.88    0.26
  -3 -16   2    0.78    0.23
   3 -16  -2    0.93    0.14
   3 -16  -2    0.98    0.25
  -3  16   2    0.65    0.19
   3  16  -2    0.92    0.20
  -3  16   2    0.87    0.26
   3  16  -2    1.07    0.18
   2 -16  -2    2.76    0.22
  -2 -16   2    2.46    0.38
   2 -16  -2    2.47    0.37
  -2  16   2    2.73    0.38
   2  16  -2    2.68    0.29
   2  16  -2    2.04    0.27
  -2  16   2    3.60    0.38
   2  16  -2    2.00    0.30
  -1 -16   2    0.04    0.14
   1 -16  -2    0.24    0.15
  -1  16   2    0.02    0.13
   1  16  -2    0.36    0.12
   1  16  -2    0.33    0.14
  -1  16   2    0.02    0.15
   0 -16   2    1.64    0.32
   0 -16  -2    1.50    0.29
   0  16   2    1.28    0.25
   0  16  -2    1.53    0.28
   0  16   2    1.13    0.20
   0  16   2    1.33    0.25
   0  16  -2    1.42    0.25
  -1 -16  -2    2.45    0.37
   1 -16   2    3.49    0.44
   1 -16   2    2.68    0.22
   1  16   2    2.40    0.29
   1  16   2    2.60    0.26
  -1  16  -2    2.33    0.35
   1  16   2    2.11    0.31
  -1  16  -2    2.68    0.34
   1  16   2    2.21    0.32
  -2 -16  -2    2.68    0.39
   2 -16   2    2.40    0.37
   2 -16   2    2.35    0.21
   2  16   2    3.47    0.36
  -2  16  -2    2.31    0.32
   2  16   2    2.46    0.28
   2  16   2    3.26    0.27
  -2  16  -2    1.94    0.35
   3 -16   2    1.63    0.19
   3 -16   2    1.55    0.31
  -3 -16  -2    1.89    0.32
   3  16   2    2.13    0.25
   3  16   2    1.97    0.27
  -3  16  -2    1.64    0.33
  -3  16  -2    1.91    0.30
  -4 -16  -2    0.71    0.21
   4 -16   2    0.82    0.24
   4 -16   2    0.71    0.13
  -4 -16  -2    1.22    0.30
  -4  16  -2    0.50    0.21
  -4  16  -2    0.59    0.20
   4  16   2    0.69    0.16
   4  16   2    0.78    0.19
  -5 -16  -2    1.52    0.34
   5 -16   2    1.69    0.33
  -5 -16  -2    1.33    0.28
   5 -16   2    1.22    0.17
  -5  16  -2    1.84    0.30
  -5  16  -2    1.56    0.34
  -5  16  -2    1.47    0.26
   5  16   2    1.61    0.26
   5  16   2    1.39    0.21
  -6 -16  -2    0.84    0.24
  -6 -16  -2    0.84    0.27
   6 -16   2    0.56    0.14
   6 -16   2    0.74    0.25
   6  16   2    0.77    0.21
   6  16   2    0.73    0.18
  -6  16  -2    0.34    0.21
  -6  16  -2    0.63    0.20
  -6  16  -2    0.69    0.21
  -7 -16  -2    0.62    0.25
   7 -16   2    0.51    0.14
   7 -16   2    0.51    0.22
  -7  16  -2    0.59    0.27
  -7  16  -2    0.39    0.18
  -7  16  -2    0.53    0.23
   7  16   2    0.54    0.16
   7  16   2    0.44    0.18
   8 -16   2    1.34    0.20
  -8 -16  -2    1.36    0.36
   8 -16   2    0.91    0.27
   8  16   2    1.41    0.28
  -8  16  -2    0.92    0.32
  -8  16  -2    1.82    0.30
  -8  16  -2    1.47    0.34
  -9 -16  -2    0.25    0.23
  -9  16  -2    0.16    0.23
  -9  16  -2    0.18    0.17
  -8 -17   2    0.22    0.23
   8 -17  -2    0.16    0.21
   8  17  -2    0.23    0.18
  -8  17   2    0.39    0.19
  -8  17   2    0.00    0.23
   7 -17  -2    0.08    0.20
   7 -17  -2    0.33    0.12
  -7 -17   2    0.28    0.22
  -7 -17   2    0.39    0.23
   7  17  -2    0.49    0.20
  -7  17   2    0.43    0.25
  -7  17   2    0.40    0.19
   6 -17  -2   -0.07    0.08
   6 -17  -2    0.13    0.19
  -6 -17   2    0.02    0.17
  -6 -17   2    0.00    0.14
   6  17  -2   -0.01    0.14
  -6  17   2    0.27    0.17
  -6  17   2   -0.09    0.16
   5 -17  -2    0.52    0.21
  -5 -17   2    0.42    0.22
  -5 -17   2    0.67    0.23
   5 -17  -2    0.56    0.13
  -5  17   2    0.74    0.21
  -5  17   2    0.35    0.22
   5  17  -2    0.71    0.20
  -4 -17   2   -0.13    0.15
  -4 -17   2    0.02    0.13
   4 -17  -2   -0.05    0.07
   4 -17  -2   -0.19    0.11
  -4  17   2   -0.11    0.12
   4  17  -2   -0.09    0.10
  -4  17   2    0.08    0.17
   3 -17  -2    0.38    0.20
  -3 -17   2    0.41    0.22
   3 -17  -2    0.77    0.14
   3  17  -2    0.86    0.17
  -3  17   2    0.60    0.20
   3  17  -2    0.72    0.18
  -3  17   2    1.09    0.28
  -2 -17   2    0.17    0.18
   2 -17  -2    0.47    0.19
   2 -17  -2    0.26    0.10
  -2  17   2    0.74    0.21
   2  17  -2    0.20    0.12
   2  17  -2    0.25    0.12
   2  17  -2    0.11    0.13
  -2  17   2    0.44    0.20
   1 -17  -2    3.32    0.43
  -1 -17   2    3.31    0.45
   1  17  -2    3.35    0.35
   1  17  -2    3.46    0.41
  -1  17   2    3.71    0.42
  -1  17   2    4.29    0.49
   1  17  -2    3.36    0.33
   0 -17   2    0.58    0.22
   0 -17  -2    0.82    0.24
   0  17   2    1.07    0.24
   0  17   2    0.89    0.20
   0  17   2    0.72    0.21
   0  17  -2    0.63    0.19
   0  17  -2    1.03    0.25
   1 -17   2    0.03    0.15
   1 -17   2    0.07    0.07
  -1 -17  -2    0.06    0.15
  -1  17  -2   -0.01    0.12
   1  17   2    0.09    0.12
  -1  17  -2   -0.02    0.12
   1  17   2    0.02    0.12
  -2 -17  -2    0.09    0.16
   2 -17   2   -0.06    0.14
   2 -17   2   -0.05    0.07
  -2  17  -2    0.08    0.13
   2  17   2    0.22    0.13
   2  17   2    0.01    0.11
  -2  17  -2    0.06    0.16
   2  17   2    0.18    0.11
   3 -17   2    3.17    0.45
  -3 -17  -2    3.68    0.46
   3 -17   2    3.74    0.28
   3  17   2    3.23    0.34
   3  17   2    3.84    0.33
  -3  17  -2    3.13    0.46
  -3  17  -2    3.75    0.42
  -4 -17  -2    0.33    0.18
   4 -17   2    0.12    0.10
   4 -17   2    0.03    0.15
   4  17   2    0.18    0.11
  -4  17  -2   -0.16    0.17
   4  17   2    0.14    0.12
  -4  17  -2    0.19    0.15
  -5 -17  -2    0.23    0.16
   5 -17   2   -0.02    0.09
   5 -17   2    0.02    0.14
  -5  17  -2    0.12    0.17
  -5  17  -2   -0.04    0.14
  -5  17  -2   -0.03    0.14
   5  17   2    0.18    0.13
   5  17   2    0.05    0.11
   6 -17   2   -0.06    0.16
  -6 -17  -2    0.06    0.16
   6 -17   2   -0.08    0.09
   6  17   2    0.09    0.13
   6  17   2   -0.08    0.09
  -6  17  -2   -0.13    0.11
  -6  17  -2   -0.20    0.15
  -6  17  -2    0.13    0.16
   7 -17   2    0.05    0.10
  -7 -17  -2   -0.09    0.17
   7 -17   2    0.13    0.19
   7  17   2   -0.37    0.15
   7  17   2    0.10    0.14
  -7  17  -2   -0.11    0.15
  -7  17  -2   -0.19    0.11
  -7  17  -2   -0.03    0.18
  -8 -17  -2   -0.02    0.18
   8 -17   2    0.19    0.22
   8 -17   2   -0.08    0.11
  -8  17  -2    0.30    0.24
   8  17   2    0.25    0.18
  -8  17  -2    0.02    0.14
  -7 -18   2    0.27    0.21
   7 -18  -2    0.18    0.12
  -7 -18   2    0.45    0.22
   7 -18  -2    0.02    0.21
  -7  18   2    0.72    0.30
  -7  18   2    0.18    0.17
   7  18  -2    0.35    0.18
   6 -18  -2    0.05    0.19
  -6 -18   2   -0.19    0.26
   6 -18  -2    0.08    0.10
  -6 -18   2   -0.03    0.17
  -6  18   2    0.21    0.17
  -6  18   2    0.17    0.25
   6  18  -2    0.33    0.16
  -5 -18   2    1.17    0.30
   5 -18  -2    1.25    0.31
   5 -18  -2    0.97    0.16
  -5  18   2    0.66    0.22
   5  18  -2    0.91    0.22
  -5  18   2    0.95    0.30
   4 -18  -2    0.45    0.23
  -4 -18   2    0.75    0.25
   4 -18  -2    0.43    0.12
   4  18  -2    0.80    0.20
  -4  18   2    0.67    0.27
  -4  18   2    0.83    0.22
   3 -18  -2    0.35    0.11
  -3 -18   2    0.32    0.22
   3 -18  -2    0.17    0.18
  -3  18   2    0.54    0.23
   3  18  -2    0.61    0.17
  -3  18   2    0.51    0.20
   3  18  -2    0.39    0.14
   2 -18  -2    0.94    0.15
  -2 -18   2    1.17    0.29
   2 -18  -2    0.85    0.26
   2  18  -2    1.21    0.25
   2  18  -2    1.05    0.20
   2  18  -2    1.07    0.20
  -2  18   2    1.04    0.24
  -2  18   2    0.73    0.24
  -1 -18   2    2.31    0.38
   1 -18  -2    2.16    0.37
  -1  18   2    2.26    0.37
   1  18  -2    2.74    0.37
  -1  18   2    2.14    0.33
   0 -18   2    0.79    0.25
   0 -18  -2    0.63    0.23
   0  18   2    0.96    0.22
   0  18   2    1.13    0.25
   0  18  -2    0.86    0.23
   0  18   2    1.08    0.26
  -1 -18  -2    0.61    0.23
   1 -18   2    0.67    0.26
   1  18   2    0.72    0.19
  -1  18  -2    0.73    0.21
   1  18   2    0.93    0.24
  -1  18  -2    1.17    0.28
   2 -18   2    0.11    0.17
  -2 -18  -2    0.16    0.17
   2 -18   2    0.13    0.09
  -2  18  -2   -0.06    0.15
  -2  18  -2    0.21    0.16
   2  18   2    0.06    0.12
   2  18   2    0.19    0.11
  -3 -18  -2    4.02    0.51
   3 -18   2    5.22    0.59
   3 -18   2    4.22    0.32
  -3  18  -2    4.08    0.53
  -3  18  -2    4.27    0.48
   3  18   2    4.58    0.37
   3  18   2    4.14    0.36
  -4 -18  -2    0.38    0.21
   4 -18   2    0.28    0.19
   4 -18   2    0.38    0.12
  -4  18  -2    0.61    0.25
  -4  18  -2    0.36    0.18
   4  18   2    0.06    0.13
   4  18   2    0.41    0.16
  -5 -18  -2    0.23    0.18
   5 -18   2    0.19    0.18
   5 -18   2    0.16    0.10
  -5  18  -2    0.15    0.19
  -5  18  -2    0.53    0.20
   5  18   2    0.21    0.13
  -5  18  -2    0.23    0.18
   5  18   2    0.29    0.15
   6 -18   2    0.31    0.23
   6 -18   2    0.32    0.12
  -6 -18  -2    0.51    0.24
  -6  18  -2    0.23    0.18
   6  18   2    0.61    0.20
  -6  18  -2    0.45    0.24
  -6  18  -2    0.31    0.20
   6  18   2    0.28    0.15
   7 -18   2    0.04    0.19
   7 -18   2   -0.20    0.10
  -7  18  -2   -0.14    0.17
  -7  18  -2   -0.22    0.13
   7  18   2    0.23    0.16
   7 -19  -2    0.24    0.23
  -7 -19   2    0.84    0.32
  -7  19   2    0.33    0.25
  -7  19   2    1.00    0.27
   6 -19  -2    0.64    0.29
   6 -19  -2    0.65    0.15
  -6 -19   2    0.67    0.27
   6  19  -2    0.58    0.20
  -6  19   2    0.52    0.23
  -6  19   2    0.54    0.27
   5 -19  -2    0.06    0.10
   5 -19  -2   -0.21    0.15
  -5 -19   2    0.30    0.21
  -5  19   2    0.04    0.17
   5  19  -2    0.34    0.17
  -5  19   2    0.09    0.20
   4 -19  -2    1.14    0.31
  -4 -19   2    0.71    0.25
   4 -19  -2    0.71    0.15
  -4  19   2    0.95    0.30
  -4  19   2    1.04    0.26
   4  19  -2    0.78    0.20
  -3 -19   2    0.23    0.21
   3 -19  -2    0.13    0.16
   3 -19  -2    0.01    0.08
   3  19  -2    0.06    0.12
  -3  19   2    0.26    0.17
  -3  19   2    0.12    0.20
  -2 -19   2    0.03    0.16
   2 -19  -2   -0.06    0.14
  -2  19   2    0.05    0.17
   2  19  -2    0.22    0.13
  -2  19   2   -0.02    0.14
   2  19  -2    0.03    0.12
  -1 -19   2    0.50    0.23
   1 -19  -2    0.60    0.25
   1  19  -2    0.52    0.20
  -1  19   2    0.30    0.20
  -1  19   2    0.51    0.21
   0 -19   2    0.49    0.22
   0 -19  -2    0.44    0.21
   0  19  -2    0.91    0.25
   0  19   2    0.85    0.24
   0  19   2    0.44    0.18
   1 -19   2    0.74    0.25
  -1 -19  -2    0.69    0.27
   1  19   2    0.41    0.18
  -1  19  -2    0.60    0.23
   1  19   2    0.58    0.18
  -2 -19  -2    0.53    0.23
   2 -19   2    0.52    0.13
   2 -19   2    0.69    0.26
   2  19   2    0.57    0.18
  -2  19  -2    0.78    0.23
  -2  19  -2    0.54    0.23
   3 -19   2    0.11    0.17
   3 -19   2    0.10    0.09
  -3 -19  -2   -0.06    0.13
   3  19   2   -0.05    0.10
  -3  19  -2   -0.06    0.14
   3  19   2    0.23    0.13
  -3  19  -2   -0.02    0.16
  -4 -19  -2    0.11    0.18
   4 -19   2    0.05    0.09
   4 -19   2    0.16    0.18
  -4  19  -2    0.00    0.15
  -4  19  -2    0.34    0.23
   4  19   2    0.32    0.14
   4  19   2    0.14    0.13
  -5 -19  -2    0.02    0.18
   5 -19   2    0.45    0.23
   5 -19   2    0.09    0.10
  -5  19  -2    0.12    0.17
   5  19   2    0.29    0.15
   5  19   2    0.42    0.18
  -5  19  -2    0.42    0.25
   6 -19   2    0.32    0.22
  -6 -19  -2    0.18    0.19
   6 -19   2    0.43    0.14
  -6  19  -2    0.44    0.22
  -6  19  -2    0.18    0.23
   6  19   2    0.26    0.17
  -7  19  -2   -0.03    0.18
  -7  19  -2   -0.22    0.17
  -6 -20   2    0.31    0.25
   6 -20  -2    0.29    0.13
   6 -20  -2    0.29    0.24
   6  20  -2    0.50    0.21
  -6  20   2    0.71    0.25
  -6  20   2    0.59    0.29
   5 -20  -2    0.31    0.13
  -5 -20   2    0.21    0.20
   5 -20  -2    0.17    0.20
  -5  20   2   -0.01    0.16
   5  20  -2    0.20    0.17
  -5  20   2    0.04    0.21
   4 -20  -2    0.14    0.10
   4 -20  -2    0.28    0.21
  -4 -20   2    0.15    0.20
   4  20  -2    0.32    0.16
  -4  20   2    0.16    0.20
  -4  20   2   -0.20    0.15
   3 -20  -2    0.68    0.25
   3 -20  -2    0.85    0.16
  -3 -20   2    1.36    0.33
  -3  20   2    1.48    0.36
   3  20  -2    0.95    0.21
  -3  20   2    0.82    0.25
  -2 -20   2   -0.02    0.16
   2 -20  -2   -0.09    0.15
  -2  20   2    0.15    0.19
  -2  20   2   -0.18    0.13
  -1 -20   2    0.15    0.19
   1 -20  -2   -0.23    0.13
   1  20  -2   -0.08    0.13
  -1  20   2   -0.25    0.14
   0 -20  -2    0.00    0.18
   0 -20   2   -0.01    0.15
   0  20  -2   -0.18    0.15
   0  20   2    0.00    0.17
   1 -20   2    0.27    0.21
  -1 -20  -2    0.20    0.18
   1  20   2    0.06    0.12
  -1  20  -2    0.10    0.16
   2 -20   2    0.93    0.16
  -2 -20  -2    1.35    0.32
   2 -20   2    1.03    0.32
  -2  20  -2    0.55    0.27
   2  20   2    0.69    0.20
   3 -20   2    0.15    0.11
   3 -20   2    0.04    0.18
  -3 -20  -2    0.07    0.17
   3  20   2    0.26    0.16
  -3  20  -2    0.11    0.20
  -3  20  -2    0.49    0.21
   4 -20   2   -0.02    0.09
   4 -20   2    0.14    0.21
  -4 -20  -2   -0.03    0.15
  -4  20  -2   -0.25    0.15
  -4  20  -2   -0.06    0.19
   4  20   2    0.05    0.13
   4  20   2    0.23    0.13
   5 -20   2    0.29    0.14
  -5 -20  -2    0.35    0.22
   5 -20   2   -0.23    0.13
   5  20   2    0.19    0.14
  -5  20  -2    0.40    0.25
  -5  20  -2    0.54    0.23
   6 -20   2    0.02    0.11
   6 -20   2    0.00    0.18
   6  20   2    0.25    0.16
  -6  20  -2    0.05    0.20
  -6  20  -2    0.00    0.24
  -5  21   2   -0.02    0.17
  -5  21   2   -0.01    0.22
   4 -21  -2    0.46    0.26
   4 -21  -2    0.32    0.14
  -4 -21   2    0.28    0.23
  -4  21   2    0.33    0.27
  -4  21   2    0.69    0.24
   4  21  -2    0.34    0.16
   3 -21  -2    0.08    0.19
   3 -21  -2    0.13    0.11
  -3 -21   2    0.20    0.22
  -3  21   2    0.09    0.20
  -3  21   2    0.42    0.22
   2 -21  -2    0.06    0.20
  -2 -21   2    0.24    0.22
  -2  21   2    0.03    0.18
  -2  21   2   -0.01    0.17
  -1 -21   2    1.09    0.31
   1 -21  -2    0.69    0.29
  -1  21   2    0.42    0.23
   0 -21   2    0.12    0.18
   0 -21  -2   -0.05    0.16
   0  21   2    0.06    0.18
   0  21  -2    0.03    0.19
   1 -21   2    1.36    0.34
  -1 -21  -2    1.23    0.33
   1  21   2    1.53    0.29
  -1  21  -2    1.80    0.36
   2 -21   2    0.12    0.20
  -2 -21  -2    0.22    0.20
   2  21   2    0.48    0.19
  -2  21  -2    0.59    0.26
  -3 -21  -2    0.23    0.21
   3 -21   2    0.57    0.27
   3 -21   2    0.40    0.14
  -3  21  -2    0.51    0.27
   3  21   2    0.44    0.17
  -3  21  -2    0.54    0.35
  -4 -21  -2   -0.16    0.17
   4 -21   2    0.03    0.10
   4 -21   2    0.19    0.23
  -4  21  -2    0.10    0.22
   4  21   2    0.14    0.16
  -4  21  -2    0.07    0.19
  -5  21  -2    0.32    0.22
  -5  21  -2    0.26    0.25
   3 -22  -2    0.28    0.23
  -3 -22   2    0.15    0.21
  -3  22   2    0.22    0.22
  -3  22   2    0.55    0.28
   2 -22  -2    0.07    0.20
  -2 -22   2    0.06    0.19
  -2  22   2    0.40    0.26
  -1 -22   2    0.34    0.22
   1 -22  -2    0.10    0.21
  -1  22   2    0.28    0.21
   0 -22   2   -0.08    0.19
   0 -22  -2    0.33    0.23
   0  22  -2   -0.01    0.16
   1 -22   2   -0.03    0.19
  -1 -22  -2    0.42    0.23
  -1  22  -2    0.25    0.23
  -2 -22  -2    0.32    0.23
   2 -22   2    0.09    0.20
  -2  22  -2   -0.05    0.19
   2  22   2    0.43    0.18
   3 -22   2    0.03    0.19
  -3 -22  -2   -0.03    0.20
   3 -22   2    0.17    0.11
  -3  22  -2   -0.21    0.19
   3  22   2   -0.05    0.14
 -12   0   3   -0.07    0.08
 -11   0   3    3.21    0.27
 -10   0   3    0.06    0.15
 -10   0   3   -0.04    0.07
  -9   0   3    1.51    0.17
  -9   0   3    1.31    0.30
  -8   0   3    0.00    0.04
   8   0  -3   -0.06    0.07
  -8   0   3   -0.03    0.06
  -8   0   3    0.01    0.09
  -8   0   3    0.02    0.08
  -8   0   3   -0.07    0.11
  -7   0   3    7.67    0.47
  -7   0   3    7.19    0.54
  -7   0   3    7.65    0.39
  -7   0   3    8.33    0.41
  -7   0   3    7.45    0.46
   7   0  -3    6.50    0.45
  -6   0   3   -0.03    0.06
  -6   0   3    0.00    0.03
  -6   0   3    0.12    0.10
  -6   0   3    0.01    0.03
  -6   0   3   -0.05    0.05
   6   0  -3    0.00    0.05
  -5   0   3    8.18    0.39
  -5   0   3    8.05    0.39
   5   0  -3    8.27    0.46
  -5   0   3    7.84    0.46
  -5   0   3    8.12    0.51
  -5   0   3    9.46    0.49
  -4   0   3   -0.13    0.05
   4   0  -3   -0.07    0.04
  -4   0   3   -0.08    0.04
  -4   0   3   -0.07    0.05
  -3   0   3    8.08    0.45
   3   0  -3    7.60    0.43
  -3   0   3    8.76    0.44
  -3   0   3    8.27    0.45
   3   0  -3    8.31    0.46
   2   0  -3    0.03    0.03
  -2   0   3   -0.02    0.03
   2   0  -3   -0.02    0.03
  -2   0   3   -0.05    0.03
   1   0  -3  799.97   36.66
  -1   0   3  812.49   35.79
   1   0  -3  815.26   35.66
  -1   0   3  723.34   36.46
  -1   0   3  729.63   36.72
  -1   0   3  846.22   35.82
  -1   0   3  754.62   35.85
   0   0   3   -0.14    0.02
   0   0   3   -0.23    0.02
   0   0  -3   -0.25    0.02
   0   0  -3   -0.25    0.02
   0   0   3   -0.24    0.01
   0   0   3   -0.25    0.02
   0   0   3   -0.23    0.02
   0   0  -3   -0.18    0.02
  -1   0  -3  990.13   44.13
   1   0   3  982.88   43.94
   1   0   3  948.38   44.23
  -1   0  -3  904.35   44.34
   1   0   3  985.61   43.94
   1   0   3  969.62   43.70
  -1   0  -3  943.64   44.07
  -1   0  -3 1000.00   43.83
   1   0   3  922.90   44.42
  -1   0  -3  922.99   44.26
  -2   0  -3   -0.02    0.02
   2   0   3   -0.01    0.04
  -2   0  -3   -0.03    0.03
   2   0   3    0.00    0.03
  -2   0  -3   -0.04    0.03
   2   0   3   -0.03    0.02
  -2   0  -3    0.01    0.04
   3   0   3    0.70    0.11
   3   0   3    0.44    0.07
  -3   0  -3    0.57    0.08
  -3   0  -3    0.69    0.08
  -3   0  -3    0.49    0.10
  -3   0  -3    0.62    0.09
  -4   0  -3    0.01    0.04
  -4   0  -3   -0.02    0.06
  -4   0  -3    0.00    0.04
  -4   0  -3    0.07    0.05
   5   0   3    0.12    0.03
  -5   0  -3    0.14    0.06
  -5   0  -3    0.16    0.06
  -5   0  -3    0.01    0.08
  -5   0  -3    0.08    0.05
  -6   0  -3    0.06    0.06
   6   0   3   -0.02    0.03
  -6   0  -3   -0.01    0.05
  -6   0  -3   -0.02    0.05
  -6   0  -3   -0.05    0.08
  -7   0  -3    0.03    0.06
  -7   0  -3    0.15    0.12
  -7   0  -3   -0.05    0.05
  -7   0  -3   -0.05    0.05
  -8   0  -3    0.08    0.13
  -8   0  -3    0.01    0.07
  -8   0  -3   -0.04    0.08
  -9   0  -3    0.69    0.24
  -9   0  -3    0.23    0.12
 -10   0  -3   -0.11    0.08
 -10   0  -3   -0.08    0.15
 -11   0  -3    0.36    0.15
 -12   0  -3    0.03    0.12
 -12  -1   3    0.10    0.10
 -12   1   3    0.01    0.08
 -11  -1   3    0.05    0.08
 -11   1   3    0.02    0.08
 -11   1   3   -0.12    0.16
 -10  -1   3    1.28    0.18
 -10   1   3    1.08    0.15
 -10   1   3    1.27    0.30
  -9  -1   3    0.55    0.13
  -9  -1   3    0.91    0.25
   9  -1  -3    0.68    0.16
  -9   1   3    0.74    0.12
  -9   1   3    0.24    0.19
  -9   1   3    0.57    0.16
  -8  -1   3   -0.12    0.07
  -8  -1   3   -0.15    0.06
  -8  -1   3    0.02    0.05
   8  -1  -3    0.06    0.09
  -8  -1   3   -0.05    0.06
   8  -1  -3    0.05    0.08
  -8  -1   3    0.00    0.11
  -8   1   3   -0.01    0.08
   8   1  -3    0.03    0.07
  -8   1   3   -0.01    0.05
  -8   1   3    0.04    0.12
  -8   1   3    0.03    0.09
  -8   1   3    0.02    0.05
   7  -1  -3    1.26    0.19
  -7  -1   3    0.83    0.19
  -7  -1   3    1.27    0.13
  -7  -1   3    1.12    0.16
  -7  -1   3    1.49    0.15
  -7  -1   3    1.61    0.21
  -7   1   3    1.38    0.25
  -7   1   3    1.21    0.12
   7   1  -3    1.40    0.17
  -7   1   3    1.23    0.19
  -7   1   3    1.33    0.11
  -7   1   3    1.16    0.18
  -6  -1   3    0.53    0.08
  -6  -1   3    0.49    0.07
  -6  -1   3    0.53    0.15
  -6  -1   3    0.48    0.10
  -6  -1   3    0.43    0.11
  -6   1   3    0.38    0.05
  -6   1   3    0.33    0.10
  -6   1   3    0.63    0.16
   6   1  -3    0.36    0.09
  -6   1   3    0.48    0.11
  -5  -1   3    0.02    0.07
  -5  -1   3    0.11    0.07
  -5  -1   3    0.10    0.06
  -5  -1   3    0.14    0.04
  -5  -1   3    0.05    0.03
  -5   1   3    0.13    0.07
   5   1  -3    0.06    0.05
  -5   1   3    0.11    0.07
  -5   1   3    0.17    0.09
  -4  -1   3   17.93    0.95
  -4  -1   3   19.38    0.98
  -4  -1   3   21.50    0.92
  -4  -1   3   19.59    1.01
  -4  -1   3   20.05    0.91
   4   1  -3   18.35    0.95
  -4   1   3   19.94    0.98
  -4   1   3   19.62    0.98
  -4   1   3   20.52    1.01
  -3  -1   3   23.77    1.02
  -3  -1   3   20.08    1.05
  -3  -1   3   22.15    1.08
   3  -1  -3   22.74    1.09
  -3  -1   3   21.28    1.02
  -3   1   3   22.24    1.08
   3   1  -3   22.56    1.09
  -3   1   3   23.56    1.08
  -3   1   3   22.58    1.09
   3   1  -3   21.70    1.05
  -2  -1   3   19.15    0.94
  -2  -1   3   19.14    0.89
  -2  -1   3   19.37    0.89
   2  -1  -3   19.61    0.93
  -2   1   3   19.68    0.93
  -2   1   3   19.32    0.94
  -2   1   3   19.22    0.93
   2   1  -3   19.95    0.94
   2   1  -3   18.86    0.91
   1  -1  -3   51.58    2.32
  -1  -1   3   51.53    2.32
   1  -1  -3   51.43    2.29
   1  -1  -3   51.04    2.28
  -1  -1   3   49.07    2.30
  -1   1   3   50.23    2.29
  -1   1   3   50.30    2.32
  -1   1   3   50.65    2.29
   1   1  -3   49.47    2.30
  -1   1   3   49.86    2.32
  -1   1   3   49.71    2.28
   0  -1   3   16.15    0.73
   0  -1  -3   16.23    0.75
   0  -1  -3   16.07    0.75
   0  -1   3   16.07    0.75
   0  -1  -3   16.42    0.77
   0  -1   3   16.02    0.76
   0  -1   3   15.48    0.76
   0   1  -3   16.00    0.76
   0   1  -3   15.69    0.75
   0   1   3   16.09    0.74
   0   1   3   15.94    0.75
   0   1   3   16.50    0.76
   0   1   3   15.51    0.73
   0   1  -3   16.22    0.76
   0   1   3   15.36    0.75
   0   1   3   14.88    0.75
   0   1  -3   16.06    0.74
  -1  -1  -3   88.60    4.03
  -1  -1  -3   88.86    4.04
  -1  -1  -3   89.86    4.03
   1  -1   3   87.32    4.05
   1  -1   3   91.80    4.03
   1  -1   3   86.93    4.03
  -1  -1  -3   85.40    4.04
  -1  -1  -3   92.60    4.05
   1   1   3   88.59    4.02
  -1   1  -3   87.99    4.04
   1   1   3   87.29    4.05
  -1   1  -3   89.60    4.04
  -1   1  -3   89.26    4.03
   1   1   3   91.37    4.03
   1   1   3   88.81    4.04
   1   1   3   88.67    4.03
  -1   1  -3   92.28    4.05
  -2  -1  -3    9.60    0.42
  -2  -1  -3    7.91    0.44
   2  -1   3    8.21    0.44
  -2  -1  -3    8.19    0.46
   2  -1   3    9.21    0.41
  -2  -1  -3    8.29    0.44
   2  -1   3    8.16    0.45
   2   1   3    9.18    0.42
  -2   1  -3    7.71    0.43
   2   1   3    8.38    0.45
  -2   1  -3    8.01    0.45
  -2   1  -3    9.50    0.45
   2   1   3    8.85    0.44
   2   1   3    8.42    0.41
  -3  -1  -3   69.83    3.06
   3  -1   3   67.99    3.04
  -3  -1  -3   62.95    3.08
  -3  -1  -3   67.19    3.12
   3  -1   3   66.84    3.07
  -3  -1  -3   65.00    3.09
  -3   1  -3   68.72    3.09
   3   1   3   69.48    3.08
  -3   1  -3   66.75    3.12
  -3   1  -3   67.38    3.08
   3   1   3   65.88    3.12
  -3   1  -3   68.24    3.08
  -4  -1  -3   32.13    1.56
  -4  -1  -3   30.72    1.50
  -4  -1  -3   31.20    1.50
   4  -1   3   33.25    1.45
  -4  -1  -3   30.90    1.43
  -4  -1  -3   31.38    1.47
  -4   1  -3   31.32    1.49
  -4   1  -3   31.08    1.50
  -4   1  -3   31.92    1.56
   4   1   3   31.84    1.43
  -4   1  -3   31.58    1.49
  -5  -1  -3    6.86    0.34
  -5  -1  -3    6.91    0.39
  -5  -1  -3    7.07    0.42
   5  -1   3    7.46    0.36
  -5  -1  -3    7.42    0.41
  -5  -1  -3    7.37    0.49
  -5   1  -3    6.58    0.47
  -5   1  -3    7.15    0.42
   5   1   3    7.24    0.35
  -5   1  -3    7.01    0.40
  -5   1  -3    7.00    0.41
  -6  -1  -3    1.82    0.19
   6  -1   3    1.77    0.14
  -6  -1  -3    1.92    0.21
  -6  -1  -3    2.04    0.12
  -6  -1  -3    1.92    0.16
  -6  -1  -3    2.12    0.28
  -6   1  -3    1.65    0.19
  -6   1  -3    1.96    0.27
  -6   1  -3    1.92    0.20
   6   1   3    2.47    0.13
  -6   1  -3    1.68    0.20
  -7  -1  -3    5.36    0.37
  -7  -1  -3    5.60    0.46
  -7  -1  -3    4.94    0.42
  -7  -1  -3    5.61    0.34
  -7   1  -3    6.11    0.37
  -7   1  -3    5.27    0.37
  -7   1  -3    5.73    0.47
  -7   1  -3    5.16    0.35
  -8  -1  -3    0.32    0.12
  -8  -1  -3    0.27    0.17
  -8   1  -3    0.36    0.19
  -8   1  -3    0.59    0.14
  -8   1  -3    0.38    0.12
  -9  -1  -3    0.23    0.12
  -9  -1  -3    0.18    0.18
  -9   1  -3    0.42    0.13
  -9   1  -3    0.38    0.19
 -10  -1  -3    1.52    0.33
 -10  -1  -3    1.55    0.24
 -10   1  -3    1.45    0.32
 -10   1  -3    1.64    0.23
 -11  -1  -3    0.00    0.11
 -11   1  -3    0.07    0.11
 -12  -1  -3    0.44    0.17
 -12   1  -3    0.35    0.15
 -12  -2   3    0.03    0.09
 -12   2   3    0.34    0.11
 -11  -2   3    0.37    0.12
 -11   2   3    0.39    0.24
 -11   2   3    0.33    0.10
 -10  -2   3    0.06    0.09
 -10   2   3    0.26    0.21
 -10   2   3   -0.03    0.06
  -9  -2   3    0.06    0.09
  -9   2   3    0.03    0.05
  -9   2   3   -0.04    0.09
  -9   2   3    0.02    0.14
  -9   2   3    0.03    0.06
  -8  -2   3    2.84    0.22
  -8  -2   3    1.95    0.25
  -8  -2   3    2.69    0.28
   8  -2  -3    2.34    0.27
  -8  -2   3    2.10    0.20
  -8   2   3    1.83    0.25
  -8   2   3    2.32    0.34
  -8   2   3    2.12    0.17
  -8   2   3    2.54    0.28
  -8   2   3    2.23    0.16
  -7  -2   3   -0.04    0.05
  -7  -2   3   -0.02    0.07
  -7  -2   3   -0.03    0.04
  -7  -2   3    0.10    0.06
   7  -2  -3   -0.06    0.06
  -7   2   3   -0.05    0.06
  -7   2   3    0.00    0.07
  -7   2   3   -0.02    0.03
  -7   2   3   -0.06    0.09
   7   2  -3   -0.02    0.05
  -7   2   3    0.03    0.03
  -6  -2   3    0.58    0.10
  -6  -2   3    0.49    0.08
  -6  -2   3    0.74    0.11
   6  -2  -3    0.41    0.11
  -6  -2   3    0.46    0.11
  -6   2   3    0.62    0.05
  -6   2   3    0.51    0.12
  -6   2   3    0.51    0.05
   6   2  -3    0.59    0.10
  -6   2   3    0.51    0.12
  -5  -2   3   10.84    0.58
  -5  -2   3   11.64    0.62
  -5  -2   3   11.16    0.57
  -5  -2   3   10.66    0.55
   5  -2  -3   10.56    0.61
  -5   2   3   11.21    0.63
  -5   2   3   11.84    0.62
  -5   2   3   11.48    0.65
   5   2  -3   12.07    0.58
  -4  -2   3   19.68    0.98
  -4  -2   3   19.85    0.92
  -4  -2   3   19.44    0.93
  -4  -2   3   19.50    0.92
  -4   2   3   17.18    0.96
  -4   2   3   19.90    0.98
   4   2  -3   19.64    0.94
  -4   2   3   20.73    1.00
  -3  -2   3   66.55    2.80
  -3  -2   3   60.00    2.83
  -3  -2   3   62.34    2.78
   3  -2  -3   62.89    2.83
  -3   2   3   59.83    2.83
   3   2  -3   60.72    2.88
   3   2  -3   61.60    2.80
  -3   2   3   57.15    2.83
  -3   2   3   59.75    2.83
  -2  -2   3  227.18   10.03
   2  -2  -3  221.12   10.01
  -2  -2   3  222.23   10.02
  -2  -2   3  219.38   10.00
   2   2  -3  220.68   10.02
  -2   2   3  220.04   10.02
  -2   2   3  222.26    9.96
  -2   2   3  229.04    9.96
  -2   2   3  226.82   10.02
   2   2  -3  216.74    9.99
  -2   2   3  215.51   10.05
   1  -2  -3  197.02    8.99
   1  -2  -3  201.79    9.00
  -1  -2   3  194.32    9.04
  -1  -2   3  200.05    9.03
   1  -2  -3  206.75    8.99
  -1   2   3  197.51    9.00
   1   2  -3  205.56    9.01
  -1   2   3  194.45    8.99
  -1   2   3  195.49    8.99
  -1   2   3  209.40    9.02
  -1   2   3  195.20    9.00
  -1   2   3  195.79    9.02
   1   2  -3  200.34    9.02
   0  -2   3   40.34    1.88
   0  -2  -3   39.24    1.86
   0  -2   3   42.22    1.84
   0  -2   3   40.09    1.88
   0  -2  -3   43.95    1.87
   0  -2  -3   40.43    1.87
   0  -2   3   40.45    1.86
   0   2   3   39.60    1.87
   0   2   3   40.82    1.87
   0   2   3   39.87    1.84
   0   2  -3   40.58    1.87
   0   2   3   39.06    1.87
   0   2  -3   41.86    1.86
   0   2   3   40.60    1.84
   0   2  -3   41.37    1.86
   0   2   3   40.70    1.86
   0   2   3   40.79    1.85
  -1  -2  -3  239.55   10.85
   1  -2   3  238.36   10.87
  -1  -2  -3  241.90   10.87
  -1  -2  -3  245.46   10.88
  -1  -2  -3  235.05   10.91
  -1  -2  -3  238.06   10.89
   1  -2   3  236.03   10.85
   1  -2   3  241.81   10.90
  -1  -2  -3  236.84   10.86
  -1   2  -3  232.43   10.85
  -1   2  -3  238.01   10.87
   1   2   3  245.49   10.90
  -1   2  -3  241.06   10.89
  -1   2  -3  241.81   10.87
   1   2   3  246.24   10.89
   1   2   3  238.75   10.88
   1   2   3  253.06   10.88
   1   2   3  245.69   10.86
  -2  -2  -3   62.88    2.77
  -2  -2  -3   62.28    2.72
  -2  -2  -3   64.61    2.72
   2  -2   3   59.05    2.72
   2  -2   3   55.61    2.76
  -2  -2  -3   58.15    2.78
  -2  -2  -3   55.92    2.72
  -2  -2  -3   64.56    2.77
   2  -2   3   64.86    2.74
  -2   2  -3   58.78    2.77
   2   2   3   58.61    2.74
   2   2   3   59.06    2.77
   2   2   3   67.79    2.77
  -2   2  -3   55.98    2.75
  -2   2  -3   55.35    2.77
   2   2   3   60.15    2.72
  -3  -2  -3   35.65    1.68
   3  -2   3   35.60    1.72
  -3  -2  -3   38.87    1.75
  -3  -2  -3   37.17    1.69
  -3  -2  -3   35.27    1.77
   3  -2   3   43.29    1.71
  -3   2  -3   37.98    1.75
   3   2   3   36.19    1.68
  -3   2  -3   35.03    1.73
  -3   2  -3   37.40    1.77
   3   2   3   37.32    1.73
   3   2   3   37.80    1.80
  -3   2  -3   35.39    1.72
   3   2   3   36.08    1.70
  -4  -2  -3    0.00    0.03
  -4  -2  -3    0.06    0.05
   4  -2   3    0.04    0.03
  -4  -2  -3    0.09    0.05
  -4  -2  -3    0.09    0.07
  -4   2  -3   -0.02    0.04
   4   2   3    0.03    0.03
  -4   2  -3    0.01    0.04
  -4   2  -3   -0.03    0.05
  -4   2  -3    0.03    0.06
  -5  -2  -3    1.58    0.19
   5  -2   3    1.94    0.13
  -5  -2  -3    1.23    0.20
  -5  -2  -3    1.54    0.18
  -5  -2  -3    1.35    0.10
  -5  -2  -3    1.38    0.11
  -5   2  -3    1.46    0.17
  -5   2  -3    1.46    0.18
  -5   2  -3    1.45    0.16
  -5   2  -3    1.46    0.22
  -6  -2  -3    0.15    0.06
   6  -2   3    0.05    0.04
  -6  -2  -3    0.21    0.07
  -6  -2  -3    0.05    0.04
  -6   2  -3    0.07    0.06
  -6   2  -3   -0.02    0.05
  -6   2  -3   -0.11    0.05
  -6   2  -3    0.06    0.09
  -7  -2  -3   -0.09    0.06
  -7  -2  -3    0.12    0.10
  -7  -2  -3    0.05    0.05
  -7   2  -3    0.10    0.07
  -7   2  -3   -0.06    0.09
  -7   2  -3    0.09    0.09
  -7   2  -3    0.12    0.08
  -8  -2  -3   14.29    0.94
  -8  -2  -3   14.65    0.83
  -8   2  -3   15.28    0.80
  -8   2  -3   14.94    0.83
  -8   2  -3   14.50    0.94
  -9  -2  -3    4.83    0.56
  -9  -2  -3    5.91    0.43
  -9   2  -3    6.01    0.62
  -9   2  -3    5.82    0.40
 -10  -2  -3    0.73    0.18
 -10  -2  -3    0.82    0.26
 -10   2  -3    1.08    0.31
 -10   2  -3    0.84    0.18
 -11  -2  -3    0.30    0.14
 -11   2  -3   -0.01    0.11
 -12  -2  -3    0.22    0.15
 -12   2  -3    0.49    0.16
 -12  -3   3    0.41    0.15
 -12   3   3    0.38    0.11
 -11  -3   3    0.45    0.14
 -11   3   3    0.55    0.27
 -11   3   3    0.77    0.13
 -10  -3   3    0.04    0.09
 -10   3   3    0.23    0.18
 -10   3   3    0.04    0.06
  -9  -3   3    2.22    0.26
  -9   3   3    2.75    0.33
  -9   3   3    2.46    0.18
  -9   3   3    1.59    0.31
  -9   3   3    2.70    0.35
  -9   3   3    2.35    0.23
   8  -3  -3    3.62    0.35
  -8  -3   3    3.99    0.30
  -8  -3   3    3.69    0.31
  -8   3   3    3.77    0.43
  -8   3   3    3.62    0.23
  -8   3   3    3.63    0.23
  -8   3   3    3.25    0.35
  -8   3   3    3.69    0.35
  -7  -3   3   11.25    0.65
  -7  -3   3   14.08    0.71
   7  -3  -3   12.52    0.70
  -7  -3   3   11.89    0.63
  -7  -3   3   12.33    0.64
  -7   3   3   14.22    0.74
  -7   3   3   11.86    0.59
   7   3  -3   12.02    0.63
  -7   3   3   12.95    0.77
  -7   3   3   11.83    0.69
  -7   3   3   11.55    0.59
   6  -3  -3    5.51    0.38
  -6  -3   3    5.28    0.34
  -6  -3   3    5.38    0.32
  -6  -3   3    5.59    0.37
  -6  -3   3    6.13    0.33
   6   3  -3    5.62    0.32
  -6   3   3    5.95    0.38
  -6   3   3    5.57    0.28
  -6   3   3    5.66    0.40
  -6   3   3    5.68    0.43
  -6   3   3    5.21    0.28
  -5  -3   3    1.20    0.17
  -5  -3   3    1.39    0.15
  -5  -3   3    1.06    0.12
   5  -3  -3    1.26    0.17
   5   3  -3    1.36    0.13
  -5   3   3    1.41    0.20
  -5   3   3    1.25    0.18
  -5   3   3    1.10    0.16
  -4  -3   3    6.35    0.35
  -4  -3   3    6.13    0.39
   4  -3  -3    6.43    0.40
  -4  -3   3    8.47    0.39
  -4   3   3    6.59    0.40
   4   3  -3    6.43    0.35
  -4   3   3    6.18    0.41
  -4   3   3    6.48    0.41
  -3  -3   3    3.15    0.18
   3  -3  -3    2.32    0.17
  -3  -3   3    2.30    0.15
  -3  -3   3    2.04    0.18
   3  -3  -3    2.22    0.18
  -3   3   3    2.42    0.19
  -3   3   3    2.36    0.12
  -3   3   3    2.53    0.19
  -3   3   3    2.23    0.12
  -3   3   3    2.35    0.20
   3   3  -3    2.29    0.15
  -2  -3   3   11.06    0.61
   2  -3  -3   13.88    0.60
  -2  -3   3   12.37    0.60
  -2  -3   3   12.30    0.63
   2  -3  -3   12.33    0.63
  -2   3   3   11.64    0.57
  -2   3   3   12.01    0.63
   2   3  -3   12.31    0.59
  -2   3   3   11.98    0.58
   2   3  -3   11.84    0.59
  -2   3   3   12.05    0.63
  -2   3   3   12.83    0.60
  -1  -3   3  369.41   16.88
   1  -3  -3  396.22   16.83
  -1  -3   3  385.86   16.82
   1  -3  -3  359.62   16.86
  -1   3   3  380.03   16.91
  -1   3   3  363.63   16.85
  -1   3   3  365.85   16.84
  -1   3   3  373.12   16.83
   1   3  -3  364.21   16.82
   1   3  -3  372.45   16.81
   1   3  -3  358.59   16.86
  -1   3   3  397.61   16.79
  -1   3   3  368.34   16.82
   1   3  -3  370.96   16.76
   0  -3  -3    6.35    0.35
   0  -3  -3    6.67    0.36
   0  -3   3    6.47    0.32
   0  -3   3    7.08    0.37
   0  -3   3    6.65    0.36
   0  -3   3    7.12    0.35
   0   3  -3    7.04    0.35
   0   3   3    6.98    0.34
   0   3  -3    6.60    0.34
   0   3   3    6.77    0.32
   0   3   3    6.63    0.35
   0   3   3    6.54    0.35
   0   3   3    6.38    0.36
   0   3   3    6.87    0.35
   0   3  -3    6.55    0.36
  -1  -3  -3  375.02   17.19
  -1  -3  -3  375.94   17.20
  -1  -3  -3  381.49   17.17
   1  -3   3  367.19   17.16
   1  -3   3  366.10   17.26
  -1  -3  -3  389.47   17.25
   1  -3   3  378.96   17.20
  -1  -3  -3  410.20   17.21
   1   3   3  363.85   17.19
   1   3   3  422.11   17.19
   1   3   3  397.09   17.18
   1   3   3  399.47   17.24
  -1   3  -3  360.06   17.17
  -1   3  -3  366.46   17.22
  -1   3  -3  361.27   17.22
  -1   3  -3  376.92   17.19
   1   3   3  390.67   17.20
   2  -3   3    0.14    0.04
   2  -3   3    0.07    0.04
  -2  -3  -3    0.09    0.04
  -2   3  -3   -0.03    0.02
  -2   3  -3    0.08    0.04
  -2   3  -3    0.10    0.05
  -3  -3  -3    0.24    0.03
   3  -3   3    0.25    0.06
  -3  -3  -3    0.29    0.05
  -3  -3  -3    0.24    0.07
  -3   3  -3    0.40    0.10
   3   3   3    0.26    0.05
  -3   3  -3    0.15    0.05
  -3   3  -3    0.21    0.08
  -3   3  -3    0.21    0.07
   3   3   3    0.42    0.08
  -4  -3  -3   31.84    1.47
  -4  -3  -3   34.25    1.57
  -4  -3  -3   33.23    1.60
  -4  -3  -3   31.29    1.49
   4  -3   3   34.53    1.52
  -4   3  -3   32.69    1.57
  -4   3  -3   31.47    1.52
  -4   3  -3   31.46    1.59
   4   3   3   31.55    1.50
   4   3   3   33.49    1.54
   4   3   3   31.13    1.47
  -4   3  -3   33.15    1.54
  -5  -3  -3   13.70    0.62
   5  -3   3   12.80    0.66
  -5  -3  -3   13.30    0.64
  -5  -3  -3   13.55    0.77
  -5  -3  -3   13.03    0.70
  -5  -3  -3   13.10    0.72
  -5   3  -3   12.86    0.72
   5   3   3   13.31    0.62
  -5   3  -3   13.08    0.76
  -5   3  -3   12.94    0.69
  -5   3  -3   14.02    0.68
  -6  -3  -3   11.72    0.62
  -6  -3  -3   10.21    0.58
  -6  -3  -3   10.40    0.52
  -6  -3  -3   10.64    0.51
   6  -3   3   10.15    0.55
  -6  -3  -3   10.01    0.66
  -6   3  -3   10.46    0.57
  -6   3  -3   10.21    0.61
  -6   3  -3   10.31    0.58
   6   3   3   11.03    0.55
  -6   3  -3    9.95    0.66
   7  -3   3   -0.01    0.08
  -7  -3  -3    0.02    0.07
  -7  -3  -3    0.14    0.12
  -7   3  -3    0.14    0.08
  -7   3  -3    0.14    0.14
  -7   3  -3    0.07    0.07
  -7   3  -3    0.07    0.08
  -8  -3  -3   10.81    0.66
  -8  -3  -3   11.38    0.76
  -8   3  -3   11.09    0.67
  -8   3  -3   10.51    0.61
  -8   3  -3    9.73    0.74
  -9  -3  -3   -0.01    0.16
  -9  -3  -3    0.10    0.12
  -9   3  -3    0.11    0.10
  -9   3  -3    0.05    0.17
  -9   3  -3    0.22    0.13
 -10  -3  -3    3.24    0.36
 -10  -3  -3    2.59    0.43
 -10   3  -3    2.95    0.31
 -10   3  -3    2.54    0.43
 -11  -3  -3    0.09    0.13
 -11   3  -3    0.05    0.10
 -12  -3  -3    0.86    0.21
 -12   3  -3    1.02    0.21
 -12  -4   3    0.15    0.13
 -12   4   3    0.08    0.08
 -11  -4   3    0.07    0.11
 -11   4   3   -0.05    0.16
 -11   4   3   -0.08    0.06
 -10  -4   3    0.21    0.12
 -10   4   3    0.56    0.18
 -10   4   3    0.33    0.08
 -10   4   3    0.25    0.20
  -9  -4   3    0.95    0.18
  -9   4   3    0.88    0.22
  -9   4   3    0.94    0.12
  -9   4   3    1.07    0.27
  -8  -4   3    5.80    0.41
  -8  -4   3    5.92    0.41
   8  -4  -3    5.95    0.43
  -8   4   3    6.07    0.51
  -8   4   3    6.06    0.43
  -8   4   3    5.49    0.31
  -8   4   3    5.43    0.33
  -8   4   3    5.96    0.45
  -7  -4   3    0.13    0.07
   7  -4  -3    0.23    0.10
  -7  -4   3    0.18    0.08
  -7  -4   3    0.18    0.10
   7   4  -3    0.24    0.07
  -7   4   3    0.19    0.11
  -7   4   3    0.08    0.10
  -7   4   3    0.09    0.05
  -7   4   3   -0.01    0.10
  -7   4   3    0.13    0.05
  -6  -4   3    1.20    0.18
  -6  -4   3    1.19    0.17
  -6  -4   3    1.29    0.15
   6  -4  -3    1.58    0.21
   6   4  -3    1.33    0.14
  -6   4   3    1.41    0.22
  -6   4   3    1.62    0.10
  -6   4   3    1.31    0.19
  -6   4   3    1.05    0.11
  -6   4   3    1.59    0.22
   5  -4  -3    3.97    0.28
  -5  -4   3    3.41    0.26
  -5  -4   3    2.90    0.22
  -5  -4   3    2.73    0.23
  -5   4   3    3.64    0.18
   5   4  -3    3.26    0.21
  -5   4   3    3.48    0.28
  -5   4   3    4.76    0.32
  -5   4   3    2.87    0.18
  -5   4   3    3.24    0.26
  -4  -4   3   80.48    3.72
  -4  -4   3   82.37    3.70
   4  -4  -3   81.51    3.75
  -4  -4   3   79.27    3.74
  -4   4   3   79.81    3.74
  -4   4   3   79.17    3.65
  -4   4   3   84.97    3.66
   4   4  -3   78.96    3.68
  -4   4   3   79.85    3.76
  -4   4   3   81.45    3.74
   3  -4  -3    1.31    0.15
  -3  -4   3    0.90    0.11
  -3  -4   3    0.73    0.13
  -3   4   3    1.00    0.15
  -3   4   3    1.09    0.14
  -3   4   3    1.47    0.10
   3   4  -3    0.86    0.14
  -3   4   3    1.02    0.08
   3   4  -3    1.00    0.11
  -2  -4   3    0.28    0.08
   2   4  -3    0.47    0.07
   2   4  -3    0.53    0.06
   2   4  -3    0.41    0.05
   2   4  -3    0.37    0.07
   1  -4  -3    7.14    0.40
  -1  -4   3    7.24    0.40
   1  -4  -3    7.38    0.37
  -1  -4   3    8.05    0.38
  -1  -4   3    6.44    0.39
   1   4  -3    7.26    0.38
  -1   4   3    7.05    0.37
  -1   4   3    7.23    0.38
   1   4  -3    6.74    0.36
  -1   4   3    6.53    0.36
  -1   4   3    7.18    0.40
   1   4  -3    7.33    0.34
   1   4  -3    6.97    0.37
   0  -4   3   16.36    0.72
   0  -4   3   15.12    0.77
   0  -4  -3   16.76    0.77
   0  -4  -3   15.12    0.76
   0  -4   3   14.71    0.77
   0   4  -3   14.15    0.76
   0   4   3   15.18    0.74
   0   4   3   16.58    0.72
   0   4   3   15.36    0.75
   0   4  -3   15.06    0.75
   0   4   3   15.64    0.76
   0   4   3   15.49    0.77
   0   4  -3   14.89    0.74
  -1  -4  -3   16.92    0.80
  -1  -4  -3   17.76    0.82
   1  -4   3   15.93    0.76
   1  -4   3   17.84    0.81
   1  -4   3   14.24    0.80
   1   4   3   15.90    0.80
  -1   4  -3   16.01    0.79
   1   4   3   16.04    0.78
  -1   4  -3   15.91    0.81
  -1   4  -3   17.00    0.77
  -1   4  -3   15.76    0.81
   1   4   3   16.48    0.78
   1   4   3   16.53    0.79
   1   4   3   15.94    0.78
  -2  -4  -3    7.18    0.37
  -2  -4  -3    7.15    0.34
   2  -4   3    6.24    0.39
   2  -4   3    7.29    0.39
   2  -4   3    6.11    0.35
  -2  -4  -3    7.33    0.35
  -2  -4  -3    7.98    0.42
  -2  -4  -3    8.88    0.44
  -2   4  -3    5.77    0.37
   2   4   3    7.65    0.35
   2   4   3    6.80    0.37
  -2   4  -3    6.38    0.40
   2   4   3    7.55    0.38
   2   4   3    7.43    0.39
   2   4   3    8.95    0.42
  -2   4  -3    5.81    0.39
   3  -4   3   11.01    0.52
  -3  -4  -3    9.54    0.50
  -3  -4  -3    9.70    0.53
  -3  -4  -3    9.98    0.55
   3  -4   3    9.36    0.52
  -3  -4  -3   11.19    0.56
  -3   4  -3    9.54    0.55
  -3   4  -3    9.23    0.53
  -3   4  -3    9.46    0.55
  -3   4  -3    9.18    0.50
   3   4   3   10.21    0.50
   3   4   3   10.42    0.53
   3   4   3    9.28    0.52
  -4  -4  -3    0.50    0.11
  -4  -4  -3    0.69    0.09
  -4  -4  -3    0.71    0.12
   4  -4   3    0.40    0.08
  -4  -4  -3    0.61    0.12
   4   4   3    0.60    0.09
   4   4   3    0.62    0.10
  -4   4  -3    0.80    0.15
  -4   4  -3    0.48    0.09
  -4   4  -3    0.60    0.11
  -4   4  -3    0.51    0.12
   5  -4   3    0.75    0.11
  -5  -4  -3    0.84    0.10
  -5   4  -3    0.71    0.11
  -5   4  -3    0.77    0.12
  -5   4  -3    0.67    0.14
  -5   4  -3    0.51    0.14
  -6  -4  -3    4.66    0.28
  -6  -4  -3    4.82    0.36
  -6  -4  -3    5.21    0.34
   6  -4   3    5.30    0.32
  -6  -4  -3    5.72    0.43
   6   4   3    5.00    0.29
  -6   4  -3    4.60    0.40
  -6   4  -3    5.01    0.33
  -6   4  -3    4.39    0.31
  -6   4  -3    5.30    0.38
  -7  -4  -3   -0.02    0.07
   7  -4   3   -0.01    0.06
  -7  -4  -3    0.03    0.11
   7   4   3    0.02    0.05
  -7   4  -3    0.04    0.06
  -7   4  -3   -0.01    0.12
  -7   4  -3    0.07    0.09
  -8  -4  -3    3.29    0.35
  -8  -4  -3    4.29    0.47
  -8   4  -3    3.57    0.28
  -8   4  -3    3.38    0.37
   8   4   3    3.63    0.24
  -8   4  -3    2.92    0.41
  -9  -4  -3   11.77    0.72
  -9  -4  -3   12.13    0.83
  -9   4  -3   11.67    0.84
  -9   4  -3   11.25    0.73
  -9   4  -3   11.08    0.65
 -10  -4  -3    0.09    0.12
 -10  -4  -3    0.06    0.14
 -10   4  -3   -0.16    0.07
 -10   4  -3   -0.03    0.16
 -11  -4  -3   -0.04    0.12
 -11   4  -3    0.13    0.11
 -12  -4  -3    0.09    0.14
 -12   4  -3    0.06    0.13
 -12  -5   3    0.10    0.13
 -12   5   3    0.14    0.09
 -11  -5   3    0.09    0.13
 -11   5   3    0.11    0.19
 -11   5   3    0.15    0.07
 -10  -5   3    2.68    0.33
 -10   5   3    2.26    0.19
 -10   5   3    2.76    0.36
 -10   5   3    2.05    0.38
  -9  -5   3    0.25    0.13
   9  -5  -3    0.55    0.16
  -9   5   3    0.25    0.07
  -9   5   3    0.24    0.16
  -9   5   3    0.21    0.13
   8  -5  -3    3.79    0.37
  -8  -5   3    2.46    0.29
  -8  -5   3    2.88    0.31
  -8   5   3    2.61    0.36
  -8   5   3    2.50    0.18
  -8   5   3    2.97    0.35
  -8   5   3    2.28    0.19
  -7  -5   3    0.01    0.08
  -7  -5   3   -0.01    0.07
   7  -5  -3   -0.06    0.07
  -7   5   3   -0.05    0.03
  -7   5   3    0.07    0.09
  -7   5   3   -0.03    0.05
  -7   5   3   -0.05    0.09
  -7   5   3   -0.03    0.09
  -6  -5   3    1.77    0.22
   6  -5  -3    2.24    0.24
  -6  -5   3    1.86    0.23
  -6  -5   3    1.64    0.19
  -6   5   3    1.71    0.22
   6   5  -3    1.58    0.15
  -6   5   3    1.55    0.15
  -6   5   3    1.47    0.23
  -6   5   3    2.09    0.13
   5  -5  -3   13.29    0.78
  -5  -5   3   14.20    0.78
  -5  -5   3   14.59    0.77
  -5  -5   3   14.96    0.74
  -5   5   3   14.32    0.68
  -5   5   3   14.31    0.78
  -5   5   3   14.12    0.80
  -5   5   3   14.58    0.71
   5   5  -3   14.48    0.70
  -5   5   3   14.27    0.81
   4  -5  -3   39.45    1.86
  -4  -5   3   40.05    1.84
  -4  -5   3   38.99    1.85
  -4  -5   3   39.48    1.81
  -4   5   3   38.95    1.85
   4   5  -3   37.22    1.77
  -4   5   3   36.11    1.77
  -4   5   3   39.53    1.88
  -4   5   3   37.08    1.84
  -4   5   3   37.61    1.76
  -3  -5   3   25.25    1.30
  -3  -5   3   25.76    1.26
  -3  -5   3   27.89    1.30
   3  -5  -3   27.57    1.31
   3   5  -3   26.77    1.25
  -3   5   3   25.59    1.25
  -3   5   3   25.74    1.23
  -3   5   3   28.67    1.28
  -3   5   3   27.05    1.31
  -3   5   3   26.47    1.32
   3   5  -3   25.47    1.25
   3   5  -3   26.68    1.23
   3   5  -3   25.92    1.22
   2  -5  -3   23.51    1.12
  -2  -5   3   22.10    1.08
  -2  -5   3   23.34    1.12
  -2  -5   3   23.86    1.12
  -2   5   3   21.28    1.06
  -2   5   3   22.57    1.07
   2   5  -3   22.71    1.04
  -2   5   3   23.44    1.09
   2   5  -3   21.99    1.06
   2   5  -3   21.65    1.08
   2   5  -3   22.26    1.08
  -2   5   3   22.84    1.13
  -1  -5   3    0.11    0.06
  -1  -5   3    0.18    0.06
   1  -5  -3    0.55    0.08
   1  -5  -3    0.44    0.09
  -1  -5   3    0.16    0.07
   1   5  -3    0.13    0.05
  -1   5   3    0.39    0.07
   1   5  -3    0.06    0.04
  -1   5   3    0.43    0.09
  -1   5   3    0.60    0.08
   1   5  -3    0.10    0.05
   1   5  -3    0.22    0.04
   0  -5  -3    1.90    0.17
   0  -5   3    2.28    0.21
   0  -5   3    2.04    0.12
   0  -5  -3    2.06    0.17
   0  -5  -3    2.11    0.12
   0  -5   3    1.98    0.17
   0   5   3    2.04    0.14
   0   5   3    2.06    0.13
   0   5  -3    2.33    0.17
   0   5  -3    2.17    0.15
   0   5   3    2.24    0.16
   0   5  -3    2.24    0.16
   0   5   3    1.77    0.15
   0   5   3    2.25    0.21
   1  -5   3    0.64    0.07
   1  -5   3    0.60    0.10
  -1  -5  -3    1.12    0.12
  -1  -5  -3    1.29    0.14
   1  -5   3    0.50    0.10
  -1   5  -3    0.69    0.13
   1   5   3    0.82    0.09
   1   5   3    1.25    0.10
  -1   5  -3    0.71    0.12
   1   5   3    1.09    0.11
  -1   5  -3    0.72    0.09
  -1   5  -3    0.76    0.10
   1   5   3    1.30    0.14
   1   5   3    1.22    0.13
  -2  -5  -3   10.54    0.54
   2  -5   3    9.86    0.55
   2  -5   3    9.93    0.50
  -2  -5  -3   10.96    0.53
  -2  -5  -3   10.24    0.57
   2  -5   3   11.16    0.56
   2   5   3   10.87    0.56
   2   5   3   10.90    0.54
  -2   5  -3   10.05    0.57
   2   5   3   10.29    0.53
  -2   5  -3   10.86    0.57
   2   5   3   10.69    0.56
   2   5   3   10.55    0.51
  -2   5  -3    9.51    0.53
   3  -5   3   59.50    2.71
  -3  -5  -3   58.89    2.74
  -3  -5  -3   62.24    2.72
   3  -5   3   57.98    2.65
  -3  -5  -3   57.49    2.63
  -3  -5  -3   59.47    2.63
  -3  -5  -3   59.02    2.72
   3  -5   3   59.92    2.71
  -3  -5  -3   55.74    2.69
   3   5   3   54.61    2.69
   3   5   3   59.80    2.69
  -3   5  -3   57.17    2.69
  -3   5  -3   61.08    2.76
   3   5   3   59.05    2.71
  -3   5  -3   54.11    2.72
  -4  -5  -3    1.22    0.18
  -4  -5  -3    1.22    0.14
   4  -5   3    1.46    0.16
  -4  -5  -3    1.00    0.16
  -4  -5  -3    1.29    0.16
   4   5   3    1.37    0.16
  -4   5  -3    1.16    0.13
  -4   5  -3    1.22    0.18
   4   5   3    1.35    0.16
  -4   5  -3    1.46    0.20
   4   5   3    1.20    0.14
  -4   5  -3    1.37    0.17
  -5  -5  -3   10.91    0.58
  -5  -5  -3   11.46    0.67
  -5  -5  -3   11.85    0.66
   5  -5   3   11.76    0.61
  -5   5  -3   11.11    0.62
  -5   5  -3   10.49    0.59
   5   5   3   11.32    0.61
   5   5   3   11.45    0.58
  -5   5  -3   10.89    0.66
  -5   5  -3   10.70    0.67
  -6  -5  -3    0.72    0.11
   6  -5   3    0.79    0.13
  -6   5  -3    0.66    0.12
  -6   5  -3    0.60    0.17
  -6   5  -3    0.54    0.12
  -6   5  -3    0.80    0.18
  -7  -5  -3    2.18    0.32
   7  -5   3    2.37    0.24
  -7  -5  -3    2.30    0.28
   7   5   3    2.19    0.18
  -7   5  -3    2.43    0.30
  -7   5  -3    2.17    0.32
  -7   5  -3    2.09    0.21
  -8  -5  -3    1.95    0.27
  -8  -5  -3    2.42    0.37
   8   5   3    2.14    0.19
  -8   5  -3    2.20    0.23
  -8   5  -3    2.45    0.37
  -8   5  -3    2.77    0.33
  -9  -5  -3   -0.10    0.10
  -9   5  -3    0.10    0.09
  -9   5  -3    0.00    0.15
   9   5   3    0.16    0.08
  -9   5  -3    0.26    0.14
 -10  -5  -3    0.03    0.12
 -10   5  -3   -0.06    0.15
 -10   5  -3    0.02    0.10
 -11  -5  -3   -0.15    0.11
 -11   5  -3    0.05    0.10
 -12  -5  -3    0.00    0.14
 -12   5  -3   -0.08    0.11
 -12  -6   3    0.17    0.14
 -12   6   3    0.02    0.08
 -11  -6   3   -0.03    0.11
 -11   6   3    0.06    0.08
 -11   6   3   -0.02    0.17
 -10  -6   3    0.26    0.14
 -10   6   3    0.19    0.19
 -10   6   3    0.47    0.10
 -10   6   3    0.26    0.16
  -9  -6   3    0.24    0.13
   9  -6  -3    0.33    0.15
  -9   6   3    0.32    0.19
  -9   6   3    0.24    0.08
  -9   6   3    0.15    0.15
  -8  -6   3    0.10    0.11
  -8  -6   3    0.40    0.14
   8  -6  -3    0.29    0.14
  -8   6   3    0.28    0.08
  -8   6   3    0.31    0.07
  -8   6   3    0.39    0.17
  -8   6   3    0.27    0.16
   7  -6  -3    1.27    0.21
  -7  -6   3    1.05    0.18
  -7  -6   3    1.80    0.24
  -7   6   3    1.50    0.27
  -7   6   3    1.26    0.23
  -7   6   3    1.23    0.15
  -7   6   3    1.47    0.14
  -6  -6   3    0.48    0.12
  -6  -6   3    0.50    0.13
   6  -6  -3    0.48    0.13
  -6  -6   3    0.55    0.14
  -6   6   3    0.43    0.09
  -6   6   3    0.40    0.14
  -6   6   3    0.50    0.07
  -6   6   3    0.40    0.14
   6   6  -3    0.39    0.07
  -5  -6   3    1.36    0.20
  -5  -6   3    1.19    0.18
  -5  -6   3    1.40    0.17
   5  -6  -3    1.75    0.23
  -5   6   3    1.89    0.23
  -5   6   3    1.42    0.12
   5   6  -3    1.57    0.13
  -5   6   3    1.64    0.16
   5   6  -3    1.55    0.16
  -5   6   3    1.42    0.22
   4  -6  -3    9.82    0.58
  -4  -6   3    9.08    0.57
  -4  -6   3    9.61    0.54
  -4  -6   3    9.14    0.57
  -4   6   3   11.14    0.58
  -4   6   3   10.67    0.61
   4   6  -3    9.93    0.51
  -4   6   3   10.68    0.53
  -4   6   3    9.76    0.50
   4   6  -3    9.89    0.51
   4   6  -3   10.19    0.50
   3  -6  -3   39.45    1.96
  -3  -6   3   41.67    1.92
  -3  -6   3   42.13    1.96
  -3  -6   3   39.95    1.96
  -3   6   3   41.23    1.92
  -3   6   3   41.01    1.98
   3   6  -3   41.19    1.90
   3   6  -3   40.27    1.87
  -3   6   3   40.36    1.91
  -3   6   3   39.81    1.89
   3   6  -3   40.42    1.89
   3   6  -3   42.14    1.91
  -2  -6   3    0.52    0.10
  -2  -6   3    0.27    0.09
   2  -6  -3    0.61    0.12
  -2  -6   3    0.29    0.10
   2   6  -3    0.39    0.08
  -2   6   3    0.63    0.09
  -2   6   3    0.50    0.08
   2   6  -3    0.49    0.06
   2   6  -3    0.33    0.09
  -2   6   3    0.59    0.12
   2   6  -3    0.45    0.09
  -2   6   3    0.41    0.09
   1  -6  -3    2.75    0.19
  -1  -6   3    1.58    0.19
   1  -6  -3    2.48    0.20
   1  -6  -3    2.25    0.12
  -1  -6   3    1.81    0.21
   1   6  -3    1.74    0.16
   1   6  -3    1.96    0.19
  -1   6   3    2.44    0.20
  -1   6   3    3.02    0.20
   1   6  -3    2.29    0.14
  -1   6   3    1.84    0.15
  -1   6   3    2.10    0.16
   1   6  -3    1.86    0.15
   0  -6   3  171.76    7.92
   0  -6   3  178.27    7.99
   0  -6   3  167.93    7.99
   0  -6  -3  182.51    7.98
   0  -6  -3  176.92    7.93
   0  -6  -3  177.18    7.98
   0   6   3  188.70    7.92
   0   6   3  175.42    7.94
   0   6   3  176.63    7.97
   0   6   3  180.60    7.97
   0   6  -3  173.49    7.95
   0   6  -3  166.76    7.97
   0   6  -3  168.65    7.96
   1  -6   3   26.57    1.25
  -1  -6  -3   26.65    1.31
  -1  -6  -3   28.28    1.33
   1  -6   3   26.53    1.32
   1  -6   3   27.03    1.32
   1   6   3   27.08    1.29
   1   6   3   27.12    1.27
  -1   6  -3   25.99    1.32
   1   6   3   26.20    1.30
  -1   6  -3   27.95    1.27
   1   6   3   27.71    1.28
  -1   6  -3   27.10    1.29
   1   6   3   27.78    1.31
   2  -6   3    1.27    0.16
   2  -6   3    1.52    0.18
  -2  -6  -3    1.58    0.19
  -2  -6  -3    1.67    0.17
   2  -6   3    1.57    0.12
   2   6   3    1.69    0.18
  -2   6  -3    1.60    0.20
   2   6   3    1.98    0.15
   2   6   3    1.55    0.15
  -2   6  -3    1.71    0.17
   2   6   3    1.45    0.17
   2   6   3    1.77    0.13
  -2   6  -3    1.72    0.20
  -3  -6  -3   17.02    0.84
   3  -6   3   18.79    0.85
   3  -6   3   18.32    0.92
   3  -6   3   18.62    0.92
  -3  -6  -3   18.89    0.84
  -3  -6  -3   17.74    0.90
  -3  -6  -3   18.29    0.95
   3   6   3   18.58    0.90
   3   6   3   17.34    0.84
   3   6   3   17.49    0.91
   3   6   3   18.30    0.89
  -3   6  -3   17.97    0.90
  -3   6  -3   18.10    0.96
  -4  -6  -3    7.18    0.41
  -4  -6  -3    5.69    0.37
  -4  -6  -3    6.31    0.43
   4  -6   3    6.41    0.40
  -4  -6  -3    6.46    0.40
  -4   6  -3    6.88    0.41
  -4   6  -3    5.40    0.41
   4   6   3    7.02    0.38
   4   6   3    6.83    0.39
  -4   6  -3    6.60    0.38
  -4   6  -3    6.29    0.44
   4   6   3    6.67    0.40
  -5  -6  -3    9.56    0.54
  -5  -6  -3    7.71    0.48
   5  -6   3    7.72    0.47
  -5  -6  -3    8.08    0.49
  -5  -6  -3    7.74    0.45
   5   6   3    8.21    0.45
  -5   6  -3    8.12    0.49
  -5   6  -3    8.24    0.46
   5   6   3    7.98    0.48
   5   6   3    8.18    0.48
  -5   6  -3    7.43    0.52
  -5   6  -3    8.30    0.54
  -6  -6  -3    0.97    0.13
  -6  -6  -3    1.12    0.19
   6  -6   3    1.08    0.15
  -6   6  -3    0.92    0.13
   6   6   3    0.86    0.12
  -6   6  -3    0.81    0.14
  -6   6  -3    0.85    0.19
  -6   6  -3    1.10    0.19
  -7  -6  -3    0.03    0.10
   7  -6   3    0.46    0.12
  -7   6  -3    0.18    0.14
  -7   6  -3    0.07    0.11
  -7   6  -3    0.11    0.08
   7   6   3    0.27    0.10
  -8  -6  -3   -0.05    0.10
   8   6   3    0.19    0.08
  -8   6  -3    0.01    0.07
  -8   6  -3   -0.04    0.14
  -8   6  -3    0.27    0.14
  -9  -6  -3    2.48    0.33
   9   6   3    2.88    0.28
  -9   6  -3    2.69    0.36
  -9   6  -3    2.84    0.29
  -9   6  -3    2.83    0.43
 -10  -6  -3    1.95    0.31
 -10   6  -3    1.78    0.23
  10   6   3    1.76    0.25
 -10   6  -3    1.34    0.28
 -10   6  -3    1.75    0.36
 -11  -6  -3   -0.06    0.14
 -11   6  -3    0.32    0.13
 -12  -6  -3    0.41    0.19
 -12   6  -3    0.18    0.14
 -11  -7   3    0.76    0.21
 -11   7   3    0.56    0.27
 -11   7   3    0.62    0.12
 -10  -7   3    0.20    0.15
 -10   7   3    0.16    0.18
 -10   7   3    0.03    0.15
 -10   7   3    0.02    0.07
  -9  -7   3    1.03    0.22
   9  -7  -3    1.61    0.26
  -9   7   3    1.39    0.15
  -9   7   3    1.56    0.29
  -9   7   3    1.45    0.31
  -8  -7   3    0.06    0.11
  -8  -7   3    0.19    0.12
   8  -7  -3    0.34    0.14
  -8   7   3    0.18    0.07
  -8   7   3    0.46    0.18
  -8   7   3    0.66    0.20
  -7  -7   3    5.65    0.42
   7  -7  -3    5.85    0.44
  -7  -7   3    5.56    0.42
  -7   7   3    5.10    0.51
   7   7  -3    5.67    0.38
  -7   7   3    5.63    0.46
  -7   7   3    5.53    0.33
  -7   7   3    5.77    0.36
   6  -7  -3    3.10    0.34
  -6  -7   3    2.81    0.32
  -6  -7   3    3.20    0.33
  -6   7   3    3.65    0.38
  -6   7   3    3.04    0.21
   6   7  -3    2.86    0.20
  -6   7   3    3.07    0.23
  -6   7   3    2.87    0.33
   6   7  -3    2.89    0.23
   5  -7  -3    6.27    0.41
  -5  -7   3    5.78    0.40
  -5  -7   3    4.81    0.34
  -5  -7   3    4.90    0.38
  -5   7   3    6.21    0.44
   5   7  -3    5.11    0.30
   5   7  -3    5.47    0.31
  -5   7   3    5.65    0.34
  -5   7   3    4.93    0.31
  -5   7   3    6.94    0.42
   5   7  -3    4.96    0.32
   4  -7  -3    6.97    0.47
  -4  -7   3    7.91    0.49
  -4  -7   3    7.30    0.48
   4   7  -3    7.69    0.41
  -4   7   3    7.67    0.46
   4   7  -3    7.46    0.43
  -4   7   3    8.01    0.44
   4   7  -3    7.74    0.43
  -4   7   3    7.80    0.51
   4   7  -3    7.16    0.41
  -4   7   3    7.29    0.41
   4   7  -3    7.49    0.40
  -3  -7   3   37.50    1.75
   3  -7  -3   36.31    1.79
  -3  -7   3   37.25    1.80
  -3  -7   3   35.72    1.79
   3   7  -3   37.05    1.73
  -3   7   3   38.39    1.75
  -3   7   3   34.96    1.75
   3   7  -3   36.78    1.73
  -3   7   3   36.28    1.72
   3   7  -3   36.20    1.69
  -3   7   3   36.20    1.81
   3   7  -3   37.92    1.75
   2  -7  -3    9.19    0.41
  -2  -7   3    8.65    0.52
   2  -7  -3    8.79    0.52
   2  -7  -3    9.60    0.48
  -2  -7   3    8.67    0.52
   2   7  -3    8.41    0.48
  -2   7   3    7.97    0.46
   2   7  -3    8.32    0.47
  -2   7   3    9.58    0.50
   2   7  -3    7.79    0.43
   2   7  -3    7.89    0.47
  -2   7   3    9.90    0.54
  -1  -7   3   30.54    1.50
   1  -7  -3   30.13    1.47
  -1  -7   3   30.39    1.50
   1  -7  -3   31.20    1.50
   1  -7  -3   30.22    1.40
  -1   7   3   30.35    1.46
   1   7  -3   30.46    1.47
   1   7  -3   28.96    1.46
   1   7  -3   31.26    1.42
  -1   7   3   31.13    1.48
  -1   7   3   30.50    1.49
  -1   7   3   30.73    1.45
   1   7  -3   30.69    1.45
   0  -7   3    8.48    0.50
   0  -7  -3    8.43    0.49
   0  -7  -3    8.54    0.42
   0  -7   3    8.63    0.42
   0  -7   3    8.38    0.50
   0  -7  -3    8.96    0.50
   0   7   3    8.36    0.43
   0   7  -3    8.43    0.47
   0   7  -3    8.11    0.49
   0   7   3    8.67    0.45
   0   7  -3    8.57    0.46
   0   7   3    8.28    0.48
   0   7   3    8.53    0.48
   1  -7   3    1.06    0.10
   1  -7   3    1.00    0.15
   1  -7   3    1.34    0.17
  -1  -7  -3    1.22    0.16
  -1  -7  -3    1.38    0.18
   1   7   3    1.12    0.13
   1   7   3    1.31    0.15
  -1   7  -3    1.34    0.16
   1   7   3    1.49    0.18
  -1   7  -3    1.41    0.13
   1   7   3    1.24    0.13
  -1   7  -3    0.94    0.16
   2  -7   3   43.53    2.02
  -2  -7  -3   45.02    2.10
   2  -7   3   44.16    2.10
  -2  -7  -3   41.75    2.11
   2  -7   3   44.34    2.11
   2   7   3   44.40    2.07
  -2   7  -3   43.66    2.11
   2   7   3   44.52    2.09
  -2   7  -3   43.29    2.07
   2   7   3   44.94    2.10
  -2   7  -3   45.56    2.14
   2   7   3   44.64    2.05
   2   7   3   44.86    2.05
   3  -7   3   12.01    0.64
  -3  -7  -3   10.99    0.67
   3  -7   3   10.99    0.65
  -3  -7  -3   11.57    0.63
   3  -7   3   11.72    0.58
   3   7   3   12.19    0.65
   3   7   3   12.31    0.61
  -3   7  -3   12.21    0.66
   3   7   3   11.26    0.61
   3   7   3   11.69    0.57
  -3   7  -3   11.94    0.62
  -3   7  -3   12.45    0.69
  -4  -7  -3   13.39    0.74
   4  -7   3   13.88    0.76
   4  -7   3   14.39    0.68
  -4  -7  -3   14.45    0.80
  -4   7  -3   14.62    0.82
  -4   7  -3   15.25    0.78
  -4   7  -3   13.57    0.73
   4   7   3   14.50    0.76
  -4   7  -3   13.44    0.79
   4   7   3   14.18    0.74
   4   7   3   14.91    0.74
  -5  -7  -3   12.74    0.72
   5  -7   3   12.11    0.67
  -5  -7  -3   12.27    0.74
  -5  -7  -3   10.81    0.63
  -5   7  -3   10.82    0.70
   5   7   3   12.63    0.66
  -5   7  -3   11.88    0.64
  -5   7  -3   11.83    0.67
   5   7   3   11.05    0.66
   5   7   3   12.03    0.64
  -5   7  -3   13.16    0.74
   6  -7   3    0.26    0.10
  -6  -7  -3    0.35    0.09
  -6  -7  -3    0.21    0.12
  -6   7  -3    0.10    0.11
  -6   7  -3    0.31    0.15
  -6   7  -3    0.23    0.08
   6   7   3    0.35    0.10
   6   7   3    0.26    0.11
  -7  -7  -3    0.35    0.16
   7  -7   3    0.32    0.12
   7   7   3    0.29    0.12
   7   7   3    0.57    0.12
  -7   7  -3    0.39    0.17
  -7   7  -3    0.36    0.18
  -7   7  -3    0.41    0.11
  -8  -7  -3   -0.02    0.10
  -8   7  -3    0.04    0.13
   8   7   3   -0.05    0.11
   8   7   3    0.13    0.08
  -8   7  -3   -0.13    0.12
  -8   7  -3   -0.12    0.06
  -9  -7  -3   -0.09    0.10
  -9   7  -3    0.24    0.19
  -9   7  -3    0.18    0.15
   9   7   3    0.04    0.08
  -9   7  -3    0.09    0.09
   9   7   3    0.07    0.11
 -10  -7  -3    0.00    0.13
  10   7   3    0.11    0.12
 -10   7  -3   -0.05    0.08
 -10   7  -3    0.30    0.17
 -10   7  -3   -0.07    0.16
  10   7   3    0.05    0.10
 -11  -7  -3    0.22    0.16
  11   7   3    0.32    0.16
  11   7   3    0.38    0.23
 -11   7  -3    0.50    0.15
 -11  -8   3    0.07    0.15
 -11   8   3    0.23    0.24
 -11   8   3    0.19    0.10
 -11   8   3    0.07    0.18
 -10  -8   3    0.04    0.12
 -10   8   3   -0.04    0.07
 -10   8   3   -0.04    0.14
 -10   8   3   -0.22    0.15
   9  -8  -3    0.04    0.13
  -9  -8   3    0.09    0.13
  -9   8   3   -0.02    0.06
  -9   8   3    0.07    0.12
   9   8  -3   -0.01    0.11
  -9   8   3    0.10    0.17
  -8  -8   3    3.09    0.36
  -8  -8   3    4.33    0.43
   8  -8  -3    4.04    0.42
  -8   8   3    3.53    0.44
   8   8  -3    3.37    0.32
   8   8  -3    3.43    0.26
  -8   8   3    3.26    0.42
  -8   8   3    3.43    0.25
  -7  -8   3    6.96    0.49
  -7  -8   3    6.62    0.48
   7  -8  -3    6.49    0.48
  -7   8   3    5.94    0.37
   7   8  -3    5.98    0.40
   7   8  -3    6.83    0.39
  -7   8   3    6.12    0.50
  -7   8   3    6.82    0.52
  -6  -8   3    0.37    0.13
  -6  -8   3    0.17    0.11
   6  -8  -3    0.18    0.11
   6   8  -3    0.23    0.09
   6   8  -3    0.41    0.09
  -6   8   3    0.26    0.08
  -6   8   3    0.20    0.13
  -6   8   3    0.29    0.13
  -6   8   3    0.43    0.11
  -5  -8   3    1.81    0.24
  -5  -8   3    1.19    0.21
   5  -8  -3    1.80    0.24
   5   8  -3    1.63    0.16
  -5   8   3    1.75    0.27
   5   8  -3    1.67    0.18
  -5   8   3    1.64    0.22
  -5   8   3    1.48    0.16
   5   8  -3    1.73    0.16
  -5   8   3    1.53    0.19
   4  -8  -3    9.03    0.57
  -4  -8   3    9.12    0.57
  -4  -8   3    9.05    0.56
  -4  -8   3    9.19    0.53
  -4   8   3    9.03    0.54
   4   8  -3    8.95    0.47
  -4   8   3    9.86    0.60
  -4   8   3    9.35    0.53
   4   8  -3    9.51    0.52
   4   8  -3    8.79    0.50
   4   8  -3    8.50    0.51
  -4   8   3    8.92    0.49
   4   8  -3    9.36    0.49
  -3  -8   3    5.96    0.41
  -3  -8   3    6.47    0.43
   3  -8  -3    7.13    0.44
  -3   8   3    6.46    0.38
   3   8  -3    5.45    0.36
  -3   8   3    5.73    0.36
  -3   8   3    6.19    0.43
   3   8  -3    6.06    0.38
   3   8  -3    5.90    0.33
  -3   8   3    6.20    0.39
   3   8  -3    6.47    0.37
  -2  -8   3    0.85    0.16
   2  -8  -3    1.87    0.21
   2   8  -3    0.73    0.12
  -2   8   3    1.00    0.14
   2   8  -3    1.07    0.15
   2   8  -3    0.92    0.14
   2   8  -3    0.81    0.10
  -1  -8   3    6.43    0.46
   1  -8  -3    8.46    0.48
   1  -8  -3    7.42    0.37
   1  -8  -3    9.30    0.46
  -1  -8   3    6.94    0.46
   1   8  -3    6.84    0.43
   1   8  -3    6.59    0.41
  -1   8   3    7.93    0.47
   1   8  -3    6.19    0.42
   1   8  -3    6.91    0.39
  -1   8   3    8.01    0.44
  -1   8   3    7.57    0.42
  -1   8   3    8.14    0.46
   0  -8   3   62.39    2.83
   0  -8   3   62.74    2.72
   0  -8  -3   57.47    2.80
   0  -8  -3   57.99    2.81
   0  -8   3   70.14    2.84
   0   8   3   58.35    2.79
   0   8   3   56.49    2.78
   0   8   3   57.09    2.76
   0   8  -3   57.75    2.78
   0   8  -3   59.49    2.81
   0   8   3   59.84    2.73
   0   8  -3   57.42    2.76
  -1  -8  -3   10.07    0.55
   1  -8   3    8.50    0.53
   1  -8   3    8.30    0.53
  -1  -8  -3   10.14    0.54
   1  -8   3    8.51    0.45
  -1   8  -3    7.66    0.52
   1   8   3    9.66    0.52
  -1   8  -3    8.59    0.46
   1   8   3    9.58    0.48
   1   8   3    9.68    0.50
   1   8   3    8.84    0.47
  -1   8  -3    7.79    0.49
   2  -8   3   11.42    0.66
  -2  -8  -3   12.17    0.65
   2  -8   3   11.48    0.58
  -2  -8  -3   13.07    0.69
   2  -8   3   11.43    0.66
   2   8   3   11.96    0.62
   2   8   3   11.84    0.61
   2   8   3   12.82    0.66
   2   8   3   11.27    0.60
   2   8   3   11.90    0.65
  -2   8  -3   11.41    0.63
  -2   8  -3   11.15    0.68
   3  -8   3   10.10    0.51
  -3  -8  -3   10.81    0.63
   3  -8   3    9.84    0.58
  -3  -8  -3   10.47    0.58
   3  -8   3   10.21    0.60
  -3   8  -3   10.39    0.57
   3   8   3    9.61    0.56
  -3   8  -3   10.48    0.63
   3   8   3   10.36    0.52
   3   8   3   10.48    0.55
  -3   8  -3   10.87    0.61
   3   8   3   10.35    0.59
  -4  -8  -3    4.50    0.22
  -4  -8  -3    4.38    0.32
  -4  -8  -3    5.61    0.39
   4  -8   3    4.15    0.33
  -4  -8  -3    4.32    0.22
   4  -8   3    4.72    0.26
  -4   8  -3    4.43    0.34
  -4   8  -3    5.30    0.32
   4   8   3    4.47    0.32
  -4   8  -3    4.12    0.36
   4   8   3    4.67    0.30
   4   8   3    4.76    0.31
   5  -8   3    9.24    0.46
   5  -8   3    8.91    0.55
  -5  -8  -3    9.84    0.54
  -5  -8  -3    8.88    0.59
  -5   8  -3    8.92    0.52
   5   8   3    8.55    0.52
   5   8   3    9.30    0.53
  -5   8  -3    8.85    0.60
  -5   8  -3    9.24    0.59
   6  -8   3    4.29    0.34
  -6  -8  -3    4.85    0.40
  -6  -8  -3    4.31    0.32
   6   8   3    4.08    0.32
  -6   8  -3    4.80    0.47
  -6   8  -3    4.24    0.46
  -6   8  -3    4.47    0.31
   6   8   3    4.40    0.32
   7  -8   3    0.15    0.10
  -7  -8  -3    0.23    0.13
  -7   8  -3    0.02    0.07
   7   8   3   -0.02    0.08
  -7   8  -3   -0.09    0.09
  -7   8  -3    0.23    0.15
   7   8   3   -0.20    0.07
  -8  -8  -3    1.13    0.24
  -8   8  -3    0.43    0.13
  -8   8  -3    1.19    0.27
   8   8   3    0.70    0.15
  -8   8  -3    0.51    0.19
   8   8   3    1.00    0.21
  -9  -8  -3    0.22    0.15
  -9   8  -3    0.04    0.09
  -9   8  -3   -0.06    0.15
   9   8   3    0.07    0.10
  -9   8  -3    0.16    0.16
   9   8   3    0.06    0.11
 -10  -8  -3   -0.06    0.12
  10   8   3    0.04    0.11
  10   8   3    0.13    0.14
 -10   8  -3    0.04    0.10
 -10   8  -3    0.08    0.15
 -10   8  -3    0.30    0.20
 -11  -8  -3    0.62    0.21
  11   8   3    0.36    0.18
  11   8   3    0.18    0.14
 -11   8  -3    0.36    0.15
 -11  -9   3    0.00    0.15
 -11   9   3   -0.12    0.07
 -11   9   3   -0.11    0.16
 -10  -9   3    0.01    0.14
 -10   9   3    0.32    0.22
 -10   9   3    0.11    0.19
 -10   9   3    0.24    0.10
  -9  -9   3    0.20    0.15
   9  -9  -3    0.11    0.14
  -9   9   3    0.15    0.17
  -9   9   3    0.32    0.19
   9   9  -3    0.45    0.16
  -9   9   3    0.38    0.10
  -8  -9   3    6.39    0.47
   8  -9  -3    5.91    0.49
  -8  -9   3    5.09    0.52
  -8   9   3    5.40    0.56
  -8   9   3    6.22    0.60
  -8   9   3    5.23    0.36
   8   9  -3    5.47    0.38
   8   9  -3    6.17    0.39
  -7  -9   3    1.38    0.24
   7  -9  -3    1.29    0.24
  -7  -9   3    0.91    0.21
   7   9  -3    1.24    0.17
  -7   9   3    1.87    0.31
  -7   9   3    1.59    0.27
   7   9  -3    1.32    0.18
  -7   9   3    1.09    0.15
  -6  -9   3    0.10    0.11
  -6  -9   3    0.05    0.10
   6  -9  -3    0.18    0.12
  -6   9   3    0.21    0.08
  -6   9   3    0.07    0.13
   6   9  -3    0.14    0.08
  -6   9   3    0.24    0.11
   6   9  -3    0.08    0.08
  -5  -9   3    0.13    0.11
  -5  -9   3    0.47    0.14
   5  -9  -3    0.42    0.15
  -5   9   3    0.24    0.13
  -5   9   3    0.26    0.12
   5   9  -3    0.15    0.07
   5   9  -3    0.19    0.08
  -5   9   3    0.33    0.09
  -5   9   3    0.24    0.10
   5   9  -3    0.33    0.08
   4  -9  -3    2.37    0.28
  -4  -9   3    1.52    0.23
  -4  -9   3    1.61    0.25
   4   9  -3    1.58    0.19
   4   9  -3    1.88    0.18
  -4   9   3    1.78    0.18
   4   9  -3    1.56    0.19
  -4   9   3    1.79    0.22
   4   9  -3    1.71    0.16
   4   9  -3    2.03    0.22
  -4   9   3    1.69    0.25
   3  -9  -3    3.20    0.33
  -3  -9   3    3.21    0.34
  -3  -9   3    3.14    0.33
   3  -9  -3    3.31    0.18
  -3   9   3    3.37    0.25
   3   9  -3    2.96    0.25
   3   9  -3    3.09    0.24
   3   9  -3    2.88    0.20
   3   9  -3    3.83    0.25
  -3   9   3    3.30    0.24
  -3   9   3    2.90    0.34
  -3   9   3    3.27    0.27
  -2  -9   3    1.05    0.19
  -2  -9   3    0.95    0.19
   2  -9  -3    1.95    0.23
   2   9  -3    0.95    0.14
   2   9  -3    1.13    0.12
   2   9  -3    0.94    0.15
  -2   9   3    1.17    0.16
   2   9  -3    0.87    0.15
  -2   9   3    1.40    0.20
  -2   9   3    1.58    0.17
   1  -9  -3    0.38    0.11
   1  -9  -3    0.32    0.09
   1  -9  -3    0.21    0.05
  -1  -9   3   -0.01    0.07
  -1  -9   3    0.12    0.09
   1   9  -3    0.25    0.10
   1   9  -3    0.05    0.07
   1   9  -3    0.07    0.05
  -1   9   3    0.10    0.07
   1   9  -3    0.04    0.05
  -1   9   3    0.21    0.08
  -1   9   3    0.14    0.08
   0  -9   3   25.42    1.33
   0  -9   3   26.46    1.22
   0  -9   3   25.73    1.33
   0  -9  -3   25.27    1.31
   0  -9  -3   26.55    1.33
   0   9  -3   25.31    1.26
   0   9   3   26.57    1.27
   0   9  -3   25.69    1.31
   0   9   3   26.61    1.31
   0   9  -3   26.41    1.29
   0   9   3   26.42    1.23
   0   9   3   26.70    1.30
   1  -9   3    3.70    0.31
  -1  -9  -3    4.28    0.32
  -1  -9  -3    3.89    0.30
   1  -9   3    3.63    0.30
   1  -9   3    3.72    0.23
   1   9   3    4.29    0.30
   1   9   3    3.72    0.25
   1   9   3    4.06    0.28
  -1   9  -3    4.19    0.32
  -1   9  -3    3.83    0.24
  -1   9  -3    3.76    0.28
   1   9   3    4.11    0.26
   2  -9   3    0.29    0.10
   2  -9   3    0.27    0.11
   2  -9   3    0.27    0.06
  -2   9  -3    0.16    0.09
  -2   9  -3    0.39    0.10
   2   9   3    0.63    0.11
   3  -9   3    0.93    0.11
  -3  -9  -3    0.81    0.14
   3  -9   3    0.89    0.16
   3  -9   3    1.08    0.17
  -3  -9  -3    1.00    0.19
  -3   9  -3    0.48    0.14
   3   9   3    0.71    0.15
  -3   9  -3    0.77    0.16
  -3   9  -3    0.78    0.13
   3   9   3    0.89    0.12
   3   9   3    0.82    0.11
   3   9   3    0.65    0.12
  -4  -9  -3    0.61    0.07
   4  -9   3    0.63    0.10
   4  -9   3    0.56    0.14
  -4   9  -3    0.52    0.14
   4   9   3    0.59    0.12
   4   9   3    0.51    0.06
  -4   9  -3    0.44    0.11
  -4   9  -3    0.44    0.15
   5  -9   3   16.32    0.77
  -5  -9  -3   16.29    0.92
  -5  -9  -3   15.54    0.85
   5  -9   3   16.05    0.88
   5   9   3   15.13    0.82
  -5   9  -3   14.96    0.90
  -5   9  -3   14.72    0.83
   5   9   3   17.11    0.85
  -5   9  -3   16.06    0.94
  -6  -9  -3   13.84    0.80
  -6  -9  -3   12.46    0.70
   6  -9   3   12.18    0.62
   6  -9   3   12.17    0.73
  -6   9  -3   12.85    0.81
   6   9   3   12.68    0.71
  -6   9  -3   12.48    0.80
  -6   9  -3   12.68    0.70
   6   9   3   12.28    0.70
   7  -9   3    1.26    0.22
  -7  -9  -3    1.40    0.26
  -7   9  -3    1.20    0.18
  -7   9  -3    1.07    0.25
  -7   9  -3    1.01    0.25
   7   9   3    1.41    0.22
   7   9   3    1.50    0.21
  -8  -9  -3    0.52    0.19
   8   9   3    0.15    0.11
  -8   9  -3    0.27    0.11
   8   9   3    0.00    0.11
  -8   9  -3    0.30    0.19
  -8   9  -3    0.11    0.15
  -9  -9  -3   -0.01    0.15
  -9   9  -3   -0.09    0.15
  -9   9  -3   -0.02    0.08
   9   9   3    0.00    0.11
   9   9   3    0.20    0.14
  -9   9  -3   -0.01    0.13
 -10  -9  -3    0.10    0.15
 -10   9  -3    0.03    0.09
 -10   9  -3    0.43    0.23
  10   9   3    0.00    0.14
 -10   9  -3   -0.03    0.16
  10   9   3   -0.09    0.10
 -11  -9  -3    0.31    0.19
  11   9   3   -0.01    0.11
 -11   9  -3   -0.07    0.10
  11   9   3    0.00    0.14
 -11 -10   3    0.02    0.16
 -11  10   3    0.03    0.09
 -11  10   3   -0.04    0.17
 -10 -10   3    0.07    0.14
 -10  10   3    0.06    0.08
  10  10  -3    0.03    0.13
 -10  10   3   -0.01    0.17
 -10  10   3    0.12    0.20
  -9 -10   3    0.22    0.15
   9 -10  -3    0.18    0.14
  -9  10   3    0.09    0.09
   9  10  -3    0.07    0.10
  -9  10   3    0.24    0.19
  -9  10   3    0.11    0.17
  -8 -10   3    0.22    0.14
   8 -10  -3    0.67    0.21
  -8 -10   3    0.31    0.17
   8  10  -3    0.48    0.14
  -8  10   3    0.40    0.11
  -8  10   3    0.43    0.19
  -8  10   3    0.42    0.19
  -7 -10   3    0.06    0.13
  -7 -10   3    0.29    0.14
   7 -10  -3    0.25    0.15
  -7  10   3    0.15    0.14
  -7  10   3    0.08    0.08
   7  10  -3    0.14    0.10
   7  10  -3    0.01    0.08
  -7  10   3    0.08    0.14
   6 -10  -3    6.69    0.49
  -6 -10   3    6.02    0.46
  -6 -10   3    5.69    0.47
   6  10  -3    5.83    0.37
   6  10  -3    6.33    0.41
  -6  10   3    6.20    0.39
  -6  10   3    4.78    0.53
  -6  10   3    6.71    0.48
  -5 -10   3   31.81    1.67
   5 -10  -3   31.73    1.67
  -5 -10   3   31.05    1.68
  -5  10   3   34.15    1.73
   5  10  -3   31.13    1.59
   5  10  -3   33.35    1.60
  -5  10   3   33.02    1.65
  -5  10   3   32.88    1.58
   5  10  -3   33.91    1.55
  -4 -10   3    2.90    0.34
  -4 -10   3    3.33    0.38
   4 -10  -3    3.30    0.35
   4  10  -3    3.07    0.24
  -4  10   3    3.23    0.27
   4  10  -3    3.09    0.26
  -4  10   3    3.60    0.40
  -4  10   3    3.26    0.25
   4  10  -3    3.25    0.22
   3 -10  -3    2.34    0.15
  -3 -10   3    2.45    0.30
  -3 -10   3    3.27    0.34
   3 -10  -3    1.90    0.26
  -3  10   3    2.28    0.23
   3  10  -3    2.47    0.26
   3  10  -3    1.92    0.16
   3  10  -3    2.42    0.24
  -3  10   3    2.84    0.29
  -3  10   3    2.13    0.22
  -3  10   3    1.93    0.28
   3  10  -3    2.57    0.27
   2 -10  -3    2.69    0.29
  -2 -10   3    1.69    0.25
  -2 -10   3    1.85    0.25
  -2  10   3    1.85    0.20
   2  10  -3    1.61    0.20
   2  10  -3    1.67    0.20
   2  10  -3    1.65    0.16
   2  10  -3    1.40    0.18
   1 -10  -3    0.89    0.15
  -1 -10   3    0.37    0.13
   1 -10  -3    0.81    0.16
   1 -10  -3    0.51    0.07
  -1 -10   3    0.15    0.10
   1  10  -3    0.36    0.11
   1  10  -3    0.20    0.07
   1  10  -3    0.42    0.11
   1  10  -3    0.24    0.07
  -1  10   3    0.39    0.10
   0 -10  -3    3.38    0.31
   0 -10  -3    3.67    0.28
   0 -10   3    1.84    0.26
   0 -10   3    2.11    0.16
   0 -10   3    2.14    0.26
   0  10  -3    1.71    0.24
   0  10  -3    1.99    0.23
   0  10   3    3.30    0.26
   0  10   3    2.24    0.24
   0  10  -3    2.18    0.22
   0  10   3    2.50    0.21
   1 -10   3    3.57    0.36
  -1 -10  -3    4.04    0.32
   1 -10   3    3.28    0.34
   1 -10   3    3.43    0.22
  -1 -10  -3    3.48    0.30
   1  10   3    4.07    0.29
  -1  10  -3    3.42    0.28
  -1  10  -3    3.65    0.24
   1  10   3    4.60    0.31
   1  10   3    4.08    0.26
  -1  10  -3    2.93    0.33
   1  10   3    3.79    0.26
   2 -10   3    2.05    0.27
  -2 -10  -3    3.39    0.26
   2 -10   3    1.89    0.26
  -2 -10  -3    3.52    0.34
   2 -10   3    1.80    0.15
  -2  10  -3    1.71    0.26
   2  10   3    2.98    0.22
   2  10   3    2.04    0.23
  -2  10  -3    1.57    0.22
   2  10   3    2.81    0.28
   2  10   3    2.09    0.18
   3 -10   3    3.95    0.24
   3 -10   3    3.89    0.31
   3 -10   3    3.82    0.37
  -3 -10  -3    4.27    0.35
  -3 -10  -3    3.77    0.31
   3  10   3    3.92    0.27
   3  10   3    3.30    0.24
   3  10   3    3.48    0.29
  -3  10  -3    3.65    0.29
   3  10   3    3.63    0.28
  -3  10  -3    3.48    0.37
   4 -10   3    1.47    0.15
   4 -10   3    1.08    0.21
  -4 -10  -3    1.42    0.24
  -4 -10  -3    1.46    0.21
   4  10   3    1.67    0.22
  -4  10  -3    0.87    0.20
   4  10   3    1.35    0.19
   4  10   3    1.29    0.12
   4  10   3    1.49    0.18
  -4  10  -3    1.36    0.19
   5 -10   3    0.62    0.17
  -5 -10  -3    0.54    0.18
  -5 -10  -3    1.07    0.18
   5 -10   3    0.77    0.12
  -5  10  -3    0.70    0.19
   5  10   3    0.62    0.14
  -5  10  -3    0.19    0.11
   5  10   3    0.68    0.13
  -5  10  -3    0.76    0.21
   6 -10   3    1.96    0.28
  -6 -10  -3    2.11    0.31
  -6 -10  -3    1.85    0.24
   6 -10   3    2.11    0.18
   6  10   3    1.40    0.20
  -6  10  -3    1.82    0.23
   6  10   3    2.22    0.25
  -6  10  -3    1.77    0.29
  -6  10  -3    2.10    0.33
  -7 -10  -3    3.95    0.47
   7 -10   3    4.27    0.27
   7 -10   3    4.67    0.44
  -7  10  -3    4.37    0.34
  -7  10  -3    3.61    0.45
  -7  10  -3    4.67    0.51
   7  10   3    4.32    0.35
   7  10   3    3.73    0.33
  -8 -10  -3    0.23    0.16
   8  10   3    0.07    0.10
  -8  10  -3    0.21    0.11
  -8  10  -3    0.16    0.17
   8  10   3    0.14    0.12
  -8  10  -3    0.32    0.20
  -9 -10  -3    0.17    0.16
   9  10   3    0.18    0.15
   9  10   3    0.29    0.14
  -9  10  -3    0.29    0.20
  -9  10  -3    0.32    0.20
  -9  10  -3    0.49    0.15
 -10 -10  -3    0.29    0.18
 -10  10  -3   -0.11    0.09
 -10  10  -3   -0.06    0.15
  10  10   3    0.03    0.14
  10  10   3    0.21    0.14
 -11 -10  -3    0.29    0.21
  11  10   3    0.19    0.17
  11  10   3    0.21    0.16
 -11  10  -3    0.11    0.12
 -11  10  -3    0.27    0.24
 -11 -11   3    0.13    0.18
 -11  11   3    0.07    0.11
 -11  11   3   -0.05    0.16
 -10 -11   3   -0.06    0.14
  10  11  -3   -0.03    0.11
 -10  11   3    0.02    0.09
 -10  11   3   -0.14    0.16
  -9 -11   3   -0.04    0.14
   9 -11  -3   -0.05    0.14
  -9  11   3    0.27    0.19
  -9  11   3    0.07    0.09
  -9  11   3    0.13    0.18
   9  11  -3   -0.10    0.09
   8 -11  -3    1.06    0.24
  -8 -11   3    0.75    0.21
  -8 -11   3    1.37    0.29
  -8  11   3    1.13    0.26
  -8  11   3    0.97    0.17
  -8  11   3    0.80    0.25
   8  11  -3    1.27    0.21
   7 -11  -3    0.03    0.13
  -7 -11   3   -0.11    0.11
  -7 -11   3    0.00    0.13
  -7  11   3    0.03    0.08
  -7  11   3   -0.16    0.12
   7  11  -3   -0.02    0.09
  -7  11   3    0.28    0.15
   7  11  -3    0.02    0.12
  -6 -11   3   11.79    0.78
  -6 -11   3   12.48    0.78
   6 -11  -3   11.90    0.77
  -6  11   3   12.30    0.68
   6  11  -3   12.13    0.65
  -6  11   3   13.36    0.78
  -6  11   3   12.48    0.83
   6  11  -3   11.56    0.70
  -5 -11   3    4.35    0.44
  -5 -11   3    4.39    0.46
   5 -11  -3    4.55    0.45
  -5  11   3    4.34    0.33
   5  11  -3    4.33    0.29
  -5  11   3    5.52    0.53
  -5  11   3    4.74    0.38
   5  11  -3    4.63    0.35
  -4 -11   3    1.32    0.25
   4 -11  -3    1.24    0.23
   4 -11  -3    1.33    0.13
  -4 -11   3    1.72    0.27
  -4  11   3    1.41    0.20
   4  11  -3    1.30    0.17
   4  11  -3    1.30    0.15
  -4  11   3    1.07    0.22
   4  11  -3    1.18    0.18
  -4  11   3    1.39    0.20
   3 -11  -3    0.05    0.10
   3 -11  -3    0.03    0.05
  -3 -11   3    0.01    0.09
  -3 -11   3   -0.01    0.09
   3  11  -3   -0.03    0.06
   3  11  -3   -0.02    0.05
   3  11  -3    0.03    0.08
  -3  11   3   -0.04    0.06
   3  11  -3    0.01    0.07
  -3  11   3    0.02    0.10
   2 -11  -3    0.62    0.09
   2 -11  -3    0.68    0.17
  -2 -11   3    0.82    0.18
   2 -11  -3    0.95    0.18
  -2 -11   3    0.60    0.16
   2  11  -3    0.68    0.11
   2  11  -3    0.68    0.15
  -2  11   3    0.80    0.18
   2  11  -3    0.56    0.12
   2  11  -3    0.33    0.12
  -2  11   3    0.64    0.13
  -1 -11   3    6.94    0.49
   1 -11  -3    7.09    0.49
   1 -11  -3    6.47    0.45
   1 -11  -3    6.93    0.37
  -1 -11   3    7.34    0.51
  -1  11   3    7.10    0.48
   1  11  -3    7.29    0.41
  -1  11   3    7.71    0.45
   1  11  -3    6.15    0.44
   1  11  -3    6.74    0.43
  -1  11   3    6.92    0.45
   1  11  -3    6.55    0.45
   0 -11   3   -0.07    0.07
   0 -11  -3   -0.05    0.07
   0 -11   3   -0.08    0.07
   0 -11  -3    0.01    0.08
   0 -11   3    0.06    0.05
   0  11  -3    0.03    0.08
   0  11   3    0.03    0.05
   0  11  -3   -0.04    0.05
   0  11  -3   -0.05    0.06
   0  11   3   -0.10    0.05
   0  11   3    0.00    0.05
   0  11   3   -0.11    0.06
   1 -11   3    1.62    0.25
  -1 -11  -3    1.58    0.24
   1 -11   3    1.82    0.26
   1 -11   3    1.37    0.14
  -1 -11  -3    1.71    0.24
   1  11   3    1.55    0.18
  -1  11  -3    1.52    0.23
   1  11   3    1.66    0.18
   1  11   3    1.68    0.21
  -1  11  -3    1.78    0.15
  -1  11  -3    1.71    0.21
   1  11   3    1.35    0.20
  -2 -11  -3    4.53    0.35
   2 -11   3    4.33    0.41
   2 -11   3    4.16    0.26
   2 -11   3    4.34    0.42
  -2 -11  -3    4.33    0.37
   2  11   3    4.03    0.30
   2  11   3    4.39    0.29
  -2  11  -3    4.18    0.33
   2  11   3    4.76    0.31
   2  11   3    3.66    0.33
   2  11   3    4.24    0.33
  -2  11  -3    4.68    0.38
  -3 -11  -3   -0.04    0.07
   3 -11   3    0.05    0.06
  -3 -11  -3    0.00    0.09
   3 -11   3    0.09    0.10
   3  11   3   -0.02    0.05
  -3  11  -3    0.04    0.10
   3  11   3    0.01    0.06
   3  11   3    0.00    0.07
   3  11   3    0.00    0.07
  -3  11  -3    0.06    0.09
  -4 -11  -3    2.07    0.29
   4 -11   3    1.91    0.18
  -4 -11  -3    1.43    0.22
   4 -11   3    1.41    0.24
   4  11   3    1.57    0.21
  -4  11  -3    1.53    0.21
   4  11   3    1.60    0.20
  -4  11  -3    1.67    0.28
   5 -11   3    5.74    0.44
  -5 -11  -3    5.58    0.46
  -5 -11  -3    5.29    0.41
   5 -11   3    5.06    0.33
   5  11   3    5.38    0.39
   5  11   3    5.27    0.36
  -5  11  -3    5.33    0.39
  -5  11  -3    5.30    0.44
  -5  11  -3    5.69    0.56
  -6 -11  -3    0.26    0.13
   6 -11   3    0.06    0.14
  -6 -11  -3    0.23    0.16
   6 -11   3   -0.08    0.08
   6  11   3    0.15    0.11
  -6  11  -3    0.08    0.14
   6  11   3    0.15    0.11
  -6  11  -3    0.03    0.12
  -6  11  -3    0.13    0.11
   7 -11   3    4.83    0.48
   7 -11   3    4.55    0.30
  -7 -11  -3    4.83    0.54
   7  11   3    4.55    0.38
  -7  11  -3    4.88    0.52
  -7  11  -3    4.12    0.52
  -7  11  -3    4.33    0.37
   7  11   3    4.91    0.36
  -8 -11  -3    1.74    0.34
  -8  11  -3    2.04    0.26
  -8  11  -3    1.80    0.35
  -8  11  -3    1.48    0.32
   8  11   3    1.73    0.25
   8  11   3    2.13    0.28
  -9 -11  -3    0.28    0.18
  -9  11  -3    0.06    0.18
   9  11   3    0.04    0.12
   9  11   3   -0.01    0.11
  -9  11  -3    0.03    0.16
  -9  11  -3   -0.07    0.10
 -10 -11  -3   -0.08    0.14
  10  11   3   -0.03    0.13
  10  11   3    0.25    0.15
 -10  11  -3    0.01    0.20
 -10  11  -3    0.10    0.13
 -11 -11  -3   -0.19    0.17
 -11  11  -3    0.09    0.13
 -11  11  -3    0.04    0.21
 -10 -12   3    0.08    0.18
 -10  12   3    0.23    0.22
 -10  12   3    0.16    0.12
  10  12  -3    0.23    0.15
  -9 -12   3    0.03    0.14
   9 -12  -3    0.07    0.15
  -9  12   3    0.16    0.19
  -9  12   3    0.13    0.11
   9  12  -3    0.02    0.11
   8 -12  -3    0.75    0.22
  -8 -12   3    1.15    0.27
  -8 -12   3    1.31    0.27
  -8  12   3    0.61    0.23
  -8  12   3    0.63    0.16
   8  12  -3    1.00    0.21
  -8  12   3    1.13    0.30
  -7 -12   3    0.28    0.16
  -7 -12   3   -0.06    0.14
   7 -12  -3    0.32    0.18
   7  12  -3    0.04    0.11
  -7  12   3   -0.09    0.14
  -7  12   3    0.05    0.13
  -7  12   3    0.14    0.11
  -6 -12   3    4.62    0.49
  -6 -12   3    3.59    0.42
   6 -12  -3    3.37    0.42
   6  12  -3    3.69    0.27
   6  12  -3    3.78    0.34
  -6  12   3    4.85    0.46
  -6  12   3    4.08    0.48
  -6  12   3    3.90    0.32
  -5 -12   3   11.26    0.77
  -5 -12   3   11.35    0.76
   5 -12  -3   11.69    0.59
   5 -12  -3   11.98    0.78
   5  12  -3   12.23    0.70
   5  12  -3   11.68    0.63
  -5  12   3   12.45    0.73
  -5  12   3   11.69    0.80
  -5  12   3   12.94    0.70
   4 -12  -3    0.49    0.09
   4 -12  -3    0.43    0.17
  -4 -12   3    0.34    0.17
  -4 -12   3    0.46    0.17
  -4  12   3    0.38    0.17
  -4  12   3    0.64    0.15
   4  12  -3    0.44    0.14
  -4  12   3    0.46    0.14
   4  12  -3    0.39    0.10
   4  12  -3    0.62    0.14
  -3 -12   3    0.64    0.18
   3 -12  -3    1.02    0.21
  -3 -12   3    0.55    0.18
  -3  12   3    0.59    0.19
   3  12  -3    0.42    0.13
  -3  12   3    0.70    0.15
   3  12  -3    0.71    0.12
   3  12  -3    0.77    0.17
   2 -12  -3    0.18    0.12
  -2 -12   3    0.19    0.12
   2 -12  -3    0.15    0.06
  -2 -12   3    0.05    0.11
   2  12  -3    0.13    0.07
   2  12  -3    0.07    0.08
   2  12  -3    0.18    0.11
   2  12  -3    0.18    0.09
  -2  12   3    0.03    0.08
  -2  12   3   -0.06    0.10
   1 -12  -3    1.14    0.21
   1 -12  -3    1.69    0.32
  -1 -12   3    1.39    0.23
  -1 -12   3    1.12    0.22
   1 -12  -3    1.23    0.13
   1  12  -3    1.56    0.18
  -1  12   3    1.77    0.26
  -1  12   3    1.41    0.20
   1  12  -3    1.46    0.22
   1  12  -3    1.12    0.17
   1  12  -3    1.02    0.19
  -1  12   3    1.24    0.19
   0 -12  -3    1.05    0.20
   0 -12   3    0.32    0.08
   0 -12  -3    0.94    0.17
   0 -12   3    0.39    0.15
   0  12  -3    0.48    0.14
   0  12   3    0.43    0.13
   0  12   3    0.64    0.13
   0  12   3    0.71    0.16
   0  12  -3    0.48    0.11
   0  12   3    0.70    0.10
   0  12  -3    0.52    0.14
  -1 -12  -3    2.39    0.31
   1 -12   3    2.30    0.30
   1 -12   3    2.99    0.35
   1 -12   3    2.65    0.18
  -1 -12  -3    2.21    0.29
  -1  12  -3    2.11    0.26
   1  12   3    2.31    0.20
  -1  12  -3    1.87    0.18
   1  12   3    2.31    0.27
   1  12   3    3.04    0.27
  -1  12  -3    2.68    0.32
   1  12   3    2.90    0.30
  -2 -12  -3    6.58    0.51
   2 -12   3    7.00    0.40
  -2 -12  -3    7.66    0.52
   2 -12   3    7.18    0.52
   2  12   3    8.09    0.51
   2  12   3    7.61    0.47
  -2  12  -3    7.63    0.49
  -2  12  -3    6.99    0.53
   2  12   3    7.39    0.46
   2  12   3    8.26    0.51
   2  12   3    7.60    0.45
  -3 -12  -3    3.96    0.42
   3 -12   3    3.26    0.38
   3 -12   3    3.48    0.25
  -3 -12  -3    3.54    0.38
  -3  12  -3    3.48    0.35
   3  12   3    3.23    0.27
   3  12   3    4.52    0.35
   3  12   3    4.61    0.32
  -3  12  -3    3.53    0.41
   3  12   3    4.29    0.29
   3  12   3    4.34    0.35
   4 -12   3    1.51    0.25
  -4 -12  -3    1.22    0.24
  -4 -12  -3    1.40    0.24
   4 -12   3    1.30    0.15
  -4  12  -3    0.70    0.16
  -4  12  -3    1.45    0.27
   4  12   3    0.77    0.17
   4  12   3    1.09    0.17
   5 -12   3   -0.17    0.08
  -5 -12  -3    0.06    0.12
  -5 -12  -3    0.06    0.12
   5 -12   3    0.06    0.09
  -5  12  -3    0.00    0.14
  -5  12  -3    0.05    0.10
   5  12   3    0.10    0.10
   5  12   3   -0.11    0.08
  -5  12  -3    0.04    0.12
  -6 -12  -3    0.17    0.17
   6 -12   3    0.13    0.09
  -6 -12  -3   -0.08    0.11
   6 -12   3    0.23    0.15
  -6  12  -3    0.35    0.19
  -6  12  -3    0.14    0.14
  -6  12  -3    0.23    0.12
   6  12   3    0.05    0.11
   6  12   3    0.27    0.12
   7 -12   3   11.53    0.74
  -7 -12  -3    7.90    0.73
   7 -12   3   11.37    0.60
  -7  12  -3   12.22    0.69
  -7  12  -3   10.99    0.79
   7  12   3   10.77    0.69
  -7  12  -3   11.36    0.82
   7  12   3   12.23    0.67
  -8 -12  -3    0.28    0.19
  -8  12  -3    0.70    0.17
   8  12   3    0.57    0.15
  -8  12  -3    0.35    0.19
  -8  12  -3    0.34    0.22
   8  12   3    0.63    0.18
  -9 -12  -3    3.08    0.44
   9  12   3    2.90    0.35
   9  12   3    2.22    0.30
  -9  12  -3    3.01    0.34
  -9  12  -3    2.90    0.46
  -9  12  -3    2.03    0.41
 -10 -12  -3    0.20    0.19
 -10  12  -3   -0.07    0.19
  10  12   3    0.10    0.14
 -10  12  -3    0.04    0.12
  10  12   3    0.12    0.14
 -10 -13   3    0.52    0.23
  10  13  -3    0.73    0.21
 -10  13   3    0.25    0.25
 -10  13   3    0.89    0.19
   9 -13  -3   -0.10    0.13
  -9 -13   3   -0.10    0.14
   9  13  -3   -0.04    0.12
  -9  13   3    0.09    0.18
  -9  13   3    0.06    0.12
  -8 -13   3    0.62    0.23
   8 -13  -3    0.10    0.14
  -8  13   3    0.43    0.23
  -8  13   3    0.24    0.12
   8  13  -3    0.17    0.14
  -7 -13   3   -0.05    0.11
   7 -13  -3    0.06    0.14
  -7 -13   3    0.17    0.16
   7  13  -3   -0.10    0.09
  -7  13   3   -0.10    0.08
  -7  13   3   -0.03    0.13
  -7  13   3    0.04    0.16
   6 -13  -3    0.31    0.16
  -6 -13   3    0.06    0.12
  -6 -13   3   -0.20    0.11
  -6  13   3   -0.13    0.12
  -6  13   3    0.03    0.10
   6  13  -3    0.00    0.10
  -6  13   3    0.02    0.11
   5 -13  -3    2.21    0.34
  -5 -13   3    1.56    0.29
  -5 -13   3    2.03    0.32
   5 -13  -3    1.81    0.16
   5  13  -3    1.60    0.24
   5  13  -3    1.35    0.18
  -5  13   3    1.37    0.30
  -5  13   3    1.63    0.25
  -5  13   3    1.58    0.23
   4 -13  -3    1.17    0.25
  -4 -13   3    1.29    0.27
  -4 -13   3    0.70    0.22
   4 -13  -3    1.33    0.14
   4  13  -3    1.09    0.19
  -4  13   3    0.73    0.23
  -4  13   3    0.86    0.19
   4  13  -3    0.92    0.19
  -4  13   3    0.93    0.19
   4  13  -3    1.02    0.15
   3 -13  -3   15.66    0.71
  -3 -13   3   12.87    0.86
  -3 -13   3   14.39    0.89
   3 -13  -3   16.18    0.91
   3  13  -3   13.74    0.74
   3  13  -3   13.36    0.80
  -3  13   3   14.36    0.89
   3  13  -3   13.21    0.79
  -3  13   3   13.26    0.80
  -2 -13   3    7.42    0.54
   2 -13  -3    6.75    0.38
   2 -13  -3    5.51    0.49
  -2 -13   3    6.88    0.53
  -2  13   3    7.18    0.48
   2  13  -3    7.10    0.42
  -2  13   3    7.45    0.53
   2  13  -3    7.08    0.48
   2  13  -3    6.33    0.45
   2  13  -3    6.98    0.48
  -1 -13   3    2.54    0.34
   1 -13  -3    2.19    0.18
   1 -13  -3    2.41    0.32
  -1 -13   3    2.39    0.33
  -1  13   3    2.66    0.33
  -1  13   3    1.87    0.25
   1  13  -3    2.69    0.27
  -1  13   3    2.37    0.27
   1  13  -3    2.62    0.29
   1  13  -3    1.91    0.27
   1  13  -3    2.63    0.22
   0 -13   3    0.29    0.14
   0 -13  -3    0.22    0.12
   0 -13   3    0.24    0.14
   0 -13   3    0.24    0.08
   0  13  -3    0.20    0.08
   0  13  -3    0.35    0.14
   0  13   3    0.35    0.12
   0  13  -3    0.38    0.13
   0  13   3    0.45    0.15
   0  13   3    0.29    0.08
   0  13   3    0.27    0.12
   1 -13   3    1.52    0.27
  -1 -13  -3    1.70    0.26
  -1 -13  -3    1.10    0.22
   1 -13   3    1.73    0.17
  -1  13  -3    1.41    0.22
  -1  13  -3    1.76    0.27
  -1  13  -3    1.69    0.17
   1  13   3    1.84    0.25
   1  13   3    1.77    0.25
   1  13   3    1.61    0.20
   1  13   3    1.28    0.17
   2 -13   3    1.28    0.25
  -2 -13  -3    2.05    0.29
  -2 -13  -3    1.70    0.26
   2 -13   3    1.39    0.16
   2  13   3    1.70    0.21
  -2  13  -3    1.56    0.23
   2  13   3    1.76    0.22
   2  13   3    1.75    0.20
   2  13   3    1.56    0.23
  -2  13  -3    1.14    0.24
   2  13   3    1.77    0.25
   3 -13   3    0.65    0.19
   3 -13   3    0.54    0.11
   3  13   3    0.82    0.15
  -3  13  -3    0.81    0.18
  -3  13  -3    0.67    0.20
   4 -13   3   15.34    0.92
  -4 -13  -3   14.80    0.90
  -4 -13  -3   15.63    0.95
   4 -13   3   15.51    0.78
  -4  13  -3   15.54    0.96
  -4  13  -3   15.73    0.87
   4  13   3   14.79    0.82
   4  13   3   15.48    0.86
   5 -13   3    0.46    0.18
  -5 -13  -3    0.61    0.21
  -5 -13  -3    0.90    0.20
   5 -13   3    0.70    0.13
  -5  13  -3    0.61    0.19
   5  13   3    0.78    0.15
  -5  13  -3    0.51    0.16
   5  13   3    0.78    0.18
  -5  13  -3    0.58    0.21
  -6 -13  -3    2.06    0.30
   6 -13   3    1.73    0.30
   6 -13   3    2.01    0.20
  -6 -13  -3    1.80    0.33
   6  13   3    1.85    0.23
  -6  13  -3    2.20    0.34
  -6  13  -3    1.81    0.27
   6  13   3    1.82    0.28
  -6  13  -3    1.95    0.35
   7 -13   3    1.92    0.21
  -7 -13  -3    1.01    0.28
   7 -13   3    2.50    0.34
  -7  13  -3    2.67    0.39
  -7  13  -3    1.96    0.27
   7  13   3    2.22    0.26
   7  13   3    2.17    0.30
  -7  13  -3    2.09    0.38
   8 -13   3    0.01    0.10
  -8 -13  -3   -0.08    0.15
   8  13   3   -0.11    0.10
  -8  13  -3    0.16    0.16
  -8  13  -3    0.00    0.18
   8  13   3    0.13    0.12
  -8  13  -3    0.05    0.12
  -9 -13  -3    0.12    0.19
   9  13   3    0.28    0.17
  -9  13  -3    0.01    0.18
   9  13   3    0.08    0.14
  -9  13  -3   -0.21    0.16
  -9  13  -3    0.14    0.14
 -10 -13  -3    0.50    0.25
 -10  13  -3    0.57    0.19
  10  13   3    0.66    0.20
  10  13   3    0.19    0.17
 -10  13  -3    0.32    0.24
  -9 -14   3    0.52    0.23
   9 -14  -3    0.09    0.19
   9  14  -3    0.15    0.15
  -9  14   3   -0.13    0.10
  -9  14   3    0.30    0.23
  -8 -14   3    0.30    0.21
   8 -14  -3    0.21    0.19
   8  14  -3    0.64    0.20
  -8  14   3    0.45    0.15
  -8  14   3    0.59    0.27
  -7 -14   3    0.34    0.17
  -7 -14   3    0.68    0.24
   7 -14  -3    0.68    0.21
  -7  14   3    0.30    0.20
  -7  14   3    0.33    0.14
   7  14  -3    0.51    0.18
   6 -14  -3    0.06    0.14
   6 -14  -3   -0.03    0.07
  -6 -14   3   -0.01    0.14
  -6 -14   3   -0.32    0.11
  -6  14   3   -0.05    0.10
  -6  14   3   -0.20    0.11
  -6  14   3    0.13    0.15
   6  14  -3    0.02    0.11
  -5 -14   3    0.80    0.23
   5 -14  -3    0.57    0.20
  -5 -14   3    1.11    0.26
   5 -14  -3    0.67    0.12
   5  14  -3    1.00    0.22
   5  14  -3    0.64    0.20
  -5  14   3    1.01    0.26
  -5  14   3    0.90    0.20
  -5  14   3    0.71    0.18
   4 -14  -3    9.75    0.50
  -4 -14   3    9.78    0.68
   4 -14  -3    9.59    0.68
  -4 -14   3    8.92    0.68
   4  14  -3    9.33    0.61
   4  14  -3    9.39    0.54
  -4  14   3   10.43    0.63
  -4  14   3    8.98    0.59
  -4  14   3    8.26    0.67
   3 -14  -3    2.66    0.20
   3 -14  -3    2.56    0.36
  -3 -14   3    2.25    0.37
  -3 -14   3    2.48    0.36
  -3  14   3    2.90    0.33
  -3  14   3    2.77    0.40
   3  14  -3    2.93    0.33
   3  14  -3    2.42    0.30
   3  14  -3    2.27    0.24
   2 -14  -3   18.80    0.91
  -2 -14   3   18.34    1.09
  -2 -14   3   17.49    1.08
   2 -14  -3   19.48    1.09
  -2  14   3   19.14    1.08
  -2  14   3   18.61    1.02
   2  14  -3   17.80    0.99
   2  14  -3   17.55    1.02
   2  14  -3   18.34    0.95
   1 -14  -3    0.67    0.20
  -1 -14   3    0.58    0.18
  -1 -14   3    0.30    0.16
   1 -14  -3    0.54    0.10
  -1  14   3    0.49    0.15
  -1  14   3    0.85    0.21
   1  14  -3    0.41    0.15
   1  14  -3    0.29    0.12
   1  14  -3    0.41    0.14
   1  14  -3    0.34    0.12
  -1  14   3    0.43    0.14
   0 -14  -3    0.03    0.11
   0 -14   3    0.00    0.19
   0 -14   3    0.19    0.13
   0  14   3    0.15    0.12
   0  14  -3    0.10    0.12
   0  14  -3    0.11    0.09
   0  14   3   -0.09    0.06
   0  14   3    0.09    0.10
   0  14  -3   -0.04    0.09
  -1 -14  -3    3.15    0.38
   1 -14   3    2.32    0.20
   1 -14   3    3.18    0.40
  -1  14  -3    2.75    0.32
   1  14   3    2.49    0.31
  -1  14  -3    2.79    0.35
   1  14   3    2.65    0.32
   1  14   3    2.64    0.28
   1  14   3    2.62    0.23
   2 -14   3    2.61    0.21
  -2 -14  -3    2.73    0.34
  -2 -14  -3    3.71    0.40
   2 -14   3    2.45    0.35
   2  14   3    2.79    0.30
   2  14   3    2.44    0.26
   2  14   3    3.55    0.27
  -2  14  -3    1.99    0.33
   2  14   3    2.87    0.34
  -2  14  -3    2.56    0.31
   2  14   3    2.59    0.32
  -3 -14  -3    1.77    0.29
   3 -14   3    1.78    0.31
  -3 -14  -3    1.56    0.28
   3 -14   3    1.47    0.17
   3  14   3    1.82    0.24
   3  14   3    1.46    0.20
   3  14   3    1.55    0.22
  -3  14  -3    1.61    0.29
  -3  14  -3    1.26    0.23
   4 -14   3    0.47    0.18
   4 -14   3    0.70    0.12
  -4 -14  -3    0.84    0.23
  -4 -14  -3    0.51    0.18
   4  14   3    0.72    0.16
  -4  14  -3    0.66    0.18
   4  14   3    0.60    0.17
  -4  14  -3    0.84    0.24
  -5 -14  -3    0.05    0.14
   5 -14   3    0.03    0.14
   5 -14   3    0.15    0.09
  -5 -14  -3   -0.01    0.12
  -5  14  -3   -0.01    0.11
  -5  14  -3    0.13    0.12
   5  14   3    0.22    0.14
  -5  14  -3    0.07    0.17
   5  14   3    0.10    0.11
  -6 -14  -3    1.43    0.31
   6 -14   3    1.69    0.20
  -6 -14  -3    1.07    0.24
   6 -14   3    1.48    0.29
   6  14   3    1.52    0.23
  -6  14  -3    1.75    0.31
   6  14   3    1.73    0.27
  -6  14  -3    1.34    0.32
  -6  14  -3    1.63    0.26
   7 -14   3    2.23    0.23
  -7 -14  -3    1.84    0.37
   7 -14   3    2.71    0.37
   7  14   3    2.05    0.31
  -7  14  -3    1.91    0.29
  -7  14  -3    1.48    0.34
  -7  14  -3    1.81    0.35
   7  14   3    2.09    0.26
  -8 -14  -3    0.11    0.19
   8 -14   3    0.11    0.11
   8 -14   3   -0.14    0.14
  -8  14  -3   -0.13    0.17
   8  14   3    0.08    0.11
  -8  14  -3    0.22    0.20
   8  14   3    0.04    0.14
  -8  14  -3    0.21    0.13
  -9 -14  -3    1.39    0.34
   9  14   3    0.95    0.23
   9  14   3    0.66    0.19
  -9  14  -3    0.43    0.24
  -9  14  -3    0.83    0.21
  -9 -15   3    0.09    0.18
   9 -15  -3    0.23    0.19
  -9  15   3   -0.02    0.12
  -9  15   3    0.40    0.23
   9  15  -3    0.13    0.17
   8 -15  -3    0.43    0.22
  -8 -15   3   -0.08    0.17
   8  15  -3    0.20    0.17
  -8  15   3    0.43    0.24
  -8  15   3    0.05    0.13
  -7 -15   3    0.50    0.24
   7 -15  -3    0.49    0.23
  -7 -15   3    0.69    0.22
   7  15  -3    0.43    0.18
  -7  15   3    0.38    0.22
  -7  15   3    0.37    0.17
   6 -15  -3    0.49    0.21
   6 -15  -3    0.32    0.10
  -6 -15   3    0.15    0.18
  -6 -15   3    0.15    0.17
   6  15  -3    0.18    0.14
  -6  15   3    0.43    0.22
  -6  15   3    0.42    0.17
  -5 -15   3    0.02    0.15
   5 -15  -3    0.12    0.18
   5 -15  -3    0.28    0.10
  -5 -15   3    0.38    0.18
  -5  15   3    0.17    0.13
   5  15  -3    0.03    0.12
  -5  15   3   -0.02    0.15
   4 -15  -3    1.39    0.16
  -4 -15   3    1.33    0.30
  -4 -15   3    1.34    0.30
   4 -15  -3    1.64    0.30
  -4  15   3    1.74    0.25
  -4  15   3    1.40    0.30
  -4  15   3    1.48    0.23
   4  15  -3    1.36    0.19
   4  15  -3    1.41    0.23
  -3 -15   3    7.32    0.62
  -3 -15   3    7.63    0.62
   3 -15  -3    9.15    0.64
   3 -15  -3    7.72    0.45
  -3  15   3    7.80    0.63
   3  15  -3    7.51    0.54
   3  15  -3    8.80    0.50
   3  15  -3    8.40    0.55
  -3  15   3    8.71    0.57
   2 -15  -3    0.91    0.23
  -2 -15   3    0.63    0.21
  -2 -15   3    0.40    0.19
  -2  15   3    0.25    0.13
  -2  15   3    0.30    0.17
   2  15  -3    0.11    0.11
   2  15  -3    0.04    0.10
   2  15  -3    0.15    0.14
   1 -15  -3    3.18    0.41
  -1 -15   3    2.87    0.39
   1 -15  -3    3.15    0.24
   1  15  -3    2.63    0.35
   1  15  -3    3.64    0.34
  -1  15   3    4.30    0.42
   1  15  -3    2.79    0.35
  -1  15   3    3.10    0.34
   1  15  -3    3.54    0.34
  -1  15   3    2.67    0.37
   0 -15  -3    0.78    0.21
   0 -15   3    0.61    0.21
   0  15   3    0.29    0.16
   0  15   3    0.61    0.18
   0  15  -3    0.63    0.17
   0  15  -3    0.49    0.18
   0  15  -3    0.71    0.14
  -1 -15  -3    6.58    0.55
   1 -15   3    7.36    0.42
   1 -15   3    6.29    0.55
  -1  15  -3    7.68    0.58
   1  15   3    7.22    0.48
  -1  15  -3    6.80    0.51
   1  15   3    7.84    0.55
   1  15   3    7.27    0.51
   1  15   3    7.62    0.44
   2 -15   3    1.84    0.20
   2 -15   3    1.62    0.30
   2  15   3    1.67    0.23
   2  15   3    1.94    0.26
  -2  15  -3    2.04    0.33
  -2  15  -3    2.46    0.31
   2  15   3    2.51    0.26
  -3 -15  -3   13.28    0.89
  -3 -15  -3   15.11    0.94
   3 -15   3   13.45    0.89
   3 -15   3   14.37    0.74
  -3  15  -3   14.20    0.85
   3  15   3   14.67    0.81
   3  15   3   13.84    0.79
  -3  15  -3   14.57    0.93
  -4 -15  -3    3.36    0.44
   4 -15   3    3.02    0.24
   4 -15   3    2.98    0.41
  -4 -15  -3    3.06    0.39
  -4  15  -3    3.77    0.39
  -4  15  -3    3.35    0.47
   4  15   3    3.32    0.35
   4  15   3    2.54    0.29
  -5 -15  -3    0.98    0.27
   5 -15   3    0.70    0.23
   5 -15   3    0.82    0.14
  -5 -15  -3    0.78    0.22
   5  15   3    0.73    0.19
  -5  15  -3    0.95    0.28
  -5  15  -3    1.07    0.23
  -5  15  -3    0.62    0.19
   5  15   3    0.95    0.18
   6 -15   3    0.04    0.09
   6 -15   3   -0.06    0.11
  -6 -15  -3   -0.05    0.13
  -6 -15  -3    0.17    0.18
   6  15   3    0.28    0.15
   6  15   3   -0.01    0.10
  -6  15  -3    0.11    0.17
  -6  15  -3    0.14    0.13
  -6  15  -3    0.15    0.16
   7 -15   3    0.07    0.11
  -7 -15  -3    0.21    0.18
   7 -15   3    0.05    0.14
   7  15   3    0.07    0.13
  -7  15  -3    0.05    0.12
   7  15   3   -0.18    0.09
  -7  15  -3    0.04    0.19
  -7  15  -3    0.08    0.16
   8 -15   3    0.17    0.13
  -8 -15  -3    0.12    0.20
   8 -15   3    0.03    0.17
  -8  15  -3    0.03    0.19
   8  15   3    0.25    0.14
   8  15   3   -0.06    0.14
  -8  15  -3    0.07    0.17
  -8  15  -3    0.28    0.16
  -9 -15  -3   -0.03    0.18
   9 -15   3   -0.19    0.10
  -9  15  -3   -0.12    0.12
   9  15   3    0.01    0.15
  -9  15  -3   -0.23    0.17
  -9  16   3    0.37    0.20
   8 -16  -3    1.23    0.31
  -8 -16   3    0.62    0.26
  -8  16   3    1.11    0.24
   8  16  -3    1.13    0.26
  -8  16   3    1.35    0.35
  -7 -16   3   -0.15    0.15
   7 -16  -3   -0.05    0.15
   7 -16  -3   -0.20    0.08
  -7 -16   3   -0.03    0.13
   7  16  -3    0.09    0.14
  -7  16   3    0.12    0.19
  -7  16   3   -0.11    0.12
   6 -16  -3    0.02    0.09
  -6 -16   3    0.25    0.21
   6 -16  -3    0.37    0.20
  -6 -16   3    0.03    0.16
   6  16  -3    0.31    0.16
  -6  16   3    0.33    0.22
  -6  16   3    0.40    0.16
  -5 -16   3    0.06    0.17
   5 -16  -3    0.28    0.10
   5 -16  -3    0.30    0.19
  -5 -16   3    0.44    0.23
  -5  16   3    0.49    0.22
   5  16  -3    0.50    0.17
  -5  16   3    0.27    0.15
   4 -16  -3    0.20    0.09
   4 -16  -3    0.23    0.17
  -4 -16   3    0.40    0.20
  -4 -16   3    0.23    0.18
   4  16  -3    0.35    0.15
  -4  16   3    0.45    0.17
  -4  16   3    0.00    0.16
  -3 -16   3    0.66    0.23
  -3 -16   3    0.25    0.17
   3 -16  -3    0.42    0.10
   3 -16  -3    0.14    0.16
  -3  16   3    0.65    0.22
   3  16  -3    0.43    0.13
  -3  16   3    0.50    0.18
   3  16  -3    0.64    0.27
   3  16  -3    0.38    0.15
  -2 -16   3    0.14    0.16
   2 -16  -3    0.09    0.14
   2 -16  -3    0.16    0.08
  -2  16   3    0.13    0.17
   2  16  -3    0.19    0.12
  -2  16   3    0.46    0.17
   2  16  -3    0.10    0.14
   2  16  -3    0.23    0.11
  -1 -16   3    1.39    0.29
   1 -16  -3    1.01    0.24
   1  16  -3    0.84    0.22
  -1  16   3    1.03    0.24
  -1  16   3    0.88    0.20
  -1  16   3    1.24    0.24
   1  16  -3    1.04    0.19
   0 -16  -3    0.23    0.14
   0 -16   3    0.27    0.17
   0  16   3    0.38    0.17
   0  16   3    0.15    0.12
   0  16  -3    0.18    0.15
   0  16  -3    0.34    0.11
   0  16  -3   -0.06    0.11
   0  16   3    0.26    0.14
   1 -16   3    0.31    0.10
   1 -16   3    0.58    0.21
  -1 -16  -3    0.32    0.17
  -1  16  -3    0.30    0.17
   1  16   3    0.33    0.13
   1  16   3    0.14    0.13
   1  16   3    0.57    0.19
  -1  16  -3    0.15    0.13
   2 -16   3    0.65    0.13
  -2 -16  -3    0.80    0.22
   2 -16   3    0.57    0.22
   2  16   3    0.59    0.15
   2  16   3    0.64    0.18
  -2  16  -3    0.69    0.22
   2  16   3    0.55    0.14
  -2  16  -3    0.66    0.20
   3 -16   3    1.47    0.30
   3 -16   3    1.13    0.16
  -3 -16  -3    0.60    0.21
  -3  16  -3    1.24    0.29
   3  16   3    1.34    0.22
  -3  16  -3    0.86    0.21
   3  16   3    0.77    0.17
  -4 -16  -3    0.08    0.14
   4 -16   3   -0.05    0.13
   4 -16   3    0.00    0.09
   4  16   3    0.07    0.12
  -4  16  -3    0.14    0.18
  -4  16  -3    0.09    0.14
   4  16   3    0.06    0.11
   5 -16   3    0.49    0.20
  -5 -16  -3    0.10    0.15
   5 -16   3    0.04    0.09
  -5 -16  -3    0.02    0.15
  -5  16  -3    0.34    0.20
  -5  16  -3    0.30    0.16
  -5  16  -3    0.13    0.15
   5  16   3    0.31    0.14
   5  16   3    0.23    0.12
  -6 -16  -3    1.83    0.37
   6 -16   3    1.88    0.22
   6 -16   3    1.52    0.32
  -6 -16  -3    1.65    0.31
   6  16   3    2.15    0.27
  -6  16  -3    1.59    0.32
   6  16   3    2.06    0.31
  -6  16  -3    2.11    0.41
  -6  16  -3    2.12    0.31
   7 -16   3   -0.32    0.13
  -7 -16  -3    0.13    0.20
   7 -16   3    0.07    0.11
   7  16   3    0.00    0.11
  -7  16  -3   -0.03    0.13
  -7  16  -3    0.09    0.19
  -7  16  -3   -0.03    0.17
   7  16   3    0.18    0.15
   8 -16   3    0.00    0.19
   8 -16   3   -0.15    0.10
  -8 -16  -3   -0.02    0.19
  -8  16  -3    0.08    0.15
   8  16   3    0.11    0.13
  -8  16  -3   -0.34    0.15
   8  16   3    0.20    0.17
   8 -17  -3    0.50    0.24
  -8 -17   3    0.26    0.22
  -8  17   3   -0.34    0.16
   8  17  -3    0.22    0.18
  -8  17   3    0.02    0.15
  -7 -17   3    0.39    0.23
   7 -17  -3   -0.08    0.09
  -7 -17   3   -0.08    0.18
   7 -17  -3    0.12    0.17
  -7  17   3   -0.07    0.13
  -7  17   3    0.05    0.19
   7  17  -3   -0.11    0.12
  -6 -17   3   -0.14    0.15
  -6 -17   3    0.14    0.18
   6 -17  -3    0.10    0.10
   6 -17  -3    0.18    0.18
  -6  17   3   -0.10    0.15
  -6  17   3    0.12    0.14
   6  17  -3    0.13    0.14
   5 -17  -3   -0.07    0.13
  -5 -17   3    0.00    0.14
   5 -17  -3   -0.09    0.07
  -5 -17   3    0.04    0.16
  -5  17   3   -0.14    0.14
   5  17  -3   -0.08    0.12
  -5  17   3    0.28    0.15
   4 -17  -3    0.37    0.11
  -4 -17   3    0.29    0.21
  -4 -17   3    0.43    0.21
   4 -17  -3    0.49    0.21
  -4  17   3    0.46    0.18
  -4  17   3    0.29    0.20
   4  17  -3    0.39    0.16
   3 -17  -3    1.45    0.18
   3 -17  -3    0.91    0.27
  -3 -17   3    1.38    0.30
  -3  17   3    1.55    0.32
  -3  17   3    1.14    0.24
   3  17  -3    1.32    0.25
   3  17  -3    1.21    0.23
   2 -17  -3   -0.02    0.12
   2 -17  -3    0.03    0.07
  -2 -17   3    0.05    0.15
   2  17  -3   -0.02    0.12
  -2  17   3    0.02    0.13
   2  17  -3   -0.06    0.09
  -2  17   3    0.10    0.15
   2  17  -3    0.02    0.10
   1 -17  -3    0.72    0.23
  -1 -17   3    0.75    0.24
  -1  17   3    0.82    0.23
   1  17  -3    0.71    0.16
  -1  17   3    0.78    0.20
  -1  17   3    0.38    0.18
   1  17  -3    1.25    0.25
   0 -17  -3    4.04    0.49
   0 -17   3    3.55    0.48
   0  17   3    3.94    0.39
   0  17  -3    3.77    0.45
   0  17   3    4.73    0.48
   0  17   3    3.83    0.44
   1 -17   3    4.98    0.33
  -1 -17  -3    4.39    0.53
   1 -17   3    4.22    0.52
   1  17   3    4.81    0.49
   1  17   3    4.86    0.40
  -1  17  -3    5.27    0.50
  -1  17  -3    3.88    0.49
  -2 -17  -3    1.44    0.31
   2 -17   3    2.09    0.38
   2 -17   3    1.57    0.19
   2  17   3    1.70    0.22
  -2  17  -3    2.01    0.35
  -2  17  -3    1.51    0.28
   2  17   3    1.53    0.23
   3 -17   3    0.15    0.09
  -3 -17  -3    0.37    0.20
   3 -17   3    0.21    0.18
  -3  17  -3    0.37    0.20
   3  17   3    0.45    0.14
   3  17   3    0.34    0.13
  -3  17  -3    0.47    0.19
   4 -17   3   -0.08    0.08
  -4 -17  -3    0.04    0.12
   4 -17   3   -0.02    0.14
   4  17   3    0.18    0.12
   4  17   3   -0.13    0.08
  -4  17  -3    0.27    0.19
  -4  17  -3    0.21    0.15
  -5 -17  -3    0.31    0.18
   5 -17   3    0.06    0.09
   5 -17   3    0.12    0.17
   5  17   3    0.04    0.10
  -5  17  -3   -0.07    0.17
   5  17   3    0.09    0.13
  -5  17  -3    0.02    0.13
  -5  17  -3    0.09    0.14
  -6 -17  -3    0.69    0.22
   6 -17   3    0.57    0.15
   6 -17   3    0.82    0.25
  -6  17  -3    0.61    0.23
  -6  17  -3    0.89    0.29
  -6  17  -3    0.83    0.23
   6  17   3    0.55    0.16
   6  17   3    0.84    0.21
   7 -17   3   -0.20    0.15
   7 -17   3   -0.15    0.10
  -7  17  -3    0.29    0.22
   7  17   3   -0.20    0.09
  -7  17  -3   -0.17    0.15
  -7  17  -3    0.08    0.16
   7  17   3   -0.04    0.14
   8 -17   3   -0.16    0.19
   8 -17   3   -0.02    0.12
  -8 -17  -3    0.08    0.20
   8  17   3   -0.01    0.15
  -8  17  -3    0.23    0.18
  -8  17  -3   -0.01    0.20
   7 -18  -3    0.07    0.11
   7 -18  -3   -0.14    0.18
  -7 -18   3    0.11    0.21
  -7 -18   3   -0.01    0.22
  -7  18   3    0.29    0.17
   7  18  -3   -0.11    0.13
  -7  18   3    0.14    0.23
   6 -18  -3    0.29    0.23
  -6 -18   3    0.29    0.22
   6 -18  -3   -0.03    0.09
  -6 -18   3   -0.04    0.14
   6  18  -3   -0.12    0.12
  -6  18   3   -0.06    0.17
  -6  18   3    0.00    0.15
  -5 -18   3    0.03    0.17
   5 -18  -3   -0.12    0.07
   5 -18  -3    0.10    0.17
   5  18  -3    0.08    0.13
  -5  18   3    0.26    0.21
  -5  18   3    0.03    0.12
   4 -18  -3    0.31    0.22
   4 -18  -3    0.24    0.10
  -4 -18   3    0.00    0.15
  -4  18   3    0.39    0.22
   4  18  -3    0.17    0.14
  -4  18   3    0.40    0.17
  -3 -18   3    1.02    0.29
   3 -18  -3    0.82    0.14
   3 -18  -3    0.59    0.22
  -3  18   3    0.33    0.20
  -3  18   3    0.81    0.22
   3  18  -3    0.74    0.18
  -2 -18   3    1.49    0.32
   2 -18  -3    0.85    0.15
   2 -18  -3    1.18    0.29
   2  18  -3    1.40    0.27
   2  18  -3    1.15    0.21
   2  18  -3    1.68    0.25
  -2  18   3    0.99    0.27
  -2  18   3    0.97    0.24
  -1 -18   3    0.24    0.20
   1 -18  -3    0.17    0.17
  -1  18   3    0.08    0.15
   1  18  -3    0.04    0.14
   1  18  -3    0.28    0.14
  -1  18   3    0.05    0.15
   0 -18   3    0.57    0.23
   0 -18  -3    0.14    0.17
   0  18  -3    0.44    0.20
   0  18   3    0.43    0.19
   0  18   3    0.60    0.20
   0  18   3    0.58    0.18
   1 -18   3    0.54    0.23
  -1 -18  -3    0.76    0.24
  -1  18  -3    0.51    0.20
   1  18   3    0.89    0.21
  -1  18  -3    0.60    0.23
   1  18   3    0.65    0.20
   2 -18   3    0.25    0.10
   2 -18   3    0.34    0.20
  -2 -18  -3    0.30    0.20
   2  18   3    0.33    0.15
  -2  18  -3    0.34    0.20
  -2  18  -3    0.68    0.22
  -3 -18  -3    2.58    0.39
   3 -18   3    1.62    0.20
   3 -18   3    1.79    0.38
  -3  18  -3    1.58    0.34
  -3  18  -3    1.45    0.29
   3  18   3    1.73    0.26
   3  18   3    1.66    0.24
  -4 -18  -3    0.12    0.16
   4 -18   3    0.06    0.19
   4 -18   3    0.19    0.10
   4  18   3    0.18    0.13
  -4  18  -3    0.40    0.23
   4  18   3    0.01    0.12
  -4  18  -3   -0.17    0.12
   5 -18   3    0.12    0.10
   5 -18   3    0.22    0.18
  -5 -18  -3    0.51    0.22
   5  18   3    0.29    0.16
   5  18   3    0.18    0.13
  -5  18  -3    0.01    0.22
  -5  18  -3    0.00    0.15
  -5  18  -3    0.30    0.18
   6 -18   3    0.47    0.14
   6 -18   3    0.24    0.21
  -6  18  -3    0.55    0.22
  -6  18  -3    0.46    0.21
  -6  18  -3    0.19    0.21
   6  18   3    0.63    0.20
   6  18   3    0.25    0.15
   7 -18   3   -0.21    0.10
   7 -18   3    0.08    0.19
  -7  18  -3   -0.17    0.14
   7  18   3    0.00    0.15
  -7  18  -3    0.00    0.19
   7  18   3   -0.09    0.12
  -7  19   3   -0.26    0.16
  -7  19   3    0.16    0.18
   6 -19  -3    0.41    0.24
   6 -19  -3    0.41    0.13
  -6 -19   3    0.70    0.28
   6  19  -3    0.88    0.24
  -6  19   3    0.59    0.27
  -6  19   3    0.21    0.19
   5 -19  -3    0.03    0.16
   5 -19  -3   -0.10    0.08
  -5 -19   3    0.14    0.18
  -5  19   3   -0.04    0.14
   5  19  -3    0.18    0.15
  -5  19   3   -0.01    0.22
  -4 -19   3    0.13    0.18
   4 -19  -3    0.47    0.25
   4 -19  -3    0.27    0.11
   4  19  -3    0.40    0.18
  -4  19   3    0.52    0.26
  -4  19   3    0.86    0.25
   3 -19  -3    0.02    0.08
  -3 -19   3   -0.12    0.17
   3 -19  -3    0.24    0.19
   3  19  -3    0.00    0.13
  -3  19   3    0.00    0.15
  -3  19   3    0.09    0.16
  -2 -19   3    0.13    0.19
   2 -19  -3    0.05    0.16
  -2  19   3    0.16    0.18
   2  19  -3    0.09    0.12
  -2  19   3    0.02    0.15
   1 -19  -3    0.40    0.23
  -1 -19   3    0.39    0.22
   1  19  -3    0.34    0.17
  -1  19   3    0.74    0.23
  -1  19   3    0.72    0.23
   0 -19   3    1.08    0.29
   0 -19  -3    0.95    0.28
   0  19   3    0.95    0.26
   0  19  -3    1.55    0.31
   0  19   3    1.81    0.29
  -1 -19  -3    0.08    0.18
   1 -19   3    0.07    0.17
   1  19   3   -0.04    0.13
   1  19   3   -0.05    0.10
  -1  19  -3   -0.14    0.16
   2 -19   3    0.00    0.08
  -2 -19  -3    0.48    0.22
   2 -19   3   -0.04    0.16
  -2  19  -3    0.29    0.20
  -2  19  -3   -0.09    0.13
   2  19   3   -0.02    0.10
   3 -19   3    1.75    0.21
   3 -19   3    2.26    0.41
  -3 -19  -3    1.73    0.35
  -3  19  -3    1.27    0.33
   3  19   3    1.90    0.28
  -3  19  -3    1.06    0.29
   3  19   3    1.59    0.27
   4 -19   3    0.16    0.10
  -4 -19  -3    0.15    0.17
   4 -19   3    0.35    0.22
   4  19   3    0.15    0.14
   4  19   3    0.48    0.16
  -4  19  -3    0.28    0.21
  -4  19  -3    0.22    0.19
  -5 -19  -3    0.49    0.23
   5 -19   3   -0.02    0.09
   5 -19   3    0.03    0.20
   5  19   3    0.07    0.12
  -5  19  -3   -0.06    0.18
  -5  19  -3   -0.10    0.14
   5  19   3    0.12    0.13
  -5  19  -3   -0.26    0.14
   6 -19   3   -0.05    0.10
   6 -19   3   -0.15    0.17
   6  19   3    0.05    0.15
  -6  19  -3   -0.04    0.18
  -6  19  -3    0.00    0.20
   6  19   3    0.05    0.14
  -6 -20   3    0.23    0.22
   6 -20  -3    0.26    0.24
   6  20  -3    0.14    0.16
  -6  20   3    0.30    0.24
  -6  20   3    0.25    0.19
   5 -20  -3    0.33    0.24
  -5 -20   3   -0.14    0.16
   5 -20  -3    0.13    0.10
  -5  20   3    0.10    0.21
   5  20  -3    0.27    0.16
  -5  20   3    0.10    0.17
  -4 -20   3   -0.12    0.18
   4 -20  -3   -0.02    0.18
   4 -20  -3    0.08    0.10
  -4  20   3   -0.02    0.15
  -4  20   3    0.01    0.19
   4  20  -3   -0.02    0.12
  -3 -20   3    1.04    0.31
   3 -20  -3    0.84    0.16
   3 -20  -3    0.76    0.29
  -3  20   3    1.14    0.28
  -3  20   3    0.68    0.28
   3  20  -3    0.39    0.17
  -2 -20   3    0.64    0.26
   2 -20  -3    1.16    0.30
  -2  20   3    1.39    0.31
  -2  20   3    0.66    0.24
  -1 -20   3    0.25    0.21
   1 -20  -3    0.58    0.25
  -1  20   3    0.38    0.22
   1  20  -3    0.27    0.19
   0 -20  -3    0.04    0.16
   0 -20   3   -0.17    0.14
   0  20   3    0.01    0.12
   0  20   3    0.02    0.17
   0  20  -3   -0.11    0.14
   1 -20   3   -0.06    0.16
  -1 -20  -3    0.18    0.20
   1  20   3    0.12    0.13
  -1  20  -3   -0.21    0.13
   2 -20   3    0.32    0.21
   2 -20   3    0.28    0.11
  -2 -20  -3    0.36    0.19
   2  20   3    0.47    0.18
  -2  20  -3    0.39    0.23
   3 -20   3    0.72    0.28
  -3 -20  -3   -0.05    0.15
   3 -20   3    0.03    0.09
  -3  20  -3    0.22    0.18
   3  20   3    0.03    0.12
  -3  20  -3    0.15    0.21
   4 -20   3   -0.06    0.08
   4 -20   3    0.18    0.19
  -4 -20  -3    0.07    0.16
  -4  20  -3    0.33    0.24
   4  20   3    0.31    0.14
  -4  20  -3    0.17    0.19
   4  20   3    0.14    0.14
   5 -20   3   -0.02    0.10
  -5 -20  -3    0.01    0.19
   5 -20   3   -0.21    0.13
  -5  20  -3   -0.29    0.15
   5  20   3    0.18    0.15
  -5  20  -3    0.06    0.19
   5  20   3   -0.20    0.10
  -6  20  -3    0.44    0.23
  -6  20  -3    0.20    0.25
   4 -21  -3    0.49    0.25
   4 -21  -3    0.31    0.12
  -4 -21   3    0.31    0.26
   4  21  -3    0.44    0.18
  -4  21   3   -0.01    0.20
  -4  21   3    0.54    0.23
  -3 -21   3    0.54    0.25
   3 -21  -3    0.12    0.21
  -3  21   3    0.60    0.26
  -3  21   3    0.15    0.18
  -2 -21   3    0.49    0.24
   2 -21  -3    0.92    0.30
  -2  21   3    1.14    0.29
  -2  21   3    0.73    0.27
  -1 -21   3    1.79    0.41
   1 -21  -3    2.12    0.42
  -1  21   3    1.77    0.38
   0 -21  -3    0.19    0.22
   0 -21   3    0.01    0.17
   0  21  -3   -0.24    0.14
   0  21   3    0.24    0.18
  -1 -21  -3    0.16    0.21
   1 -21   3    0.21    0.20
  -1  21  -3    0.97    0.29
   1  21   3    0.21    0.16
   2 -21   3   -0.20    0.15
  -2 -21  -3   -0.10    0.17
   2  21   3    0.09    0.14
  -2  21  -3   -0.23    0.13
   3 -21   3    0.81    0.17
  -3 -21  -3    0.55    0.24
   3 -21   3    1.21    0.33
   3  21   3    1.02    0.23
  -3  21  -3    1.00    0.30
   4 -21   3    0.63    0.26
  -4 -21  -3    0.28    0.23
   4 -21   3    0.18    0.12
  -4  21  -3    0.52    0.26
  -4  21  -3    0.01    0.18
   4  21   3    0.16    0.15
  -3 -22   3    1.73    0.40
   3 -22  -3    1.36    0.40
  -3  22   3    2.37    0.45
  -3  22   3    1.67    0.35
   2 -22  -3   -0.01    0.18
  -2 -22   3    0.06    0.22
  -2  22   3   -0.16    0.20
   1 -22  -3    0.18    0.21
  -1 -22   3   -0.15    0.20
  -1  22   3    0.53    0.24
   0 -22  -3    1.38    0.36
   0 -22   3    0.86    0.31
   0  22  -3    1.15    0.31
  -1 -22  -3    0.20    0.24
   1 -22   3    0.28    0.22
   1  22   3    0.21    0.18
  -1  22  -3   -0.07    0.18
  -2 -22  -3   -0.04    0.18
   2 -22   3    0.04    0.20
  -2  22  -3    0.02    0.22
   2  22   3    0.29    0.16
  -3 -22  -3   -0.15    0.19
   3 -22   3   -0.03    0.18
   3 -22   3    0.09    0.10
  -3  22  -3    0.06    0.21
   3  22   3    0.18    0.18
 -12   0   4    0.11    0.09
 -11   0   4   -0.02    0.07
 -10   0   4    0.07    0.08
  -9   0   4   -0.08    0.08
  -9   0   4   -0.03    0.06
  -9   0   4   -0.11    0.13
  -8   0   4    0.11    0.10
  -8   0   4    0.23    0.06
   8   0  -4    0.21    0.10
  -8   0   4    0.20    0.11
  -8   0   4    0.26    0.07
  -8   0   4    0.37    0.16
  -7   0   4   -0.06    0.09
  -7   0   4    0.07    0.08
  -7   0   4   -0.10    0.07
  -7   0   4    0.03    0.04
  -7   0   4    0.03    0.03
   7   0  -4    0.03    0.07
   6   0  -4   12.84    0.69
  -6   0   4   14.84    0.78
  -6   0   4   12.48    0.61
  -6   0   4   12.78    0.60
  -6   0   4   14.22    0.73
  -6   0   4   11.35    0.69
   5   0  -4    0.07    0.05
  -5   0   4   -0.06    0.05
  -5   0   4    0.06    0.05
  -4   0   4   16.04    0.81
  -4   0   4   14.38    0.79
   4   0  -4   16.56    0.79
  -4   0   4   15.80    0.82
  -3   0   4   -0.02    0.04
   3   0  -4   -0.04    0.03
  -3   0   4   -0.10    0.04
   3   0  -4   -0.06    0.03
  -2   0   4   24.16    1.09
   2   0  -4   24.28    1.13
  -2   0   4   22.95    1.15
  -2   0   4   23.86    1.14
   2   0  -4   24.38    1.13
  -2   0   4   23.57    1.09
   1   0  -4   -0.09    0.02
  -1   0   4   -0.12    0.02
  -1   0   4   -0.10    0.02
   1   0  -4   -0.13    0.03
  -1   0   4   -0.04    0.05
  -1   0   4   -0.10    0.02
   0   0   4   85.69    3.86
   0   0  -4   84.29    3.85
   0   0   4   86.55    3.84
   0   0  -4   85.81    3.86
   0   0   4   85.23    3.84
   0   0   4   85.53    3.87
   0   0   4   82.08    3.86
   1   0   4   -0.05    0.04
  -1   0  -4   -0.04    0.03
   1   0   4   -0.06    0.03
  -1   0  -4   -0.09    0.02
  -1   0  -4   -0.03    0.03
  -1   0  -4   -0.07    0.03
  -1   0  -4   -0.08    0.04
   2   0   4  287.34   13.48
  -2   0  -4  299.04   13.47
   2   0   4  306.31   13.49
  -2   0  -4  301.88   13.47
  -2   0  -4  306.80   13.46
   2   0   4  282.63   13.48
   2   0   4  304.81   13.53
  -2   0  -4  300.77   13.96
  -2   0  -4  300.88   13.46
  -3   0  -4   -0.02    0.03
   3   0   4   -0.04    0.02
  -3   0  -4    0.05    0.05
  -3   0  -4   -0.02    0.01
  -3   0  -4    0.00    0.04
   3   0   4    0.04    0.04
  -4   0  -4    1.28    0.15
  -4   0  -4    1.35    0.14
  -4   0  -4    1.16    0.18
  -4   0  -4    1.36    0.15
   4   0   4    1.39    0.14
  -5   0  -4    0.04    0.04
  -5   0  -4   -0.01    0.05
  -5   0  -4    0.02    0.05
  -5   0  -4   -0.06    0.06
  -6   0  -4    3.58    0.27
  -6   0  -4    3.66    0.27
  -6   0  -4    3.62    0.26
  -6   0  -4    3.19    0.36
  -7   0  -4    0.02    0.10
  -7   0  -4   -0.02    0.06
  -7   0  -4    0.01    0.07
  -8   0  -4    1.70    0.31
  -8   0  -4    1.25    0.20
  -9   0  -4   -0.09    0.16
  -9   0  -4   -0.03    0.09
 -10   0  -4   -0.04    0.16
 -10   0  -4   -0.06    0.09
 -11   0  -4    0.04    0.11
 -12   0  -4    0.00    0.12
 -12  -1   4    0.40    0.13
 -12   1   4    0.55    0.12
 -11  -1   4   -0.01    0.08
 -11   1   4    0.00    0.07
 -10  -1   4    5.06    0.33
 -10   1   4    4.44    0.53
 -10   1   4    3.92    0.28
  -9  -1   4    0.36    0.10
  -9  -1   4    0.24    0.15
   9  -1  -4    0.23    0.14
   9  -1  -4    0.29    0.12
  -9   1   4    0.46    0.15
  -9   1   4    0.65    0.10
  -9   1   4    0.51    0.20
  -9   1   4    0.28    0.12
  -9   1   4    0.53    0.09
   8  -1  -4   11.14    0.65
  -8  -1   4   10.98    0.66
  -8  -1   4   11.58    0.63
  -8  -1   4   11.52    0.59
   8  -1  -4   10.93    0.66
  -8  -1   4   11.08    0.57
   8   1  -4   11.23    0.62
  -8   1   4   11.89    0.67
  -8   1   4   11.62    0.76
  -8   1   4   11.66    0.66
  -8   1   4   11.13    0.55
  -8   1   4    9.07    0.55
  -7  -1   4    3.84    0.26
   7  -1  -4    4.33    0.32
  -7  -1   4    4.63    0.26
  -7  -1   4    4.14    0.33
  -7  -1   4    4.51    0.31
  -7   1   4    4.15    0.23
  -7   1   4    4.04    0.32
  -7   1   4    4.56    0.44
  -7   1   4    4.50    0.24
  -7   1   4    4.95    0.35
   7   1  -4    4.61    0.31
  -6  -1   4    1.50    0.11
  -6  -1   4    1.77    0.21
  -6  -1   4    1.60    0.18
  -6  -1   4    1.58    0.12
   6  -1  -4    1.37    0.18
  -6   1   4    1.58    0.20
   6   1  -4    1.46    0.17
  -6   1   4    1.81    0.22
  -6   1   4    1.89    0.26
  -5  -1   4    1.76    0.20
  -5  -1   4    1.74    0.18
  -5  -1   4    1.40    0.11
  -5  -1   4    1.63    0.11
  -5   1   4    1.81    0.20
  -5   1   4    1.44    0.19
   5   1  -4    1.33    0.16
  -5   1   4    1.43    0.20
  -4  -1   4    0.19    0.03
  -4  -1   4    0.10    0.06
  -4  -1   4    0.26    0.04
  -4  -1   4    0.23    0.04
  -4  -1   4    0.08    0.06
   4   1  -4    0.36    0.07
  -4   1   4    0.09    0.07
  -4   1   4    0.32    0.09
  -4   1   4    0.31    0.09
   3  -1  -4    0.74    0.11
   3  -1  -4    0.90    0.12
  -3  -1   4    0.89    0.06
  -3  -1   4    0.84    0.12
  -3  -1   4    0.85    0.11
  -3  -1   4    0.83    0.07
  -3   1   4    1.03    0.14
  -3   1   4    0.63    0.11
   3   1  -4    0.93    0.11
  -3   1   4    0.99    0.13
  -2  -1   4   55.21    2.58
   2  -1  -4   58.82    2.57
  -2  -1   4   55.14    2.53
   2  -1  -4   54.66    2.55
  -2  -1   4   55.66    2.52
  -2   1   4   57.98    2.51
   2   1  -4   54.82    2.55
  -2   1   4   55.17    2.50
  -2   1   4   52.77    2.56
  -2   1   4   56.11    2.57
  -1  -1   4  303.28   13.67
   1  -1  -4  295.11   13.62
  -1  -1   4  306.90   13.64
  -1  -1   4  303.85   13.68
  -1  -1   4  269.22   13.82
   1  -1  -4  311.74   13.70
  -1   1   4  324.03   13.72
  -1   1   4  286.31   13.64
   1   1  -4  310.04   13.64
  -1   1   4  310.03   13.65
   1   1  -4  306.94   13.71
  -1   1   4  312.06   13.65
  -1   1   4  295.02   13.67
   0  -1   4    8.58    0.39
   0  -1  -4    8.41    0.42
   0  -1   4    8.19    0.41
   0  -1   4    8.11    0.42
   0  -1  -4    8.33    0.41
   0  -1   4    7.96    0.42
   0   1   4    8.20    0.38
   0   1   4    8.40    0.40
   0   1   4    8.20    0.42
   0   1  -4    8.73    0.42
   0   1  -4    8.03    0.41
   0   1   4    8.52    0.42
   0   1   4    8.00    0.42
  -1  -1  -4    0.84    0.09
  -1  -1  -4    0.81    0.10
   1  -1   4    1.04    0.08
  -1  -1  -4    0.95    0.08
   1  -1   4    0.82    0.10
   1  -1   4    0.89    0.09
  -1  -1  -4    1.12    0.11
   1   1   4    0.72    0.08
  -1   1  -4    0.85    0.10
  -1   1  -4    1.01    0.10
  -1   1  -4    1.04    0.08
   1   1   4    0.79    0.08
   1   1   4    0.90    0.11
  -1   1  -4    0.77    0.10
  -2  -1  -4    0.49    0.06
  -2  -1  -4    0.36    0.05
  -2  -1  -4    0.44    0.04
  -2  -1  -4    0.52    0.09
  -2  -1  -4    0.53    0.09
   2  -1   4    0.43    0.05
  -2  -1  -4    0.52    0.09
   2  -1   4    0.46    0.08
   2   1   4    0.37    0.07
  -2   1  -4    0.45    0.08
  -2   1  -4    0.44    0.09
  -2   1  -4    0.44    0.08
   2   1   4    0.38    0.08
   2   1   4    0.45    0.04
  -2   1  -4    0.33    0.07
  -3  -1  -4   13.66    0.72
  -3  -1  -4   14.96    0.69
  -3  -1  -4   14.37    0.73
  -3  -1  -4   14.92    0.76
   3  -1   4   14.63    0.72
   3  -1   4   14.29    0.67
   3  -1   4   14.71    0.68
   3   1   4   13.69    0.68
  -3   1  -4   13.37    0.71
   3   1   4   14.80    0.72
  -3   1  -4   14.79    0.76
  -3   1  -4   14.11    0.72
  -4  -1  -4    1.43    0.14
  -4  -1  -4    1.43    0.16
  -4  -1  -4    1.64    0.21
   4  -1   4    1.44    0.09
  -4  -1  -4    1.55    0.17
  -4   1  -4    1.49    0.16
  -4   1  -4    1.45    0.20
   4   1   4    1.86    0.17
  -4   1  -4    1.33    0.15
  -4   1  -4    1.60    0.17
   4   1   4    1.36    0.10
  -5  -1  -4   11.90    0.60
[truncated: 1,526,918 more chars]
