# Supplementary material for: Crystal structure and Hirshfeld surface analysis of 1,2-bis­(2′,6′-diisoprop­oxy-[2,3′-bipyridin]-6-yl)benzene
Source: Acta Crystallogr E Crystallogr Commun. 2018 Sep 25;74(Pt 10):1475–9. doi: 10.1107/S2056989018013002 (PMC6176445; doi:10.1107/S2056989018013002)
Supplement: Supplementary file 2 [file e-74-01475-Isup2.hkl]

data_I                                                                          
_shelx_title ' YJ03 in P2(1)/n'                                                 
_shelx_refln_list_code          4                                               
_shelx_F_calc_maximum      294.86                                               
_exptl_crystal_F_000      1320.00                                               
_reflns_d_resolution_high  0.8107                                               
                                                                                
loop_                                                                           
 _space_group_symop_operation_xyz                                               
 'x, y, z'                                                                      
 '-x+1/2, y+1/2, -z+1/2'                                                        
 '-x, -y, -z'                                                                   
 'x-1/2, -y-1/2, z-1/2'                                                         
                                                                                
_cell_length_a     9.4897                                                       
_cell_length_b    17.2533                                                       
_cell_length_c    21.0921                                                       
_cell_angle_alpha  90.000                                                       
_cell_angle_beta   90.483                                                       
_cell_angle_gamma  90.000                                                       
                                                                                
_shelx_F_squared_multiplier     1.000                                           
                                                                                
loop_                                                                           
 _refln_index_h                                                                 
 _refln_index_k                                                                 
 _refln_index_l                                                                 
 _refln_F_squared_calc                                                          
 _refln_F_squared_meas                                                          
 _refln_F_squared_sigma                                                         
 _refln_observed_status                                                         
   2   0   0       1204.19       1205.36        21.54 o                         
   4   0   0       3618.56       3892.00        80.32 o                         
   6   0   0        610.50        642.29        19.76 o                         
   8   0   0        401.77        365.35        13.87 o                         
  10   0   0        109.50        104.92        12.63 o                         
   1   1   0         78.25         76.62         1.30 o                         
   2   1   0       2889.90       2841.42        33.55 o                         
   3   1   0        625.56        590.47         8.09 o                         
   4   1   0        779.24        866.22        13.86 o                         
   5   1   0         53.97         60.52         2.47 o                         
   6   1   0        130.97        138.88         4.04 o                         
   7   1   0          0.05          1.19         1.29 o                         
   8   1   0        412.58        405.37        11.02 o                         
   9   1   0        326.02        325.53        14.36 o                         
  10   1   0        301.44        317.40        15.01 o                         
  11   1   0          2.66         -1.33         5.93 o                         
   0   2   0      68976.74      61648.78       895.32 o                         
   2   2   0       8190.36       7646.38        92.29 o                         
   3   2   0         70.43         58.65         2.11 o                         
   4   2   0        492.70        531.18         8.26 o                         
   5   2   0        224.43        251.38         6.19 o                         
   6   2   0          0.00          2.72         1.01 o                         
   7   2   0          6.45         10.24         1.63 o                         
   8   2   0          3.75          1.82         2.40 o                         
   9   2   0        249.47        276.50        11.88 o                         
  10   2   0         26.58         33.92         5.50 o                         
  11   2   0          9.40         14.53         5.26 o                         
   1   3   0         12.34         12.09         2.14 o                         
   2   3   0        834.34        713.82         9.77 o                         
   3   3   0        156.94        151.24         2.98 o                         
   4   3   0        200.14        262.73         5.08 o                         
   5   3   0        344.06        387.72        14.09 o                         
   6   3   0         12.41         13.11         1.35 o                         
   7   3   0         83.65         79.22         3.30 o                         
   8   3   0        158.74        128.41         6.57 o                         
   9   3   0        181.11        246.16        11.50 o                         
  10   3   0        213.82        226.38        13.85 o                         
  11   3   0          3.42          2.58         4.44 o                         
   0   4   0      35276.98      35503.36       565.59 o                         
   1   4   0        638.93        581.22         8.63 o                         
   2   4   0        112.60         87.01         2.17 o                         
   3   4   0          5.58          8.15         0.64 o                         
   4   4   0        520.83        684.11        15.19 o                         
   5   4   0        559.43        664.59        10.83 o                         
   6   4   0          8.60          9.77         1.40 o                         
   7   4   0         53.02         45.10         3.55 o                         
   8   4   0        460.93        448.13        14.20 o                         
   9   4   0          2.61         -2.05         3.29 o                         
  10   4   0          0.67          2.32         4.27 o                         
  11   4   0         14.79          2.50         4.71 o                         
   1   5   0         63.09         46.98         1.87 o                         
   2   5   0        148.30        166.45         3.33 o                         
   3   5   0         80.39         68.40         2.09 o                         
   4   5   0       7721.90       8310.45       114.28 o                         
   5   5   0        427.40        431.32         9.06 o                         
   6   5   0        284.51        268.94         8.40 o                         
   7   5   0          4.13         -0.64         1.83 o                         
   8   5   0         27.21         11.19         3.46 o                         
   9   5   0        339.48        346.89        15.07 o                         
  10   5   0         14.69         14.38         5.91 o                         
  11   5   0          1.56          5.91         5.61 o                         
   0   6   0        167.35        676.75        58.84 o                         
   1   6   0        789.12        789.39        11.39 o                         
   2   6   0       1473.36       1447.60        21.32 o                         
   3   6   0        848.66        889.81        15.35 o                         
   4   6   0        502.33        589.17         8.62 o                         
   5   6   0         70.11         61.71         3.26 o                         
   6   6   0        461.89        511.58        11.30 o                         
   7   6   0          8.78         10.07         2.60 o                         
   8   6   0          2.81         -2.46         2.85 o                         
   9   6   0          0.16          1.95         3.84 o                         
  10   6   0          1.23          0.01         3.90 o                         
  11   6   0         92.22        112.58        14.15 o                         
   1   7   0        301.16        410.59        12.93 o                         
   2   7   0        359.16        321.67         7.96 o                         
   3   7   0         23.73         21.78         1.88 o                         
   4   7   0        583.75        669.54        10.35 o                         
   5   7   0         42.83         57.73         3.48 o                         
   6   7   0        328.90        350.09         8.42 o                         
   7   7   0         61.61         77.80         4.60 o                         
   8   7   0         55.89         69.25         5.50 o                         
   9   7   0         12.66         15.34         4.73 o                         
  10   7   0          0.39         -1.07         3.97 o                         
  11   7   0          0.13         -5.03         5.59 o                         
   0   8   0        529.04        547.37        12.64 o                         
   2   8   0       1320.81       1404.33        20.79 o                         
   3   8   0        479.86        495.71         8.53 o                         
   4   8   0        148.60        151.98         4.70 o                         
   5   8   0         55.84         66.09         3.79 o                         
   6   8   0         34.91         29.09         3.91 o                         
   7   8   0          7.08          5.88         2.50 o                         
   8   8   0         87.97        104.99         6.39 o                         
   9   8   0        174.49        142.92         8.12 o                         
  10   8   0          8.57         15.40         4.56 o                         
   1   9   0        710.47        931.09        18.59 o                         
   2   9   0       1236.48       1246.45        18.65 o                         
   3   9   0         46.77         43.91         2.61 o                         
   4   9   0         37.17         44.80         3.09 o                         
   5   9   0        144.79        149.05         6.26 o                         
   6   9   0        252.62        251.10         8.41 o                         
   7   9   0        146.36        141.59         7.57 o                         
   8   9   0          7.68         10.03         3.15 o                         
   9   9   0        118.29        112.32         7.64 o                         
  10   9   0          0.08          1.07         3.34 o                         
   0  10   0        243.66        291.03        11.59 o                         
   1  10   0          7.18          6.49         1.32 o                         
   2  10   0        999.39       1077.40        16.86 o                         
   3  10   0        328.35        366.29         8.09 o                         
   4  10   0         24.93         23.28         2.30 o                         
   5  10   0        643.00        654.81        14.69 o                         
   6  10   0         39.86         34.06         3.93 o                         
   7  10   0          8.11          3.69         2.77 o                         
   8  10   0        415.38        381.31        12.32 o                         
   9  10   0          7.17          1.28         3.51 o                         
  10  10   0          0.21         -5.72         3.65 o                         
   1  11   0        448.06        378.08         7.38 o                         
   2  11   0         49.24         46.05         2.89 o                         
   3  11   0        465.10        467.81         9.81 o                         
   4  11   0        396.27        369.12         8.71 o                         
   5  11   0        951.48        940.93        18.13 o                         
   6  11   0       1118.92       1132.87        23.20 o                         
   7  11   0        216.55        218.24         9.02 o                         
   8  11   0         20.36         18.29         4.35 o                         
   9  11   0          0.00         -2.16         4.43 o                         
  10  11   0          1.52         -6.47         4.18 o                         
   0  12   0         33.55        216.66        27.19 o                         
   1  12   0         20.64         31.45         2.44 o                         
   2  12   0        212.63        206.45         6.33 o                         
   3  12   0        126.27        149.85         6.49 o                         
   4  12   0        255.32        248.05         7.45 o                         
   5  12   0        129.97        122.29         5.80 o                         
   6  12   0        201.16        164.42         6.89 o                         
   7  12   0         96.56        100.22         6.46 o                         
   8  12   0         92.76         80.22         6.42 o                         
   9  12   0          0.16         -5.27         4.25 o                         
   1  13   0         37.35         40.81         3.29 o                         
   2  13   0       1057.57       1023.94        18.52 o                         
   3  13   0        167.59        167.93         6.61 o                         
   4  13   0         31.05         20.61         4.06 o                         
   5  13   0         84.90         65.17         5.43 o                         
   6  13   0         81.76         78.17         5.07 o                         
   7  13   0         60.99         68.23         6.37 o                         
   8  13   0         10.31          6.37         3.80 o                         
   9  13   0         15.81         10.64         5.45 o                         
   0  14   0        103.45        194.57         9.23 o                         
   1  14   0         19.95         20.69         2.85 o                         
   2  14   0          1.04          3.06         2.34 o                         
   3  14   0         18.23         31.25         4.97 o                         
   4  14   0          5.23          8.95         3.05 o                         
   5  14   0        408.87        455.32        11.73 o                         
   6  14   0         76.01         67.37         4.90 o                         
   7  14   0          6.09          8.63         3.18 o                         
   8  14   0          5.73          7.00         4.61 o                         
   1  15   0        771.84        819.46        17.47 o                         
   2  15   0       2247.94       2146.47        37.31 o                         
   3  15   0        466.72        478.19        13.93 o                         
   4  15   0         23.70         18.97         4.22 o                         
   5  15   0         91.86        105.22         5.85 o                         
   6  15   0          0.08         -3.97         2.75 o                         
   7  15   0        105.98        115.77         7.35 o                         
   8  15   0         11.75         11.13         5.40 o                         
   0  16   0          8.07         18.36         5.11 o                         
   1  16   0          2.83          2.70         2.59 o                         
   2  16   0        117.29        118.73         8.16 o                         
   3  16   0         77.40         90.26         6.09 o                         
   4  16   0        163.47        145.76         7.50 o                         
   5  16   0         96.52        102.83         6.17 o                         
   6  16   0          8.86         10.60         3.40 o                         
   7  16   0         75.04         80.25         7.11 o                         
   1  17   0        210.82        195.81        11.64 o                         
   2  17   0         52.18         38.31         6.16 o                         
   3  17   0          1.15          6.62         3.32 o                         
   4  17   0        112.32        100.59         6.88 o                         
   5  17   0         42.09         39.49         5.41 o                         
   6  17   0          7.07         -3.38         3.66 o                         
   7  17   0          0.13         -0.16         4.66 o                         
   0  18   0          5.57         11.24         9.21 o                         
   1  18   0         89.05         92.20         7.99 o                         
   2  18   0         14.05          8.32         3.58 o                         
   3  18   0          0.04          7.93         3.31 o                         
   4  18   0        104.69        103.19         7.21 o                         
   5  18   0          5.33         -0.46         5.27 o                         
   6  18   0          5.91         18.08         4.94 o                         
   1  19   0          1.83         -6.10         4.07 o                         
   2  19   0         32.04         36.07         5.39 o                         
   3  19   0          5.10          3.91         3.66 o                         
   4  19   0          0.32          3.74         3.48 o                         
   5  19   0         57.24         75.36         7.39 o                         
   0  20   0          6.69         10.83        10.18 o                         
   1  20   0         13.02          7.02         5.33 o                         
   2  20   0         16.05         16.57         5.70 o                         
   3  20   0         16.87         20.57         4.52 o                         
   4  20   0          4.60          2.26         4.31 o                         
   1  21   0          0.39         14.22         9.85 o                         
 -11   0   1          4.61         -0.14         5.92 o                         
  -9   0   1       1257.51       1310.41        56.61 o                         
  -7   0   1        718.29        698.84        17.77 o                         
  -5   0   1        237.91        251.41         7.48 o                         
  -3   0   1        663.39        604.52        12.62 o                         
  -1   0   1          0.43         10.08         1.00 o                         
   1   0   1       3969.52       3581.38        57.41 o                         
   3   0   1        644.65        538.37        11.69 o                         
   5   0   1          1.04         -1.90         1.07 o                         
   7   0   1         39.79         34.36         3.19 o                         
   9   0   1         46.61         64.18         9.92 o                         
  11   0   1          5.47          2.23         6.70 o                         
 -11   1   1         34.63         47.08         9.29 o                         
 -10   1   1         23.29         30.16         5.68 o                         
  -9   1   1       1159.74       1159.57        37.52 o                         
  -8   1   1         98.67        127.90         4.64 o                         
  -7   1   1        119.97        116.51         3.89 o                         
  -6   1   1        171.27        170.64         4.73 o                         
  -5   1   1        928.42        869.27        13.56 o                         
  -4   1   1       1465.09       1419.31        22.99 o                         
  -3   1   1         44.54         43.24         1.89 o                         
  -2   1   1       1617.77       1361.39        19.38 o                         
  -1   1   1       2036.92       1843.55        22.56 o                         
   0   1   1        226.49        237.76         3.39 o                         
   1   1   1        450.30        407.64         5.10 o                         
   2   1   1       1332.55       1301.98        15.85 o                         
   3   1   1          0.31          0.67         0.56 o                         
   4   1   1       3738.54       3707.81        51.70 o                         
   5   1   1        513.09        526.69         8.94 o                         
   6   1   1          0.02          0.52         1.02 o                         
   7   1   1        991.29        948.61        14.75 o                         
   8   1   1          8.98          2.29         2.99 o                         
   9   1   1        395.17        375.79        16.06 o                         
  10   1   1        158.52        169.70        11.48 o                         
  11   1   1         55.25         54.50         8.12 o                         
 -11   2   1          3.80         12.47         4.87 o                         
 -10   2   1          1.12         -0.08         3.72 o                         
  -9   2   1        202.37        205.56        16.31 o                         
  -8   2   1         24.82         26.30         2.88 o                         
  -7   2   1          3.48          1.93         1.21 o                         
  -6   2   1        224.75        203.82         4.54 o                         
  -5   2   1       1696.92       1856.57        26.49 o                         
  -4   2   1          1.89          6.80         0.91 o                         
  -3   2   1         85.36         58.00         1.57 o                         
  -2   2   1       6894.87       6399.28        72.39 o                         
  -1   2   1         77.27         55.94         1.45 o                         
   0   2   1         11.24          8.76         0.64 o                         
   1   2   1        148.96         99.47         1.79 o                         
   2   2   1      17844.12      16488.38       224.17 o                         
   3   2   1          1.25          1.04         0.58 o                         
   4   2   1          2.89         -0.63         0.71 o                         
   5   2   1        187.39        218.65         5.19 o                         
   6   2   1         28.57         39.46         2.37 o                         
   7   2   1          2.90          3.49         1.51 o                         
   8   2   1        132.94        147.57         8.49 o                         
   9   2   1        179.42        183.73        10.21 o                         
  10   2   1         89.51         91.05         8.54 o                         
  11   2   1         11.21          8.82         5.58 o                         
 -11   3   1         18.36         17.36         5.58 o                         
 -10   3   1          1.17         -1.31         3.99 o                         
  -9   3   1       1925.58       2048.83        64.11 o                         
  -8   3   1        236.42        248.30        11.54 o                         
  -7   3   1          9.44          9.77         1.55 o                         
  -6   3   1        605.18        600.99        10.45 o                         
  -5   3   1       4910.83       4960.68        69.25 o                         
  -4   3   1       1873.89       1947.80        29.34 o                         
  -3   3   1          9.55          8.90         0.85 o                         
  -2   3   1         14.80         16.22         1.06 o                         
  -1   3   1       1728.00       1585.61        20.57 o                         
   0   3   1       2424.31       2423.65        27.03 o                         
   1   3   1          5.01         14.25         0.85 o                         
   2   3   1        346.99        302.98         4.66 o                         
   3   3   1          1.47          1.27         0.75 o                         
   4   3   1       1007.43       1055.08        15.90 o                         
   5   3   1        645.92        691.26        10.66 o                         
   6   3   1        347.19        314.15         7.38 o                         
   7   3   1         47.37         41.94         3.06 o                         
   8   3   1        465.78        492.16        15.73 o                         
   9   3   1          6.93          8.09         4.41 o                         
  10   3   1          2.18          4.29         4.62 o                         
  11   3   1         13.80         14.48         6.75 o                         
 -11   4   1          1.25         -2.40         4.56 o                         
 -10   4   1          3.23          8.78         4.64 o                         
  -9   4   1         97.13         80.05        13.55 o                         
  -8   4   1          3.74          2.47         2.29 o                         
  -7   4   1         16.52         14.26         2.17 o                         
  -6   4   1        494.16        487.93         9.25 o                         
  -5   4   1         57.92         89.45         3.14 o                         
  -4   4   1         92.40        103.25         4.11 o                         
  -3   4   1       1467.16       1446.26        20.06 o                         
  -2   4   1        655.08        634.73         9.03 o                         
  -1   4   1        518.40        456.07         7.55 o                         
   0   4   1       2140.41       2185.11        27.25 o                         
   1   4   1         11.76         16.62         1.21 o                         
   2   4   1        265.89        230.17         3.83 o                         
   3   4   1        206.92        236.56         5.25 o                         
   4   4   1        197.12        237.31         5.13 o                         
   5   4   1        379.40        459.35         9.44 o                         
   6   4   1       3746.16       3717.55        58.89 o                         
   7   4   1        122.51        125.72         5.51 o                         
   8   4   1        979.55        970.06        25.90 o                         
   9   4   1        336.08        273.02        15.27 o                         
  10   4   1         14.77         10.44         5.21 o                         
  11   4   1         48.03         52.06         9.31 o                         
 -11   5   1        193.32        208.50        13.75 o                         
 -10   5   1         68.16         97.44         8.41 o                         
  -9   5   1         28.14         24.68         5.51 o                         
  -8   5   1         16.37         27.64         4.48 o                         
  -7   5   1          4.99          8.56         2.14 o                         
  -6   5   1        278.65        283.06         6.67 o                         
  -5   5   1        351.36        335.24         6.69 o                         
  -4   5   1       3131.06       3376.83        47.48 o                         
  -3   5   1         74.76         75.39         2.39 o                         
  -2   5   1       1365.59       1272.54        18.83 o                         
  -1   5   1         59.74         59.96         1.92 o                         
   0   5   1       1145.79       1110.71        18.50 o                         
   1   5   1         38.25         66.67         2.80 o                         
   2   5   1        469.79        449.71         6.62 o                         
   3   5   1         27.14         28.07         1.44 o                         
   4   5   1         63.39         69.08         3.78 o                         
   5   5   1          4.84          4.27         1.36 o                         
   6   5   1         68.32         78.15         4.29 o                         
   7   5   1          6.33          3.47         2.07 o                         
   8   5   1         97.83         97.86        10.32 o                         
   9   5   1        381.74        376.90        16.06 o                         
  10   5   1         69.82         61.24         7.22 o                         
  11   5   1          5.62         16.96        10.43 o                         
 -11   6   1          7.75         23.07         6.09 o                         
 -10   6   1          0.20          4.59         4.25 o                         
  -9   6   1          9.43          1.90         3.64 o                         
  -8   6   1         88.80         66.90         6.72 o                         
  -7   6   1        165.07        204.22         7.66 o                         
  -6   6   1          2.41          0.76         1.69 o                         
  -5   6   1          0.01          1.19         0.79 o                         
  -4   6   1         88.19        101.73         3.09 o                         
  -3   6   1       1523.64       1446.76        19.86 o                         
  -2   6   1        218.86        209.49         5.20 o                         
  -1   6   1        875.70        933.20        13.18 o                         
   0   6   1          4.50          3.63         0.81 o                         
   1   6   1        839.77        839.39        11.98 o                         
   2   6   1       1112.04       1170.28        16.87 o                         
   3   6   1        758.67        880.50        12.64 o                         
   4   6   1       2404.05       2400.27        34.94 o                         
   5   6   1        380.62        413.50         8.99 o                         
   6   6   1        312.05        336.98         8.53 o                         
   7   6   1         20.34         18.66         3.08 o                         
   8   6   1        216.12        196.43        11.94 o                         
   9   6   1          9.11          0.24         3.93 o                         
  10   6   1         65.09         70.94         7.83 o                         
  11   6   1         21.42         10.43         6.06 o                         
 -11   7   1         23.38         18.33         6.32 o                         
 -10   7   1          2.84         -2.82         3.62 o                         
  -9   7   1         41.68         45.08         6.29 o                         
  -8   7   1         20.67         14.22         3.24 o                         
  -7   7   1         59.98         67.53         4.29 o                         
  -6   7   1          4.12          1.97         1.69 o                         
  -5   7   1        349.33        341.55         6.72 o                         
  -4   7   1        948.33       1047.06        15.90 o                         
  -3   7   1         12.75         30.30         1.88 o                         
  -2   7   1         51.52         44.08         2.29 o                         
  -1   7   1        959.77       1061.71        15.03 o                         
   0   7   1          7.87         13.03         1.72 o                         
   1   7   1         69.38         90.65         4.72 o                         
   2   7   1        827.89        772.12        11.96 o                         
   3   7   1        195.11        220.71         4.77 o                         
   4   7   1         20.70         22.95         2.65 o                         
   5   7   1          1.54          1.90         1.39 o                         
   6   7   1         86.30         72.05         4.21 o                         
   7   7   1        416.34        403.32        10.46 o                         
   8   7   1         26.61         27.33         3.88 o                         
   9   7   1         11.58          6.90         3.93 o                         
  10   7   1          2.65          1.19         4.93 o                         
  11   7   1          3.08          2.27         5.64 o                         
 -10   8   1         26.83         26.94         5.10 o                         
  -9   8   1         20.39         13.94         3.86 o                         
  -8   8   1         34.77         31.43         3.84 o                         
  -7   8   1         14.35         16.87         2.84 o                         
  -6   8   1        110.46        102.76         4.86 o                         
  -5   8   1         90.65         95.64         3.82 o                         
  -4   8   1         35.74         48.99         2.64 o                         
  -3   8   1        168.61        217.73         9.52 o                         
  -2   8   1       1339.58       1368.05        19.97 o                         
  -1   8   1       2349.76       2326.97        31.14 o                         
   0   8   1       1873.70       1904.38        25.72 o                         
   1   8   1        344.08        377.68         6.86 o                         
   2   8   1       6242.17       6541.60        87.07 o                         
   3   8   1        162.03        191.21         7.69 o                         
   4   8   1        800.47        746.72        11.95 o                         
   5   8   1         57.42         53.40         3.94 o                         
   6   8   1        230.03        215.78         7.51 o                         
   7   8   1         80.64         83.33         5.08 o                         
   8   8   1        114.07        123.84         6.96 o                         
   9   8   1         35.94         30.87         4.67 o                         
  10   8   1          3.25          2.43         3.54 o                         
 -10   9   1         71.16         87.64         8.15 o                         
  -9   9   1          1.47          1.08         3.11 o                         
  -8   9   1          2.80         -0.78         2.70 o                         
  -7   9   1          0.11         -2.86         2.12 o                         
  -6   9   1         14.83         12.31         2.75 o                         
  -5   9   1        275.05        264.42         7.75 o                         
  -4   9   1        133.28        133.88         4.67 o                         
  -3   9   1        313.38        316.51         6.66 o                         
  -2   9   1        371.20        365.77         7.06 o                         
  -1   9   1        113.63        136.78         5.64 o                         
   0   9   1         53.19         63.89         2.51 o                         
   1   9   1        953.89       1067.69        26.27 o                         
   2   9   1        913.95        909.62        14.30 o                         
   3   9   1        437.91        408.02         7.36 o                         
   4   9   1        527.05        524.30        11.07 o                         
   5   9   1         21.37         19.55         4.33 o                         
   6   9   1        281.11        268.72         8.61 o                         
   7   9   1         28.62         31.71         3.71 o                         
   8   9   1         71.03         82.47         5.93 o                         
   9   9   1         19.09         18.87         4.32 o                         
  10   9   1         28.14         24.37         5.41 o                         
 -10  10   1          3.63         -4.39         3.97 o                         
  -9  10   1         27.53         28.27         5.83 o                         
  -8  10   1         48.14         51.82         7.19 o                         
  -7  10   1          9.70          6.66         2.81 o                         
  -6  10   1          2.90          1.45         2.48 o                         
  -5  10   1         94.77         70.84         4.54 o                         
  -4  10   1        554.65        543.33        10.67 o                         
  -3  10   1        507.95        462.68         9.39 o                         
  -2  10   1         22.82         32.10         2.26 o                         
  -1  10   1        572.39        634.18        10.85 o                         
   0  10   1       1135.49       1204.07        16.76 o                         
   1  10   1        235.41        261.61         5.79 o                         
   2  10   1        717.35        610.38        11.05 o                         
   3  10   1         93.34        113.53         3.94 o                         
   4  10   1        137.83        142.20         4.82 o                         
   5  10   1         53.32         48.48         4.28 o                         
   6  10   1        371.73        360.62        10.25 o                         
   7  10   1         23.01         21.91         3.56 o                         
   8  10   1         29.23         42.12         4.69 o                         
   9  10   1          4.75          0.96         3.48 o                         
  10  10   1         66.24         92.56         7.70 o                         
 -10  11   1         13.37          5.79         5.23 o                         
  -9  11   1         10.90         11.98         4.71 o                         
  -8  11   1          0.18         -3.45         2.93 o                         
  -7  11   1         34.43         40.80         4.35 o                         
  -6  11   1         29.34         45.84         4.27 o                         
  -5  11   1        455.75        495.13        13.26 o                         
  -4  11   1         48.46         50.28         3.31 o                         
  -3  11   1          0.00          6.59         3.95 o                         
  -2  11   1        620.01        692.46        18.09 o                         
  -1  11   1         99.43        108.69         5.20 o                         
   0  11   1        516.42        461.15         7.91 o                         
   1  11   1        197.53        242.10         5.96 o                         
   2  11   1        176.48        236.93         6.32 o                         
   3  11   1          7.34          6.22         2.34 o                         
   4  11   1        228.38        224.84         9.34 o                         
   5  11   1        199.68        237.98         9.64 o                         
   6  11   1       2402.61       2297.48        39.06 o                         
   7  11   1        486.58        458.55        12.76 o                         
   8  11   1         41.17         30.41         4.56 o                         
   9  11   1         16.19         11.94         4.45 o                         
  10  11   1         15.64         18.64         5.10 o                         
  -9  12   1          0.01          0.26         4.14 o                         
  -8  12   1        184.27        173.52         9.21 o                         
  -7  12   1        825.86        767.25        17.94 o                         
  -6  12   1         85.66         85.60         4.98 o                         
  -5  12   1         18.84         24.30         3.32 o                         
  -4  12   1       1229.89       1236.54        21.37 o                         
  -3  12   1        534.86        517.20        10.93 o                         
  -2  12   1          3.80          5.11         1.95 o                         
  -1  12   1          2.02          5.99         1.70 o                         
   0  12   1         71.09         74.77         3.33 o                         
   1  12   1         10.72          8.04         1.72 o                         
   2  12   1        209.18        255.01         7.13 o                         
   3  12   1        443.94        433.20         9.14 o                         
   4  12   1       1677.28       1686.78        31.41 o                         
   5  12   1         16.31         17.08         3.18 o                         
   6  12   1        145.35        147.26         6.64 o                         
   7  12   1         85.22         91.38         6.25 o                         
   8  12   1          1.33          0.75         3.33 o                         
   9  12   1         37.11         43.40         5.88 o                         
  -9  13   1          1.01         -5.04         4.55 o                         
  -8  13   1         66.43         78.01         7.47 o                         
  -7  13   1        119.40        124.28         7.28 o                         
  -6  13   1         68.05         66.15         4.63 o                         
  -5  13   1        117.82        120.72         5.84 o                         
  -4  13   1        528.20        518.35        12.04 o                         
  -3  13   1         18.08         18.57         3.00 o                         
  -2  13   1        187.56        197.98         6.75 o                         
  -1  13   1        631.87        614.30        11.89 o                         
   0  13   1         46.10         70.94         4.85 o                         
   1  13   1        212.63        231.38         6.49 o                         
   2  13   1        137.35        147.31         5.87 o                         
   3  13   1        997.78       1004.22        19.27 o                         
   4  13   1       1539.72       1552.83        29.70 o                         
   5  13   1        571.84        581.39        13.19 o                         
   6  13   1        202.29        178.21         7.46 o                         
   7  13   1         38.82         33.21         5.08 o                         
   8  13   1          0.13         -5.77         4.96 o                         
   9  13   1          9.13          1.98         4.92 o                         
  -8  14   1         17.31          9.61         4.70 o                         
  -7  14   1        157.29        141.97         8.83 o                         
  -6  14   1          5.90          2.21         2.78 o                         
  -5  14   1         45.65         38.92         4.21 o                         
  -4  14   1          5.95          7.93         3.88 o                         
  -3  14   1       1418.15       1414.54        25.93 o                         
  -2  14   1        109.89        114.89         5.44 o                         
  -1  14   1        373.01        329.28         8.52 o                         
   0  14   1          3.14          1.38         2.08 o                         
   1  14   1         12.07         13.18         2.57 o                         
   2  14   1        716.35        678.80        13.80 o                         
   3  14   1         18.72         17.43         3.08 o                         
   4  14   1        117.34        123.37         6.83 o                         
   5  14   1         23.47         32.36         4.75 o                         
   6  14   1         16.84         20.60         3.66 o                         
   7  14   1         23.71         26.59         4.09 o                         
   8  14   1         64.54         75.33         6.75 o                         
  -8  15   1        104.63        111.99        10.11 o                         
  -7  15   1        128.74        139.89         7.97 o                         
  -6  15   1          5.29          6.54         3.21 o                         
  -5  15   1        348.38        361.20        10.69 o                         
  -4  15   1        241.40        269.85         9.80 o                         
  -3  15   1          3.76         17.74         3.19 o                         
  -2  15   1        663.12        678.91        14.98 o                         
  -1  15   1        366.87        326.64         9.42 o                         
   0  15   1         16.53         19.73         3.22 o                         
   1  15   1        136.39        144.63         7.15 o                         
   2  15   1        956.27        914.76        18.60 o                         
   3  15   1        857.60        858.03        18.93 o                         
   4  15   1        777.56        781.72        17.76 o                         
   5  15   1          6.25         10.95         3.15 o                         
   6  15   1         16.97         11.36         3.35 o                         
   7  15   1         28.38         34.74         4.54 o                         
   8  15   1         12.36         18.68         4.86 o                         
  -7  16   1          5.38         17.15         4.52 o                         
  -6  16   1         22.01         20.97         4.56 o                         
  -5  16   1        106.58        119.59         6.59 o                         
  -4  16   1        110.21        116.49         6.60 o                         
  -3  16   1        154.88        157.67         7.70 o                         
  -2  16   1        296.30        306.50        10.08 o                         
  -1  16   1        881.56        825.66        18.33 o                         
   0  16   1         81.94         65.35         6.04 o                         
   1  16   1         70.09         86.30         5.27 o                         
   2  16   1        326.49        259.63         9.34 o                         
   3  16   1        118.87        109.87         8.02 o                         
   4  16   1         64.73         77.21         5.70 o                         
   5  16   1         12.08          8.57         3.21 o                         
   6  16   1          0.46          4.78         3.11 o                         
   7  16   1         23.85         19.28         4.68 o                         
  -7  17   1         13.08         15.50         4.70 o                         
  -6  17   1          6.24          2.99         3.92 o                         
  -5  17   1         18.98         12.00         4.16 o                         
  -4  17   1         52.31         66.67         5.97 o                         
  -3  17   1         75.85         64.26         5.49 o                         
  -2  17   1         14.13         18.64         3.60 o                         
  -1  17   1         62.63         59.13         5.61 o                         
   0  17   1        391.50        378.85        14.04 o                         
   1  17   1         30.12         33.61         4.47 o                         
   2  17   1        106.07        116.84         6.67 o                         
   3  17   1          0.76          4.02         3.19 o                         
   4  17   1         26.40         48.99         5.81 o                         
   5  17   1          8.12         -0.85         3.18 o                         
   6  17   1         40.57         41.47         4.85 o                         
   7  17   1          0.17         -6.77         4.07 o                         
  -6  18   1         37.53         55.14         9.22 o                         
  -5  18   1          4.77         11.68         4.32 o                         
  -4  18   1          1.51          5.07         3.68 o                         
  -3  18   1         21.76         13.16         3.76 o                         
  -2  18   1         68.51         75.75         6.10 o                         
  -1  18   1         28.82         34.71         5.84 o                         
   0  18   1         10.12          5.27         4.27 o                         
   1  18   1         72.72         62.25         6.98 o                         
   2  18   1        146.51        107.34         6.93 o                         
   3  18   1          8.50          9.90         3.62 o                         
   4  18   1         29.86         36.82         4.84 o                         
   5  18   1          5.94          7.66         3.84 o                         
   6  18   1          0.86          4.00         4.17 o                         
  -5  19   1          0.05         -1.12         4.23 o                         
  -4  19   1         95.08        102.72         8.20 o                         
  -3  19   1        163.83        184.99         9.65 o                         
  -2  19   1          0.82         -0.82         3.11 o                         
  -1  19   1         32.20         26.08         6.43 o                         
   0  19   1         83.12         70.89        10.05 o                         
   1  19   1         14.75         17.18         5.95 o                         
   2  19   1          3.49          0.46         3.77 o                         
   3  19   1          0.10          7.31         3.63 o                         
   4  19   1         22.40         11.94         4.16 o                         
   5  19   1         36.37         44.43         6.55 o                         
  -3  20   1          2.06          8.20         4.61 o                         
  -2  20   1          4.36          1.93         5.16 o                         
  -1  20   1         33.86         27.15         7.78 o                         
   0  20   1         43.50         41.48         9.03 o                         
   1  20   1          5.50          7.53         6.01 o                         
   2  20   1         61.29         64.63         6.88 o                         
   3  20   1         20.25         20.78         5.02 o                         
  -1  21   1          6.72         17.95         8.58 o                         
   0  21   1         24.41         30.34        10.54 o                         
   1  21   1         18.94         14.36         8.75 o                         
 -10   0   2        889.51        890.70        39.01 o                         
  -8   0   2       1063.60       1072.06        31.97 o                         
  -6   0   2        237.30        264.68         8.19 o                         
  -4   0   2        213.24        187.37         5.36 o                         
  -2   0   2        701.30        618.60        14.18 o                         
   0   0   2         88.36         77.55         1.77 o                         
   2   0   2        639.38        696.75        13.10 o                         
   4   0   2          1.58          5.45         1.17 o                         
   6   0   2        247.45        279.20         7.75 o                         
   8   0   2         31.57         31.61        10.11 o                         
  10   0   2        270.12        282.10        41.71 o                         
 -11   1   2          1.52          4.79         4.64 o                         
 -10   1   2        326.87        352.69        25.16 o                         
  -9   1   2        256.24        229.17        10.46 o                         
  -8   1   2        658.80        632.46        11.00 o                         
  -7   1   2         19.12         24.42         1.88 o                         
  -6   1   2         16.19         15.24         1.55 o                         
  -5   1   2        931.29        896.76        14.95 o                         
  -4   1   2       1223.77       1315.63        24.53 o                         
  -3   1   2       1406.67       1147.28        16.92 o                         
  -2   1   2       5335.20       5133.13        70.33 o                         
  -1   1   2       8696.21       8513.35       110.88 o                         
   0   1   2       2236.91       2058.34        22.77 o                         
   1   1   2        152.77        138.10         2.03 o                         
   2   1   2        254.33        268.97         4.14 o                         
   3   1   2         24.18         24.45         1.15 o                         
   4   1   2        236.77        218.32         4.58 o                         
   5   1   2        231.74        263.60         5.64 o                         
   6   1   2         63.79         43.12         2.49 o                         
   7   1   2        170.51        182.29         6.48 o                         
   8   1   2        799.49        799.43        22.04 o                         
   9   1   2         26.53         11.03         4.88 o                         
  10   1   2        180.89        210.94        13.20 o                         
  11   1   2         12.64         16.36        12.29 o                         
 -11   2   2          3.29          7.49         4.73 o                         
 -10   2   2         51.91         45.13         6.50 o                         
  -9   2   2          0.15         -6.10         3.05 o                         
  -8   2   2        798.81        727.81        14.38 o                         
  -7   2   2        152.59        129.52         3.94 o                         
  -6   2   2         54.30         54.91         2.45 o                         
  -5   2   2        218.87        230.93         4.50 o                         
  -4   2   2        491.33        517.31         9.15 o                         
  -3   2   2       1807.05       1874.63        26.87 o                         
  -2   2   2       1289.49       1236.86        17.10 o                         
  -1   2   2      11810.55      10941.39       132.13 o                         
   0   2   2       3787.17       3359.47        35.18 o                         
   1   2   2       8411.69       8142.99        86.72 o                         
   2   2   2       4693.69       4523.47        55.07 o                         
   3   2   2        185.46        189.67         3.33 o                         
   4   2   2       1856.42       1874.26        27.02 o                         
   5   2   2         95.92         90.83         3.45 o                         
   6   2   2         90.94         81.49         3.43 o                         
   7   2   2        332.17        334.17         8.45 o                         
   8   2   2          7.03          4.78         3.68 o                         
   9   2   2        503.90        569.84        20.33 o                         
  10   2   2          4.61          0.40         4.35 o                         
  11   2   2          1.98          8.94         5.79 o                         
 -11   3   2          5.49          8.90         4.76 o                         
 -10   3   2        224.69        216.80        20.55 o                         
  -9   3   2        652.09        715.44        28.71 o                         
  -8   3   2        790.72        851.74        17.88 o                         
  -7   3   2         20.22         16.39         1.81 o                         
  -6   3   2        227.78        199.45         4.98 o                         
  -5   3   2       1859.95       1896.16        27.56 o                         
  -4   3   2       3345.58       3349.55        46.90 o                         
  -3   3   2        119.05        122.70         3.22 o                         
  -2   3   2       3966.60       3827.27        50.65 o                         
  -1   3   2       6839.64       6632.95        80.29 o                         
   0   3   2      15025.45      14785.17       172.29 o                         
   1   3   2         20.05         27.02         1.03 o                         
   2   3   2       3709.37       3360.23        38.61 o                         
   3   3   2       1379.00       1244.71        19.31 o                         
   4   3   2        580.08        623.25        10.88 o                         
   5   3   2       2372.51       2531.70        34.53 o                         
   6   3   2        622.86        618.65        10.55 o                         
   7   3   2         79.16         80.22         4.84 o                         
   8   3   2       2510.28       2547.57        57.94 o                         
   9   3   2         76.24        112.41        10.27 o                         
  10   3   2         75.19         72.69         8.21 o                         
  11   3   2         20.51         25.23        11.92 o                         
 -11   4   2          1.18          1.44         4.03 o                         
 -10   4   2        151.92        153.64        10.21 o                         
  -9   4   2         23.52         20.08         5.27 o                         
  -8   4   2         81.40         68.53         4.47 o                         
  -7   4   2        141.70        115.67         4.91 o                         
  -6   4   2        174.12        182.36         7.23 o                         
  -5   4   2       1881.94       1923.72        29.63 o                         
  -4   4   2       1309.45       1372.29        21.46 o                         
  -3   4   2       1972.90       1792.57        24.78 o                         
  -2   4   2       3376.35       3112.90        43.34 o                         
  -1   4   2         49.73         89.73         2.46 o                         
   0   4   2       2744.37       2547.06        30.44 o                         
   1   4   2        991.76        997.77        13.20 o                         
   2   4   2       2294.42       2119.41        25.70 o                         
   3   4   2        307.50        280.93         5.05 o                         
   4   4   2       2536.05       2453.76        37.08 o                         
   5   4   2          6.37          4.27         1.57 o                         
   6   4   2         80.31         77.67         3.88 o                         
   7   4   2        171.38        156.29         6.90 o                         
   8   4   2        360.19        391.19        20.54 o                         
   9   4   2        212.52        214.17        11.67 o                         
  10   4   2         68.09         60.89         8.33 o                         
  11   4   2         13.08         10.31         6.57 o                         
 -11   5   2          0.11          6.33         9.92 o                         
 -10   5   2         24.88         25.50         4.93 o                         
  -9   5   2          4.12          2.16         3.35 o                         
  -8   5   2        411.36        374.29        17.09 o                         
  -7   5   2        117.34        125.34         6.16 o                         
  -6   5   2         98.18        115.11         5.46 o                         
  -5   5   2        138.22        151.30         6.61 o                         
  -4   5   2        451.82        508.29         9.79 o                         
  -3   5   2        111.76         96.42         2.72 o                         
  -2   5   2        177.59        183.52         3.78 o                         
  -1   5   2        673.79        601.52         8.81 o                         
   0   5   2       2810.05       2577.89        31.08 o                         
   1   5   2          1.18          2.36         0.77 o                         
   2   5   2        407.42        382.31         6.09 o                         
   3   5   2       4389.66       4389.33        56.35 o                         
   4   5   2        152.62        218.75         4.85 o                         
   5   5   2       1884.56       1947.89        33.93 o                         
   6   5   2        318.83        339.06         8.17 o                         
   7   5   2        113.14        116.81         6.30 o                         
   8   5   2         26.58         25.44         4.18 o                         
   9   5   2        270.63        246.97        13.10 o                         
  10   5   2         64.23         98.95        10.10 o                         
  11   5   2         54.97         43.75         8.94 o                         
 -11   6   2         10.70         12.03         5.36 o                         
 -10   6   2          6.94          6.22         4.03 o                         
  -9   6   2         81.52         78.07         7.12 o                         
  -8   6   2         26.63         23.36         4.09 o                         
  -7   6   2         21.34         21.26         2.85 o                         
  -6   6   2        202.74        182.13         5.49 o                         
  -5   6   2         20.96         17.28         1.71 o                         
  -4   6   2       1809.65       1833.67        25.98 o                         
  -3   6   2       1104.54       1182.50        16.54 o                         
  -2   6   2        680.24        623.13         9.85 o                         
  -1   6   2        134.20        154.99         3.36 o                         
   0   6   2          4.72          4.43         0.85 o                         
   1   6   2        199.11        187.46         3.72 o                         
   2   6   2        584.62        618.45         9.36 o                         
   3   6   2        774.84        776.83        11.26 o                         
   4   6   2        219.35        273.39         6.10 o                         
   5   6   2        123.54        121.25         4.13 o                         
   6   6   2          2.34         -1.77         1.61 o                         
   7   6   2         21.48         25.41         3.62 o                         
   8   6   2         95.68         97.12         6.81 o                         
   9   6   2          0.03         -0.42         4.50 o                         
  10   6   2          6.67          4.77         4.58 o                         
  11   6   2          0.59         11.67         6.06 o                         
 -11   7   2          6.14         28.34         6.68 o                         
 -10   7   2         25.12         13.49         4.88 o                         
  -9   7   2         54.71         64.85         6.87 o                         
  -8   7   2         10.68         11.30         3.10 o                         
  -7   7   2        158.46        166.18         6.03 o                         
  -6   7   2         54.61         49.98         3.25 o                         
  -5   7   2         12.46         11.16         1.61 o                         
  -4   7   2        528.82        527.85         9.03 o                         
  -3   7   2       2214.97       2342.29        32.59 o                         
  -2   7   2        804.68        867.45        13.17 o                         
  -1   7   2       1606.67       1548.49        21.17 o                         
   0   7   2        167.78        167.30         3.51 o                         
   1   7   2        358.21        409.02         7.05 o                         
   2   7   2       1357.68       1373.47        19.07 o                         
   3   7   2        824.33        971.15        15.30 o                         
   4   7   2       1066.86       1014.49        17.23 o                         
   5   7   2        438.43        416.22         8.66 o                         
   6   7   2        195.97        199.29         7.18 o                         
   7   7   2         74.48         58.01         4.64 o                         
   8   7   2        720.82        686.31        18.32 o                         
   9   7   2         24.19         15.69         4.20 o                         
  10   7   2         29.00         19.71         4.88 o                         
  11   7   2          0.35          1.08         4.79 o                         
 -10   8   2         11.64          7.30         4.63 o                         
  -9   8   2          1.39         -1.69         3.08 o                         
  -8   8   2         11.00         10.32         2.81 o                         
  -7   8   2        751.47        724.45        15.81 o                         
  -6   8   2        185.77        174.23         6.07 o                         
  -5   8   2        482.77        473.08         9.52 o                         
  -4   8   2        100.06         93.67         3.38 o                         
  -3   8   2          9.87          2.43         1.28 o                         
  -2   8   2        112.35        132.23         4.74 o                         
  -1   8   2       1178.84       1350.08        18.91 o                         
   0   8   2       3336.94       3351.74        43.59 o                         
   1   8   2      12683.48      12999.20       170.36 o                         
   2   8   2          4.04          5.79         1.49 o                         
   3   8   2         15.88         26.06         1.89 o                         
   4   8   2         38.36         38.05         1.84 o                         
   5   8   2       1217.05       1176.30        21.24 o                         
   6   8   2         67.78         58.70         4.20 o                         
   7   8   2        140.36        163.54         7.61 o                         
   8   8   2          7.98          2.32         3.08 o                         
   9   8   2         13.51          6.77         3.50 o                         
  10   8   2          5.00          5.27         3.95 o                         
 -10   9   2         12.12         19.17         5.53 o                         
  -9   9   2          7.49          3.89         3.16 o                         
  -8   9   2         14.98         16.93         3.40 o                         
  -7   9   2         16.45         12.87         2.91 o                         
  -6   9   2         31.70         23.10         3.04 o                         
  -5   9   2        211.76        213.31         6.10 o                         
  -4   9   2         72.89         73.82         3.35 o                         
  -3   9   2        267.45        282.11         6.26 o                         
  -2   9   2          3.40          1.89         1.29 o                         
  -1   9   2       2693.93       2684.33        37.26 o                         
   0   9   2       1144.41       1228.49        18.39 o                         
   1   9   2        225.04        312.66         8.00 o                         
   2   9   2          4.39          4.65         2.42 o                         
   3   9   2         29.73         30.18         2.28 o                         
   4   9   2          4.92          6.32         1.52 o                         
   5   9   2        196.01        182.29         6.22 o                         
   6   9   2        321.62        346.76        13.97 o                         
   7   9   2         14.60          9.09         3.13 o                         
   8   9   2          6.23          1.91         3.15 o                         
   9   9   2        138.51        163.83         9.39 o                         
  10   9   2          8.88          5.84         4.03 o                         
 -10  10   2          0.00          0.39         3.96 o                         
  -9  10   2         30.82         27.35         5.14 o                         
  -8  10   2         34.29         33.53         4.34 o                         
  -7  10   2         28.82         14.54         3.12 o                         
  -6  10   2        629.44        629.80        14.55 o                         
  -5  10   2        429.15        399.29        14.74 o                         
  -4  10   2         24.66         25.53         2.34 o                         
  -3  10   2         92.31         76.99         4.02 o                         
  -2  10   2          0.02         -0.77         1.20 o                         
  -1  10   2         19.30         22.96         2.00 o                         
   0  10   2       1260.45       1316.55        18.94 o                         
   1  10   2       1020.97       1071.84        16.56 o                         
   2  10   2         32.47         34.01         3.08 o                         
   3  10   2        673.39        640.20        10.71 o                         
   4  10   2          1.69          3.90         1.58 o                         
   5  10   2        527.99        483.81        10.91 o                         
   6  10   2        355.54        374.64        10.59 o                         
   7  10   2          5.65         11.33         3.53 o                         
   8  10   2          6.91          7.13         3.49 o                         
   9  10   2          5.42         15.95         4.27 o                         
  10  10   2         11.53          9.58         4.44 o                         
  -9  11   2          7.89          1.23         3.68 o                         
  -8  11   2         40.99         53.67         6.11 o                         
  -7  11   2        860.01        883.98        19.43 o                         
  -6  11   2         11.27          6.91         2.92 o                         
  -5  11   2        162.71        149.94         9.11 o                         
  -4  11   2        363.61        357.80         8.37 o                         
  -3  11   2        902.70        891.10        15.96 o                         
  -2  11   2        168.62        156.74         5.22 o                         
  -1  11   2        943.28        910.40        14.79 o                         
   0  11   2          0.12          0.81         1.27 o                         
   1  11   2          1.62          1.29         1.43 o                         
   2  11   2        277.67        311.30         7.30 o                         
   3  11   2          0.23          8.39         1.75 o                         
   4  11   2        339.73        317.79         8.16 o                         
   5  11   2        376.22        350.75         9.41 o                         
   6  11   2        160.83        179.25         7.51 o                         
   7  11   2         97.53        123.58         8.68 o                         
   8  11   2          7.03          1.05         3.31 o                         
   9  11   2         97.12        105.49         9.10 o                         
  -9  12   2          2.17          2.51         3.78 o                         
  -8  12   2         24.07         20.01         4.60 o                         
  -7  12   2        264.03        224.52         9.16 o                         
  -6  12   2        568.90        512.83        13.19 o                         
  -5  12   2        289.17        266.85         8.25 o                         
  -4  12   2        155.67        150.88         5.63 o                         
  -3  12   2       2406.24       2257.72        37.84 o                         
  -2  12   2         91.97         85.83         4.16 o                         
  -1  12   2         45.13         52.52         3.12 o                         
   0  12   2        273.96        275.98         6.37 o                         
   1  12   2          0.83          6.69         1.66 o                         
   2  12   2          0.12          2.47         1.93 o                         
   3  12   2        301.36        304.73         7.56 o                         
   4  12   2         11.95         10.62         2.82 o                         
   5  12   2        116.11        105.97         5.98 o                         
   6  12   2        298.30        301.75        10.82 o                         
   7  12   2         69.18         72.95         5.35 o                         
   8  12   2        321.20        304.54        11.91 o                         
   9  12   2          0.29         -4.31         3.85 o                         
  -9  13   2          8.39         17.92         5.58 o                         
  -8  13   2         21.28         31.08         5.51 o                         
  -7  13   2        105.81        100.82         7.38 o                         
  -6  13   2          2.57          1.03         2.59 o                         
  -5  13   2        126.87        116.41         6.29 o                         
  -4  13   2        198.35        204.68         8.33 o                         
  -3  13   2       3117.23       2977.23        49.08 o                         
  -2  13   2         18.89         25.78         3.40 o                         
  -1  13   2        214.89        253.97         7.09 o                         
   0  13   2          1.26          2.59         2.56 o                         
   1  13   2          2.94          5.86         2.02 o                         
   2  13   2         35.63         44.69         4.65 o                         
   3  13   2       1171.25       1092.91        20.69 o                         
   4  13   2        839.69        852.38        18.32 o                         
   5  13   2        224.78        223.58         8.08 o                         
   6  13   2        200.16        177.12         7.40 o                         
   7  13   2        246.37        244.81         9.57 o                         
   8  13   2         62.31         64.16         6.27 o                         
   9  13   2         39.26         59.85         6.90 o                         
  -8  14   2         20.73         33.63         6.50 o                         
  -7  14   2         31.17         46.79         5.75 o                         
  -6  14   2          1.06         -2.45         2.93 o                         
  -5  14   2        102.37        127.78         6.23 o                         
  -4  14   2          4.50          9.59         3.01 o                         
  -3  14   2       1627.77       1602.22        28.79 o                         
  -2  14   2         35.88         37.28         5.37 o                         
  -1  14   2        544.58        525.42        10.99 o                         
   0  14   2        134.90        146.59         6.40 o                         
   1  14   2         56.40         65.97         4.15 o                         
   2  14   2        372.47        417.72        26.59 o                         
   3  14   2        142.78        145.89         6.42 o                         
   4  14   2         51.09         70.37         8.58 o                         
   5  14   2          5.70         -1.38         2.60 o                         
   6  14   2          1.77          2.81         2.90 o                         
   7  14   2          0.94          0.59         3.17 o                         
   8  14   2         11.14          4.12         3.57 o                         
  -8  15   2          2.42          6.14         5.15 o                         
  -7  15   2          1.97          5.72         4.44 o                         
  -6  15   2          0.24         -0.37         3.18 o                         
  -5  15   2        150.13        144.14         6.79 o                         
  -4  15   2         32.16         23.95         5.50 o                         
  -3  15   2       1181.14       1115.56        21.77 o                         
  -2  15   2         13.45         14.83         3.81 o                         
  -1  15   2        148.79        143.01         6.22 o                         
   0  15   2         95.85         89.14         5.85 o                         
   1  15   2         21.37         31.35         3.54 o                         
   2  15   2         13.14         20.62         3.48 o                         
   3  15   2        235.89        236.96         9.09 o                         
   4  15   2        234.85        241.66         9.24 o                         
   5  15   2         10.02         11.94         3.24 o                         
   6  15   2        263.68        256.13         9.54 o                         
   7  15   2          6.49          0.20         3.47 o                         
   8  15   2         68.09         63.05         5.78 o                         
  -7  16   2         27.13          9.33         4.14 o                         
  -6  16   2          3.87          4.21         3.72 o                         
  -5  16   2        180.81        200.40         9.89 o                         
  -4  16   2         27.96         31.28         3.86 o                         
  -3  16   2         77.85         67.81         5.28 o                         
  -2  16   2        198.42        195.48         9.85 o                         
  -1  16   2          0.00         12.85         4.72 o                         
   0  16   2         93.21        102.77         7.19 o                         
   1  16   2        165.76        190.49         7.57 o                         
   2  16   2        177.59        198.85        11.58 o                         
   3  16   2        176.27        136.48         7.53 o                         
   4  16   2         52.50         55.00         4.97 o                         
   5  16   2        122.86        109.77         6.36 o                         
   6  16   2         43.29         50.00         5.00 o                         
   7  16   2         39.97         37.95         5.01 o                         
  -6  17   2          4.65          1.31         3.75 o                         
  -5  17   2         40.70         42.79         5.41 o                         
  -4  17   2          0.00         -5.41         3.06 o                         
  -3  17   2         51.72         53.70         5.78 o                         
  -2  17   2         26.50         22.64         4.46 o                         
  -1  17   2        259.96        262.14        11.30 o                         
   0  17   2         49.65         61.98         6.15 o                         
   1  17   2          0.22          2.77         3.12 o                         
   2  17   2          5.34          4.23         3.00 o                         
   3  17   2        232.78        266.37        10.47 o                         
   4  17   2          4.37          9.08         3.69 o                         
   5  17   2          6.35          4.12         3.36 o                         
   6  17   2          0.21         -3.22         3.18 o                         
  -6  18   2          8.64          7.49         4.56 o                         
  -5  18   2         80.70         72.72         7.01 o                         
  -4  18   2         33.71         47.21         5.82 o                         
  -3  18   2         39.67         30.55         4.59 o                         
  -2  18   2         99.44         75.58         5.68 o                         
  -1  18   2        156.43        173.82        12.08 o                         
   0  18   2         63.49         69.11         7.26 o                         
   1  18   2         46.63         60.31         6.97 o                         
   2  18   2         12.59          8.64         3.60 o                         
   3  18   2        314.96        323.21        11.87 o                         
   4  18   2         21.27         24.80         4.58 o                         
   5  18   2          3.11         17.72         3.99 o                         
   6  18   2         24.06         27.18         4.73 o                         
  -5  19   2          7.02          6.46         4.66 o                         
  -4  19   2         44.53         63.28         6.75 o                         
  -3  19   2          1.07          8.13         4.00 o                         
  -2  19   2          0.28          3.25         4.27 o                         
  -1  19   2         31.67         35.78         7.18 o                         
   0  19   2         37.28         46.46         7.55 o                         
   1  19   2         61.70         43.80         7.09 o                         
   2  19   2         31.43         43.96         5.86 o                         
   3  19   2          0.20          2.69         3.45 o                         
   4  19   2          9.37         10.69         3.93 o                         
   5  19   2         10.74         17.06         4.87 o                         
  -3  20   2         74.79         72.85         8.31 o                         
  -2  20   2          0.85         -3.80         5.71 o                         
  -1  20   2          1.77         -9.06         5.91 o                         
   0  20   2          0.02         -3.81         6.00 o                         
   1  20   2          7.14         10.53         5.85 o                         
   2  20   2         63.19         67.73         8.65 o                         
   3  20   2         14.99         13.26         4.86 o                         
  -1  21   2         43.58         53.57        12.28 o                         
   0  21   2          7.97          2.78         6.57 o                         
   1  21   2         82.48        111.75        12.17 o                         
 -11   0   3        199.70        239.10        20.11 o                         
  -9   0   3         70.31        109.23        11.02 o                         
  -7   0   3        635.53        562.94        13.93 o                         
  -5   0   3        770.98        618.87        13.46 o                         
  -3   0   3        765.27        611.88        14.84 o                         
  -1   0   3      71259.10      58555.37      1217.27 o                         
   1   0   3      86941.64      71381.30      1038.37 o                         
   3   0   3         31.02         43.83         2.83 o                         
   5   0   3          5.79          8.14         1.64 o                         
   7   0   3          0.05         -0.29         3.01 o                         
   9   0   3         12.42         28.55        17.13 o                         
  11   0   3         40.89         26.81        11.17 o                         
 -11   1   3          0.05          0.30         3.97 o                         
 -10   1   3         87.59         88.20         8.01 o                         
  -9   1   3         41.20         47.36         5.39 o                         
  -8   1   3          0.73         -0.87         1.39 o                         
  -7   1   3        103.31         96.41         3.39 o                         
  -6   1   3         20.83         33.55         2.04 o                         
  -5   1   3         10.26          7.03         1.29 o                         
  -4   1   3       1315.41       1468.47        23.93 o                         
  -3   1   3       1843.18       1661.25        25.06 o                         
  -2   1   3       1453.87       1442.49        22.88 o                         
  -1   1   3       3990.89       3758.12        51.67 o                         
   0   1   3       1272.82       1186.58        13.56 o                         
   1   1   3       6991.37       6641.98        72.93 o                         
   2   1   3        701.33        640.75        11.02 o                         
   3   1   3       5348.92       5008.92        66.35 o                         
   4   1   3       2242.04       2352.91        33.40 o                         
   5   1   3        585.74        529.72         8.95 o                         
   6   1   3        103.96        149.37         4.32 o                         
   7   1   3        441.16        408.86        10.17 o                         
   8   1   3         42.81         29.97         4.69 o                         
   9   1   3         28.37         22.79         5.44 o                         
  10   1   3        104.10        116.28        10.02 o                         
  11   1   3          3.16          2.61         5.79 o                         
 -11   2   3         21.30         26.44         5.45 o                         
 -10   2   3          2.02          3.22         5.39 o                         
  -9   2   3          0.01          1.65         2.38 o                         
  -8   2   3        161.94        171.32         6.21 o                         
  -7   2   3          0.43         -0.92         1.05 o                         
  -6   2   3         36.68         41.78         1.90 o                         
  -5   2   3        851.11        840.03        14.87 o                         
  -4   2   3       1399.30       1454.28        25.08 o                         
  -3   2   3       4754.75       4567.71        70.09 o                         
  -2   2   3      16625.38      16535.00       224.74 o                         
  -1   2   3      14871.43      14869.42       186.08 o                         
   0   2   3       3243.64       3034.36        33.63 o                         
   1   2   3      17745.54      17947.86       190.94 o                         
   2   2   3       4037.60       4503.18        62.68 o                         
   3   2   3       2996.13       2769.55        34.39 o                         
   4   2   3          1.27          1.94         0.94 o                         
   5   2   3        102.69        112.38         3.51 o                         
   6   2   3          0.03          3.62         1.85 o                         
   7   2   3          2.21          3.08         2.20 o                         
   8   2   3       1110.41       1100.98        28.71 o                         
   9   2   3        383.18        426.46        17.83 o                         
  10   2   3         65.38         62.54         7.99 o                         
  11   2   3         13.28          9.41        11.55 o                         
 -11   3   3         48.17         48.20         7.32 o                         
 -10   3   3          0.49          5.34         3.89 o                         
  -9   3   3        185.51        178.24         9.72 o                         
  -8   3   3        260.72        273.09         7.89 o                         
  -7   3   3        936.55        920.97        17.42 o                         
  -6   3   3        375.09        415.98         7.61 o                         
  -5   3   3        101.24         93.30         4.06 o                         
  -4   3   3        471.69        499.11        14.38 o                         
  -3   3   3        130.13        177.66         4.10 o                         
  -2   3   3        914.59        912.38        12.99 o                         
  -1   3   3      28861.06      27833.21       335.12 o                         
   0   3   3        538.12        500.53         6.69 o                         
   1   3   3      28296.28      28460.62       310.76 o                         
   2   3   3          0.09          4.53         1.48 o                         
   3   3   3         18.41         19.54         1.49 o                         
   4   3   3       2266.69       2422.07        32.90 o                         
   5   3   3        956.72        988.15        15.36 o                         
   6   3   3        754.77        781.87        12.95 o                         
   7   3   3          8.24          5.44         2.36 o                         
   8   3   3        859.35        799.03        22.70 o                         
   9   3   3          6.59          7.53         4.28 o                         
  10   3   3        192.50        216.67        13.85 o                         
  11   3   3          8.77          5.02         5.90 o                         
 -11   4   3          0.00         -2.35         3.73 o                         
 -10   4   3         18.84         24.43         4.62 o                         
  -9   4   3         86.57         70.66         6.42 o                         
  -8   4   3        469.70        430.10        10.42 o                         
  -7   4   3          8.14         10.68         1.73 o                         
  -6   4   3        108.00        102.74         3.94 o                         
  -5   4   3        269.91        252.49        10.58 o                         
  -4   4   3       5700.28       6020.73        87.47 o                         
  -3   4   3         88.67         81.85         4.90 o                         
  -2   4   3         22.26         32.62         2.82 o                         
  -1   4   3        468.20        531.61         7.76 o                         
   0   4   3       1239.15       1151.89        15.53 o                         
   1   4   3       1310.76       1217.33        15.77 o                         
   2   4   3        436.83        536.96        13.97 o                         
   3   4   3        750.63        736.05        11.85 o                         
   4   4   3         40.87         44.06         2.30 o                         
   5   4   3         44.02         55.23         3.56 o                         
   6   4   3        386.23        371.15         7.90 o                         
   7   4   3          0.21          1.23         1.97 o                         
   8   4   3        268.66        263.74        10.55 o                         
   9   4   3        874.46        859.25        24.77 o                         
  10   4   3          1.15         -2.68         3.91 o                         
  11   4   3          1.02          3.63         6.33 o                         
 -11   5   3          3.85          9.34         4.37 o                         
 -10   5   3        195.87        179.26        12.15 o                         
  -9   5   3         29.71         21.51         3.72 o                         
  -8   5   3        191.04        198.73        10.68 o                         
  -7   5   3          0.01         -1.90         1.51 o                         
  -6   5   3        112.56        134.34         5.50 o                         
  -5   5   3        982.33       1068.19        17.70 o                         
  -4   5   3       2890.51       2863.87        42.91 o                         
  -3   5   3       1918.83       1976.88        26.21 o                         
  -2   5   3       1663.62       1685.58        23.36 o                         
  -1   5   3          6.49         22.22         3.83 o                         
   0   5   3        183.70        156.32         3.04 o                         
   1   5   3         58.78         68.99         5.43 o                         
   2   5   3        789.90        779.75        10.81 o                         
   3   5   3       4363.33       4355.29        51.86 o                         
   4   5   3         80.91         95.07         3.41 o                         
   5   5   3        817.89        834.52        14.65 o                         
   6   5   3         60.86         51.49         4.00 o                         
   7   5   3        170.90        166.55         6.97 o                         
   8   5   3        183.60        168.85         8.12 o                         
   9   5   3          2.03          6.23         3.99 o                         
  10   5   3          2.29          0.15         5.09 o                         
  11   5   3          0.00         -3.37         7.45 o                         
 -11   6   3          1.02          0.98         4.50 o                         
 -10   6   3         37.03         25.71         5.05 o                         
  -9   6   3         26.50         18.68         4.09 o                         
  -8   6   3         25.17         21.39         2.99 o                         
  -7   6   3         97.04        102.07         5.78 o                         
  -6   6   3         15.19         34.13         2.52 o                         
  -5   6   3        127.62        113.05         4.00 o                         
  -4   6   3        605.10        746.11        12.17 o                         
  -3   6   3       2842.64       3040.31        41.32 o                         
  -2   6   3         27.98         35.45         2.25 o                         
  -1   6   3        144.73        163.94         7.51 o                         
   0   6   3      12961.39      13106.77       164.42 o                         
   1   6   3       2198.85       2018.07        26.78 o                         
   2   6   3        130.00        122.51         3.33 o                         
   3   6   3       1394.45       1349.79        18.41 o                         
   4   6   3        473.30        485.51         8.65 o                         
   5   6   3        601.09        603.99        10.43 o                         
   6   6   3         19.29         71.21         3.89 o                         
   7   6   3          6.26         14.04         3.98 o                         
   8   6   3          4.51          5.34         4.56 o                         
   9   6   3        235.74        205.78        10.87 o                         
  10   6   3        105.99        129.25         9.18 o                         
  11   6   3         21.23         10.21        14.15 o                         
 -10   7   3          4.20          6.08         4.14 o                         
  -9   7   3        137.94        104.40         7.37 o                         
  -8   7   3         22.25         19.87         5.72 o                         
  -7   7   3        416.63        418.65        10.65 o                         
  -6   7   3        226.89        224.83         6.55 o                         
  -5   7   3        341.22        409.25        13.20 o                         
  -4   7   3        534.51        561.81         9.48 o                         
  -3   7   3       2505.88       2736.47        37.71 o                         
  -2   7   3        610.43        651.21        12.81 o                         
  -1   7   3       2270.01       2272.82        30.25 o                         
   0   7   3        700.62        632.94         9.62 o                         
   1   7   3         92.94         91.93         3.18 o                         
   2   7   3       3326.72       3293.86        43.08 o                         
   3   7   3        800.34        878.18        13.52 o                         
   4   7   3       1050.32       1061.34        16.97 o                         
   5   7   3        826.05        889.58        15.18 o                         
   6   7   3         18.71         19.76         2.70 o                         
   7   7   3         26.05         30.02         3.75 o                         
   8   7   3          0.25         -2.09         2.73 o                         
   9   7   3          2.91          5.04         3.22 o                         
  10   7   3          0.63          3.12         3.48 o                         
 -10   8   3          1.15         -4.07         3.88 o                         
  -9   8   3          3.12          2.35         3.09 o                         
  -8   8   3        280.33        262.66         8.89 o                         
  -7   8   3        478.15        480.26        11.68 o                         
  -6   8   3         16.67         21.95         2.59 o                         
  -5   8   3        119.52        121.10         4.55 o                         
  -4   8   3        697.58        679.27        10.86 o                         
  -3   8   3        460.65        459.32         8.64 o                         
  -2   8   3         58.15         74.99         7.17 o                         
  -1   8   3        488.20        557.25        15.83 o                         
   0   8   3       4058.56       4465.48        61.93 o                         
   1   8   3        607.95        669.08        16.67 o                         
   2   8   3        859.05        881.18        13.73 o                         
   3   8   3        831.29        768.89        12.34 o                         
   4   8   3        357.90        343.23         7.31 o                         
   5   8   3        642.65        678.01        13.39 o                         
   6   8   3        361.08        328.20         9.32 o                         
   7   8   3          0.04          0.95         4.03 o                         
   8   8   3         59.80         59.74         9.33 o                         
   9   8   3          4.87          5.62         3.58 o                         
  10   8   3          0.20          5.20         3.86 o                         
 -10   9   3          9.62         12.45         5.28 o                         
  -9   9   3         20.16         20.90         4.32 o                         
  -8   9   3        467.67        427.49        12.32 o                         
  -7   9   3         99.36         96.56         5.74 o                         
  -6   9   3          8.64         10.03         2.54 o                         
  -5   9   3         17.58         20.00         2.30 o                         
  -4   9   3        125.02        132.14         4.61 o                         
  -3   9   3        223.81        240.65         5.43 o                         
  -2   9   3         74.01         89.70         6.67 o                         
  -1   9   3          8.08         10.92         2.16 o                         
   0   9   3       1838.76       1945.12        27.72 o                         
   1   9   3        260.58        292.16         5.97 o                         
   2   9   3         16.37         26.02         4.05 o                         
   3   9   3         52.73         62.03         2.92 o                         
   4   9   3         20.88         41.24         2.51 o                         
   5   9   3       1239.34       1178.95        21.30 o                         
   6   9   3        983.73        938.08        17.94 o                         
   7   9   3         97.46         96.30         6.26 o                         
   8   9   3         11.37         14.85         4.61 o                         
   9   9   3          0.03          0.65         3.56 o                         
  10   9   3         10.21          2.92         3.88 o                         
 -10  10   3          3.77          3.94         4.13 o                         
  -9  10   3         10.46         10.29         3.81 o                         
  -8  10   3         49.52         30.52         4.32 o                         
  -7  10   3          5.70          8.80         2.88 o                         
  -6  10   3        493.58        454.40        12.70 o                         
  -5  10   3       2644.88       2428.67        40.54 o                         
  -4  10   3        258.29        238.98         7.02 o                         
  -3  10   3        148.55        173.81         6.61 o                         
  -2  10   3        121.55        131.61         6.70 o                         
  -1  10   3         17.25         33.01         4.60 o                         
   0  10   3        150.75        185.61        13.10 o                         
   1  10   3        250.14        278.72         8.05 o                         
   2  10   3        170.79        176.22        14.23 o                         
   3  10   3        311.99        278.65         6.57 o                         
   4  10   3        106.41        102.11         4.24 o                         
   5  10   3         41.19         50.81         3.90 o                         
   6  10   3        130.89        144.20         6.03 o                         
   7  10   3        352.28        313.89         9.76 o                         
   8  10   3          6.60         12.96         3.98 o                         
   9  10   3         18.92         21.84         4.92 o                         
  10  10   3          0.37          3.37         5.10 o                         
  -9  11   3          1.83          1.84         3.69 o                         
  -8  11   3         93.67         79.29         6.30 o                         
  -7  11   3          1.58          0.09         2.89 o                         
  -6  11   3        928.33        912.00        19.47 o                         
  -5  11   3        339.31        339.15        10.08 o                         
  -4  11   3         84.64         98.57         4.39 o                         
  -3  11   3          0.47          0.13         1.60 o                         
  -2  11   3         37.00         49.32         3.00 o                         
  -1  11   3        512.38        517.63         9.61 o                         
   0  11   3          0.03         -2.23         1.26 o                         
   1  11   3        112.90        119.86         4.22 o                         
   2  11   3        325.26        320.58         7.11 o                         
   3  11   3          1.26          1.07         1.66 o                         
   4  11   3        139.33        124.20         5.82 o                         
   5  11   3        411.90        399.56        10.11 o                         
   6  11   3          5.21          7.41         2.87 o                         
   7  11   3        308.85        344.46        10.73 o                         
   8  11   3        118.52        139.11         8.89 o                         
   9  11   3          0.03          2.69         3.97 o                         
  -9  12   3          0.71          5.77         4.39 o                         
  -8  12   3         64.84         69.30         7.25 o                         
  -7  12   3          2.73          6.42         3.85 o                         
  -6  12   3        276.36        293.13        10.88 o                         
  -5  12   3        943.60        889.78        17.57 o                         
  -4  12   3         26.44         35.55         3.15 o                         
  -3  12   3         42.48         51.16         4.17 o                         
  -2  12   3         16.06          8.11         2.05 o                         
  -1  12   3        110.55         99.03         4.51 o                         
   0  12   3         17.77         45.10         4.34 o                         
   1  12   3        211.08        183.52         6.90 o                         
   2  12   3        576.38        556.20        10.85 o                         
   3  12   3        274.29        289.65        10.90 o                         
   4  12   3         78.39         87.59         6.93 o                         
   5  12   3          0.02          0.00         2.49 o                         
   6  12   3         14.77         11.25         3.08 o                         
   7  12   3        904.26        837.14        23.13 o                         
   8  12   3         34.16         37.97         5.46 o                         
   9  12   3        181.18        202.18        12.28 o                         
  -9  13   3          2.45         -1.64         4.45 o                         
  -8  13   3         22.37         20.20         6.04 o                         
  -7  13   3          0.68         -1.62         3.17 o                         
  -6  13   3          3.61          0.02         3.26 o                         
  -5  13   3        105.16        124.87         5.82 o                         
  -4  13   3         77.67         79.51         4.61 o                         
  -3  13   3        975.24       1056.81        24.40 o                         
  -2  13   3        573.96        512.82        11.07 o                         
  -1  13   3        185.00        177.89         5.94 o                         
   0  13   3         19.58         21.48         2.44 o                         
   1  13   3        128.11        118.97         4.76 o                         
   2  13   3        122.80        120.26         5.01 o                         
   3  13   3         57.01         51.39         5.13 o                         
   4  13   3       1204.33       1143.44        23.08 o                         
   5  13   3         57.55         51.01         4.28 o                         
   6  13   3        136.50        143.14         6.84 o                         
   7  13   3        166.54        155.84         9.08 o                         
   8  13   3          0.42          1.31         3.50 o                         
   9  13   3          0.56          5.19         4.87 o                         
  -8  14   3         21.62         32.23         6.45 o                         
  -7  14   3         26.74         34.02         5.53 o                         
  -6  14   3          3.45         -4.37         3.08 o                         
  -5  14   3         59.57         59.82         4.76 o                         
  -4  14   3        735.58        703.28        15.13 o                         
  -3  14   3        174.03        192.83         7.42 o                         
  -2  14   3       1396.12       1371.30        25.32 o                         
  -1  14   3         37.16         35.74         3.18 o                         
   0  14   3          3.97          3.40         2.44 o                         
   1  14   3        168.74        197.96         7.17 o                         
   2  14   3        201.73        208.48         8.49 o                         
   3  14   3        118.82        116.78         5.83 o                         
   4  14   3         56.80         50.06         4.52 o                         
   5  14   3          5.68          6.14         3.00 o                         
   6  14   3        114.89        115.53         6.48 o                         
   7  14   3        153.54        154.81         7.97 o                         
   8  14   3          7.50          4.69         3.66 o                         
  -8  15   3         13.80         12.79         6.84 o                         
  -7  15   3         22.61         35.10         6.23 o                         
  -6  15   3         23.48         22.08         4.34 o                         
  -5  15   3         15.58         10.53         3.82 o                         
  -4  15   3        114.34        108.15         5.80 o                         
  -3  15   3        555.43        607.46        15.32 o                         
  -2  15   3         15.99         22.09         5.95 o                         
  -1  15   3        207.46        240.33         9.92 o                         
   0  15   3         38.81         44.95         4.89 o                         
   1  15   3        584.18        539.32        12.46 o                         
   2  15   3        141.06        150.82         8.54 o                         
   3  15   3       1046.08       1057.98        22.31 o                         
   4  15   3        202.71        233.39         9.15 o                         
   5  15   3         77.03         63.15         5.00 o                         
   6  15   3          4.97          5.20         3.11 o                         
   7  15   3          4.02          2.25         3.39 o                         
   8  15   3          8.44          8.54         4.15 o                         
  -7  16   3          0.76         -5.09         3.50 o                         
  -6  16   3         17.54         15.83         4.24 o                         
  -5  16   3         21.26         23.81         4.44 o                         
  -4  16   3         20.12         19.02         4.09 o                         
  -3  16   3         32.97         31.81         3.92 o                         
  -2  16   3         23.49         13.62         3.27 o                         
  -1  16   3         82.33         78.72         6.36 o                         
   0  16   3          9.45         15.54         3.51 o                         
   1  16   3         14.70         23.45         3.74 o                         
   2  16   3         42.88         47.36         4.51 o                         
   3  16   3         68.14         79.86         8.16 o                         
   4  16   3          9.66          3.63         3.44 o                         
   5  16   3          6.07         14.54         3.47 o                         
   6  16   3        128.36        142.26         7.51 o                         
   7  16   3          1.06          0.12         3.65 o                         
  -6  17   3          6.40          4.53         3.97 o                         
  -5  17   3          0.01         -1.78         3.27 o                         
  -4  17   3         43.98         28.82         4.75 o                         
  -3  17   3        103.36         97.84         6.86 o                         
  -2  17   3          1.25          0.80         2.79 o                         
  -1  17   3         78.47         58.22         5.78 o                         
   0  17   3        330.28        297.64        13.71 o                         
   1  17   3        337.92        352.93        12.59 o                         
   2  17   3        137.16        123.43         7.25 o                         
   3  17   3         24.82         23.74         4.03 o                         
   4  17   3          1.31          2.31         3.91 o                         
   5  17   3          0.43          5.59         3.36 o                         
   6  17   3         48.46         52.40         5.37 o                         
  -6  18   3          0.67          0.94         3.91 o                         
  -5  18   3          1.59          1.84         3.61 o                         
  -4  18   3         12.35         17.57         4.52 o                         
  -3  18   3         45.34         54.95         5.89 o                         
  -2  18   3         89.29         89.13         6.42 o                         
  -1  18   3         17.41         10.35         4.71 o                         
   0  18   3         34.19         33.68         5.85 o                         
   1  18   3         53.15         50.15         6.59 o                         
   2  18   3         29.71         26.20         4.81 o                         
   3  18   3        127.41        129.73         7.80 o                         
   4  18   3          7.42          7.05         3.89 o                         
   5  18   3         10.04         14.15         4.01 o                         
   6  18   3         26.23         29.74         5.15 o                         
  -5  19   3          3.30          1.02         4.03 o                         
  -4  19   3         23.12         30.18         5.83 o                         
  -3  19   3          7.15          2.31         3.92 o                         
  -2  19   3          4.48          6.43         5.12 o                         
  -1  19   3         36.07         37.99         7.04 o                         
   0  19   3        103.15         99.77        12.81 o                         
   1  19   3          0.67         -1.74         4.59 o                         
   2  19   3          3.17          4.03         5.71 o                         
   3  19   3        128.09        126.25         8.80 o                         
   4  19   3         16.41         18.07         4.33 o                         
   5  19   3          1.45          0.87         4.05 o                         
  -3  20   3         44.49         59.53         6.76 o                         
  -2  20   3         75.24         73.47        13.44 o                         
  -1  20   3         29.80         26.71         7.98 o                         
   0  20   3          3.75         -3.32         4.76 o                         
   1  20   3          0.18         -0.47         6.13 o                         
   2  20   3         28.77         26.36         5.51 o                         
   3  20   3          9.80          8.86         6.00 o                         
  -1  21   3        138.44        141.26        17.30 o                         
   0  21   3          5.33          1.74         7.10 o                         
   1  21   3          7.71         25.71        11.61 o                         
 -10   0   4         10.65          5.21         5.96 o                         
  -8   0   4         20.75         16.86         2.63 o                         
  -6   0   4        904.37        972.03        31.70 o                         
  -4   0   4       1130.46       1171.76        29.88 o                         
  -2   0   4       1850.89       1778.83        34.09 o                         
   0   0   4       6976.51       6334.88       108.51 o                         
   2   0   4      23326.05      22281.17       335.95 o                         
   4   0   4         99.80         98.69         5.00 o                         
   6   0   4        252.74        265.21        10.54 o                         
   8   0   4        107.81        105.22        16.76 o                         
  10   0   4          5.90         -3.93         5.84 o                         
 -11   1   4          0.09         -0.35         3.92 o                         
 -10   1   4        297.44        332.58        20.45 o                         
  -9   1   4         39.54         33.25         3.50 o                         
  -8   1   4        739.51        829.26        13.40 o                         
  -7   1   4        261.05        325.92         6.57 o                         
  -6   1   4        141.18        117.83         4.09 o                         
  -5   1   4        128.63        116.10         4.72 o                         
  -4   1   4         21.07         16.45         2.34 o                         
  -3   1   4         33.35         64.51         2.29 o                         
  -2   1   4       4251.48       4147.59        59.91 o                         
  -1   1   4      25128.57      22588.71       282.55 o                         
   0   1   4        751.41        617.46         8.47 o                         
   1   1   4         70.51         67.78         2.08 o                         
   2   1   4         26.93         32.70         1.20 o                         
   3   1   4       1134.38       1070.12        15.30 o                         
   4   1   4        144.03        110.38         3.18 o                         
   5   1   4        776.37        807.26        14.52 o                         
   6   1   4        568.30        598.34        11.72 o                         
   7   1   4        235.34        212.05         8.22 o                         
   8   1   4        910.46        919.35        26.94 o                         
   9   1   4        544.88        543.63        20.18 o                         
  10   1   4          8.54         12.56         7.85 o                         
  11   1   4         23.51         33.31         8.15 o                         
 -11   2   4         52.44         64.43         7.18 o                         
 -10   2   4         11.69         12.56         6.47 o                         
  -9   2   4        160.56        151.52         5.84 o                         
  -8   2   4         74.83         86.92         3.47 o                         
  -7   2   4          7.13          3.78         1.46 o                         
  -6   2   4         57.60         63.31         2.92 o                         
  -5   2   4        233.47        274.27         7.12 o                         
  -4   2   4        887.17        959.85        18.65 o                         
  -3   2   4       2253.50       2197.70        36.79 o                         
  -2   2   4        550.29        481.64         8.96 o                         
  -1   2   4       4558.01       4443.62        56.22 o                         
   0   2   4         31.10         38.82         1.12 o                         
   1   2   4        879.11        826.84        10.18 o                         
   2   2   4       3421.04       3262.87        37.63 o                         
   3   2   4        517.62        614.40         9.31 o                         
   4   2   4       4384.76       4654.11        68.13 o                         
   5   2   4        510.75        478.51         8.98 o                         
   6   2   4         47.71         48.07         2.93 o                         
   7   2   4         60.21         53.32         4.65 o                         
   8   2   4        128.18        119.53         8.35 o                         
   9   2   4         29.14         21.59         5.78 o                         
  10   2   4         44.85         33.28         7.10 o                         
  11   2   4         43.36         47.28        15.27 o                         
 -11   3   4         17.31         15.48         4.97 o                         
 -10   3   4        102.53        113.33        13.90 o                         
  -9   3   4         77.34         78.59         5.45 o                         
  -8   3   4       1570.31       1469.19        28.09 o                         
  -7   3   4        576.41        560.18        13.81 o                         
  -6   3   4        249.56        245.97         7.05 o                         
  -5   3   4        606.94        604.57        13.58 o                         
  -4   3   4       1017.55       1088.56        19.85 o                         
  -3   3   4       3113.39       3187.09        44.67 o                         
  -2   3   4       3954.97       3563.10        47.40 o                         
  -1   3   4      16629.17      15862.86       191.42 o                         
   0   3   4       2189.90       2111.62        23.89 o                         
   1   3   4        829.66        791.65        10.25 o                         
   2   3   4        197.05        202.92         3.25 o                         
   3   3   4          2.72          2.42         0.64 o                         
   4   3   4         65.52         46.22         2.13 o                         
   5   3   4         94.46        102.63         3.60 o                         
   6   3   4        443.91        450.79         8.30 o                         
   7   3   4        365.70        376.70        13.44 o                         
   8   3   4        664.37        678.29        17.67 o                         
   9   3   4        246.81        301.67        13.72 o                         
  10   3   4         64.85         67.79         8.39 o                         
  11   3   4         19.59         23.14         7.85 o                         
 -11   4   4         44.97         41.02         5.89 o                         
 -10   4   4          0.84         -4.22         2.86 o                         
  -9   4   4          0.27          1.55         2.17 o                         
  -8   4   4         37.37         22.58         2.58 o                         
  -7   4   4        309.78        291.50         6.72 o                         
  -6   4   4        379.49        389.17         7.85 o                         
  -5   4   4         34.66         20.91         1.88 o                         
  -4   4   4       2389.83       2369.84        35.81 o                         
  -3   4   4         49.05         57.58         2.31 o                         
  -2   4   4         46.48         56.64         1.75 o                         
  -1   4   4        532.02        570.10         7.74 o                         
   0   4   4       6255.20       5672.72        69.23 o                         
   1   4   4       1650.91       1715.60        23.22 o                         
   2   4   4       6433.30       6260.18        76.47 o                         
   3   4   4         48.90         61.55         2.46 o                         
   4   4   4        182.29        243.38        12.84 o                         
   5   4   4        746.28        728.22        12.95 o                         
   6   4   4        105.84        105.39         4.19 o                         
   7   4   4         42.52         28.51         3.71 o                         
   8   4   4          7.41         11.29         3.20 o                         
   9   4   4        719.07        708.02        19.08 o                         
  10   4   4        175.02        161.86        19.03 o                         
  11   4   4         22.61         17.83        14.90 o                         
 -11   5   4          0.00         -0.73         3.77 o                         
 -10   5   4          8.16          9.79         3.89 o                         
  -9   5   4        289.31        254.04        10.69 o                         
  -8   5   4        221.21        175.99         6.34 o                         
  -7   5   4        113.10        108.68         5.43 o                         
  -6   5   4        139.84        146.59         4.54 o                         
  -5   5   4         28.33         27.88         1.98 o                         
  -4   5   4          3.52          0.67         1.05 o                         
  -3   5   4        693.97        837.71        31.75 o                         
  -2   5   4       1695.14       1596.71        20.71 o                         
  -1   5   4        997.89       1087.71        22.56 o                         
   0   5   4         89.31         96.79         3.75 o                         
   1   5   4       4825.56       4672.53        59.57 o                         
   2   5   4         61.42         46.17         2.30 o                         
   3   5   4       1732.86       1867.32        32.82 o                         
   4   5   4        148.38        192.76         6.64 o                         
   5   5   4        275.17        286.67         6.34 o                         
   6   5   4         17.87         19.73         2.28 o                         
   7   5   4       1373.45       1356.98        30.38 o                         
   8   5   4         14.25          9.32         3.40 o                         
   9   5   4        221.47        188.34        10.09 o                         
  10   5   4         67.46         68.81         7.54 o                         
  11   5   4         23.50         20.21         7.85 o                         
 -11   6   4          1.21          3.69         5.27 o                         
 -10   6   4         20.02         31.02         5.14 o                         
  -9   6   4         50.78         43.68         5.15 o                         
  -8   6   4         72.94         61.72         4.31 o                         
  -7   6   4        524.73        495.98        12.29 o                         
  -6   6   4         24.02         30.35         2.49 o                         
  -5   6   4        120.03        132.94         4.12 o                         
  -4   6   4        347.91        365.74         6.73 o                         
  -3   6   4        652.15        638.19        10.59 o                         
  -2   6   4         58.43         52.60         5.00 o                         
  -1   6   4       1201.50       1134.24        16.45 o                         
   0   6   4          2.92         11.80         1.83 o                         
   1   6   4        410.14        421.55        11.69 o                         
   2   6   4         89.36        139.51         7.01 o                         
   3   6   4       2581.91       2812.36        36.89 o                         
   4   6   4        291.37        293.97         6.26 o                         
   5   6   4         77.64         90.34         3.69 o                         
   6   6   4         23.26         27.49         2.85 o                         
   7   6   4         13.77         12.55         3.21 o                         
   8   6   4        181.40        185.06         9.90 o                         
   9   6   4         97.55         85.38         7.06 o                         
  10   6   4         35.14         41.21         6.03 o                         
  11   6   4          4.38         12.17         7.52 o                         
 -10   7   4          7.85          7.29         3.87 o                         
  -9   7   4         39.12         43.74         5.28 o                         
  -8   7   4          0.73         -2.23         2.54 o                         
  -7   7   4          3.29          8.12         2.23 o                         
  -6   7   4        172.27        179.59         6.09 o                         
  -5   7   4         52.40         65.16         4.13 o                         
  -4   7   4         39.77         36.34         2.84 o                         
  -3   7   4          5.55          1.87         1.07 o                         
  -2   7   4        274.04        280.41         8.01 o                         
  -1   7   4       1058.92       1126.38        15.96 o                         
   0   7   4       1505.65       1838.14        25.81 o                         
   1   7   4        193.20        236.88         8.37 o                         
   2   7   4        237.64        198.37         6.50 o                         
   3   7   4        180.53        190.41         5.05 o                         
   4   7   4         11.35          5.65         1.50 o                         
   5   7   4        880.50        930.60        15.61 o                         
   6   7   4         14.26         12.05         2.53 o                         
   7   7   4        166.37        158.46        11.13 o                         
   8   7   4         76.95         70.16         5.96 o                         
   9   7   4        119.12        140.52         8.71 o                         
  10   7   4         41.36         45.43         5.61 o                         
 -10   8   4          2.38          0.81         3.91 o                         
  -9   8   4         44.11         48.10         5.68 o                         
  -8   8   4         64.38         79.92         5.47 o                         
  -7   8   4         27.26         28.84         3.13 o                         
  -6   8   4         98.00         97.63         4.56 o                         
  -5   8   4        658.05        611.47        11.62 o                         
  -4   8   4         20.66         17.03         1.71 o                         
  -3   8   4        235.35        230.66         6.97 o                         
  -2   8   4        656.55        686.23        11.06 o                         
  -1   8   4        675.11        773.68        11.79 o                         
   0   8   4        288.42        298.28         5.91 o                         
   1   8   4        449.92        464.07         7.87 o                         
   2   8   4       5345.53       5583.98        78.08 o                         
   3   8   4        334.75        372.76         8.18 o                         
   4   8   4        239.71        251.77         5.38 o                         
   5   8   4         48.28         42.86         3.22 o                         
   6   8   4          4.71          0.78         1.97 o                         
   7   8   4         56.60         58.43         4.97 o                         
   8   8   4         71.60         87.94         6.89 o                         
   9   8   4          3.21          1.90         3.48 o                         
  10   8   4          5.77         11.60         4.27 o                         
 -10   9   4         25.86         24.63         5.61 o                         
  -9   9   4         31.54         20.77         4.89 o                         
  -8   9   4         94.81        122.35         8.05 o                         
  -7   9   4         25.73         24.23         3.18 o                         
  -6   9   4        259.82        249.38         8.09 o                         
  -5   9   4        720.08        702.02        13.29 o                         
  -4   9   4        809.21        768.73        14.09 o                         
  -3   9   4          3.11          4.09         1.35 o                         
  -2   9   4       2094.46       2151.84        30.49 o                         
  -1   9   4       2443.03       2509.43        33.80 o                         
   0   9   4        509.77        638.44        33.46 o                         
   1   9   4        261.77        254.41         5.67 o                         
   2   9   4       1584.82       1735.80        27.12 o                         
   3   9   4         44.73         58.06         3.08 o                         
   4   9   4         39.84         47.16         4.55 o                         
   5   9   4         93.89        106.90         5.03 o                         
   6   9   4         76.42         85.45         5.36 o                         
   7   9   4        150.33        149.52         6.70 o                         
   8   9   4          2.36         -3.23         3.78 o                         
   9   9   4          6.64          2.40         3.73 o                         
  10   9   4          3.00         10.22         4.65 o                         
 -10  10   4          3.08          8.71         5.10 o                         
  -9  10   4         22.11         23.42         4.60 o                         
  -8  10   4          7.11          5.75         5.11 o                         
  -7  10   4         98.24        108.72         6.67 o                         
  -6  10   4          0.41         -2.50         2.56 o                         
  -5  10   4        239.77        275.40         9.05 o                         
  -4  10   4        309.56        291.50         8.26 o                         
  -3  10   4        829.56        778.05        12.87 o                         
  -2  10   4        129.39        133.63         5.35 o                         
  -1  10   4        336.80        393.46         7.65 o                         
   0  10   4        498.47        517.93         9.28 o                         
   1  10   4         18.96         17.02         1.87 o                         
   2  10   4        317.88        347.30         7.17 o                         
   3  10   4         86.99         76.10         3.54 o                         
   4  10   4        414.60        404.31         8.07 o                         
   5  10   4       1639.43       1645.27        28.74 o                         
   6  10   4        472.21        448.23        10.85 o                         
   7  10   4         31.79         31.68         3.95 o                         
   8  10   4         40.91         41.71         5.40 o                         
   9  10   4         92.21        105.92         8.07 o                         
  10  10   4         48.66         63.89         7.36 o                         
  -9  11   4          0.06         -2.39         3.93 o                         
  -8  11   4         48.94         58.75         5.69 o                         
  -7  11   4          5.02          1.17         3.10 o                         
  -6  11   4         37.34         42.32         4.20 o                         
  -5  11   4        700.08        692.75        17.56 o                         
  -4  11   4        534.17        524.14        10.77 o                         
  -3  11   4        328.48        303.13         7.52 o                         
  -2  11   4        685.77        633.98        11.74 o                         
  -1  11   4        397.34        429.01        10.99 o                         
   0  11   4        183.83        174.90         5.10 o                         
   1  11   4        642.64        628.26        11.00 o                         
   2  11   4         46.14         46.45         2.88 o                         
   3  11   4        612.62        593.35        11.73 o                         
   4  11   4        510.39        462.88        12.67 o                         
   5  11   4        212.01        211.20         7.54 o                         
   6  11   4        655.56        583.24        13.15 o                         
   7  11   4        806.17        790.78        17.88 o                         
   8  11   4         18.24         22.17         3.94 o                         
   9  11   4          1.15          6.12         3.97 o                         
  -9  12   4         48.65         43.49         6.51 o                         
  -8  12   4         72.99         73.46         6.91 o                         
  -7  12   4         29.67         22.08         4.62 o                         
  -6  12   4         52.39         41.99         4.93 o                         
  -5  12   4        191.47        198.35         8.11 o                         
  -4  12   4        168.39        177.28         6.20 o                         
  -3  12   4        789.34        831.35        16.60 o                         
  -2  12   4        839.39        793.81        14.26 o                         
  -1  12   4        295.62        303.93         7.42 o                         
   0  12   4          1.14          4.17         1.54 o                         
   1  12   4        128.33        119.32         4.73 o                         
   2  12   4        243.87        248.74         7.00 o                         
   3  12   4          8.64         10.59         2.74 o                         
   4  12   4         12.69         17.93         3.02 o                         
   5  12   4       1230.30       1184.28        22.38 o                         
   6  12   4        920.25        891.86        18.23 o                         
   7  12   4         44.26         42.63         5.49 o                         
   8  12   4          0.21          3.22         4.37 o                         
   9  12   4         98.39        105.46         8.63 o                         
  -9  13   4         37.28         49.63         7.26 o                         
  -8  13   4          0.12          2.40         3.89 o                         
  -7  13   4         29.08         32.35         5.56 o                         
  -6  13   4        349.46        299.39        11.86 o                         
  -5  13   4          0.03         -1.49         2.50 o                         
  -4  13   4          1.86          7.17         3.10 o                         
  -3  13   4        291.75        296.64         9.58 o                         
  -2  13   4         59.17         71.66         4.25 o                         
  -1  13   4        139.40        154.74         5.76 o                         
   0  13   4        143.88        134.40         5.09 o                         
   1  13   4         93.12         96.43         4.42 o                         
   2  13   4        704.39        667.46        12.82 o                         
   3  13   4        260.01        230.72         7.54 o                         
   4  13   4         49.63         46.05         5.34 o                         
   5  13   4        415.08        377.67        10.61 o                         
   6  13   4        175.03        162.90         7.27 o                         
   7  13   4         33.95         37.72         4.45 o                         
   8  13   4         84.62         67.61         6.68 o                         
   9  13   4          1.55          0.56         4.70 o                         
  -8  14   4         14.77         11.14         4.77 o                         
  -7  14   4          1.29          7.27         4.39 o                         
  -6  14   4         12.43         11.70         3.84 o                         
  -5  14   4          5.11          1.45         3.02 o                         
  -4  14   4         63.51         49.46         4.13 o                         
  -3  14   4        101.48        105.55         5.56 o                         
  -2  14   4       1515.65       1445.49        26.45 o                         
  -1  14   4        197.85        181.96         6.84 o                         
   0  14   4        136.55        129.24         6.89 o                         
   1  14   4        518.38        480.33        10.53 o                         
   2  14   4         25.34         18.26         2.85 o                         
   3  14   4         69.38         52.14         4.28 o                         
   4  14   4         14.13         16.44         3.51 o                         
   5  14   4         11.71         11.61         3.18 o                         
   6  14   4          0.09         -0.82         2.94 o                         
   7  14   4         35.94         33.49         4.63 o                         
   8  14   4          3.41         -0.85         3.70 o                         
  -8  15   4         19.97          8.99         5.33 o                         
  -7  15   4          0.27          1.00         4.17 o                         
  -6  15   4         19.60         16.68         4.15 o                         
  -5  15   4        276.58        288.91        13.24 o                         
  -4  15   4        154.53        178.32         8.69 o                         
  -3  15   4         14.32         18.50         3.13 o                         
  -2  15   4        444.55        421.65        11.26 o                         
  -1  15   4        693.23        661.45        16.32 o                         
   0  15   4          1.06         12.76         7.40 o                         
   1  15   4          2.38          2.82         2.55 o                         
   2  15   4        625.20        597.95        13.10 o                         
   3  15   4        529.20        539.21        14.44 o                         
   4  15   4        469.94        511.34        13.73 o                         
   5  15   4          1.99          2.17         2.99 o                         
   6  15   4         16.59         16.24         3.64 o                         
   7  15   4          2.11         -1.63         3.22 o                         
   8  15   4         20.50         19.30         5.38 o                         
  -7  16   4          1.61          1.33         4.70 o                         
  -6  16   4         66.85         64.34         6.05 o                         
  -5  16   4         36.54         24.15         4.52 o                         
  -4  16   4          2.00         -0.02         3.04 o                         
  -3  16   4          0.62          1.12         3.13 o                         
  -2  16   4        228.04        188.87         8.08 o                         
  -1  16   4        197.82        187.14         9.37 o                         
   0  16   4         11.95          7.65         3.39 o                         
   1  16   4          8.74         19.39         5.70 o                         
   2  16   4          0.00          8.15         2.88 o                         
   3  16   4        304.75        289.45        10.58 o                         
   4  16   4         73.88         63.91         5.61 o                         
   5  16   4         46.30         55.26         5.24 o                         
   6  16   4          0.16         -3.37         3.87 o                         
   7  16   4          1.58         -1.65         3.53 o                         
  -6  17   4          0.07         -0.05         3.52 o                         
  -5  17   4          0.00         -0.62         4.51 o                         
  -4  17   4          0.79          4.14         3.40 o                         
  -3  17   4         12.93          9.09         3.77 o                         
  -2  17   4         95.10         89.05         7.71 o                         
  -1  17   4        104.85        101.83         7.39 o                         
   0  17   4         19.01         12.04         4.34 o                         
   1  17   4        207.82        189.68         9.37 o                         
   2  17   4        156.28        136.83         7.78 o                         
   3  17   4         39.16         42.98         5.01 o                         
   4  17   4         12.07         13.37         4.13 o                         
   5  17   4          0.04         -2.12         3.21 o                         
   6  17   4        103.28        121.34         8.02 o                         
  -5  18   4          7.17          5.12         4.10 o                         
  -4  18   4          2.49         -2.96         3.41 o                         
  -3  18   4         56.67         52.80         6.08 o                         
  -2  18   4         32.89         35.88         5.87 o                         
  -1  18   4        183.04        185.55        10.17 o                         
   0  18   4         39.73         30.12         5.92 o                         
   1  18   4         24.92         20.95         5.80 o                         
   2  18   4          0.07          1.18         3.54 o                         
   3  18   4          0.12          0.55         3.38 o                         
   4  18   4        201.47        201.19        12.04 o                         
   5  18   4          0.46         -2.32         3.41 o                         
  -4  19   4          0.09         -3.32         3.64 o                         
  -3  19   4         53.17         63.34         6.74 o                         
  -2  19   4         45.72         38.57         7.07 o                         
  -1  19   4         10.02         10.87         5.47 o                         
   0  19   4         24.66         27.14         6.29 o                         
   1  19   4        186.66        191.34        21.20 o                         
   2  19   4          1.43          1.79         3.68 o                         
   3  19   4         93.61        116.03        12.44 o                         
   4  19   4          0.02          1.38         3.50 o                         
  -3  20   4          0.30          0.31         4.08 o                         
  -2  20   4          8.11          8.02         6.72 o                         
  -1  20   4         41.46         30.09         7.06 o                         
   0  20   4         26.71         17.83         6.24 o                         
   1  20   4          9.63         12.42         6.62 o                         
   2  20   4         37.25         55.96        10.96 o                         
   3  20   4         59.64         61.79         8.44 o                         
   0  21   4         16.65         26.54         7.25 o                         
 -11   0   5          0.10          0.74         5.21 o                         
  -9   0   5        114.03        118.37        11.16 o                         
  -7   0   5        427.18        456.00        12.07 o                         
  -5   0   5       1804.98       1808.30        62.98 o                         
  -3   0   5         74.04         51.36         2.83 o                         
  -1   0   5      67840.27      57946.50      1203.29 o                         
   1   0   5      67534.23      56642.73       998.09 o                         
   3   0   5       1042.19        937.63        19.58 o                         
   5   0   5        446.14        441.31        12.13 o                         
   7   0   5        957.53        987.40        32.75 o                         
   9   0   5        794.24        684.46        53.26 o                         
  11   0   5         17.11         11.92        10.43 o                         
 -11   1   5         76.93         67.70         7.82 o                         
 -10   1   5         84.73        101.92         8.77 o                         
  -9   1   5          0.05         -1.23         1.71 o                         
  -8   1   5        208.22        198.36         4.99 o                         
  -7   1   5       1152.61       1182.40        19.63 o                         
  -6   1   5        270.30        285.06         7.18 o                         
  -5   1   5         54.14         50.51         2.69 o                         
  -4   1   5         16.38         23.79         1.71 o                         
  -3   1   5         38.11         36.10         1.90 o                         
  -2   1   5        225.22        149.55         3.37 o                         
  -1   1   5       1154.11       1130.25        15.10 o                         
   0   1   5      20861.89      20321.85       255.24 o                         
   1   1   5      40524.23      39533.04       516.62 o                         
   2   1   5        345.79        318.16         4.52 o                         
   3   1   5         29.36         17.89         1.51 o                         
   4   1   5       1301.84       1349.36        20.18 o                         
   5   1   5        118.90        109.98         3.79 o                         
   6   1   5        685.47        686.24        13.28 o                         
   7   1   5        227.61        200.63         8.47 o                         
   8   1   5         18.19         19.56         3.57 o                         
   9   1   5         61.75         47.16         7.13 o                         
  10   1   5          1.15          0.72         4.77 o                         
  11   1   5        201.07        248.07        20.27 o                         
 -11   2   5          2.42          8.19         3.83 o                         
 -10   2   5         32.75         26.57         6.44 o                         
  -9   2   5         54.24         67.86         3.74 o                         
  -8   2   5        554.18        532.12        10.87 o                         
  -7   2   5          6.91          5.26         1.81 o                         
  -6   2   5          5.79          5.39         1.86 o                         
  -5   2   5        173.08        178.64         5.79 o                         
  -4   2   5       1829.50       2023.40        36.92 o                         
  -3   2   5        124.54        141.96         3.22 o                         
  -2   2   5       8477.23       8030.66       105.00 o                         
  -1   2   5       3970.21       4285.37        56.62 o                         
   0   2   5      14817.07      14493.70       163.64 o                         
   1   2   5       8211.47       8390.70        98.17 o                         
   2   2   5       2582.20       2619.84        30.58 o                         
   3   2   5        920.94        930.64        12.66 o                         
   4   2   5       2682.14       2647.29        36.17 o                         
   5   2   5          0.63         -1.90         0.95 o                         
   6   2   5        781.83        725.56        13.05 o                         
   7   2   5         27.79         19.79         3.30 o                         
   8   2   5       1197.79       1185.37        27.40 o                         
   9   2   5         65.73         55.95         7.35 o                         
  10   2   5        118.93        124.74        10.81 o                         
  11   2   5          1.83         -3.85         6.06 o                         
 -11   3   5         79.88         97.83         8.11 o                         
 -10   3   5          9.37         14.89         4.30 o                         
  -9   3   5        373.63        421.26        14.24 o                         
  -8   3   5        324.98        340.46         8.75 o                         
  -7   3   5        236.11        234.49         7.95 o                         
  -6   3   5       1325.31       1300.51        24.06 o                         
  -5   3   5       1670.06       1722.87        30.47 o                         
  -4   3   5        176.28        142.56         4.84 o                         
  -3   3   5       2314.22       2529.43        35.97 o                         
  -2   3   5        147.22        138.24         3.03 o                         
  -1   3   5       2755.32       2741.05        32.97 o                         
   0   3   5      38518.38      36342.45       398.26 o                         
   1   3   5        714.25        652.13         8.41 o                         
   2   3   5        862.48        799.91        10.60 o                         
   3   3   5       1078.57       1134.67        15.18 o                         
   4   3   5       7033.58       7167.09        90.92 o                         
   5   3   5        142.95        181.78         4.25 o                         
   6   3   5        163.07        157.94         6.46 o                         
   7   3   5        188.21        186.20         8.22 o                         
   8   3   5        198.29        210.40        13.60 o                         
   9   3   5         18.76         12.46         4.05 o                         
  10   3   5          0.38         -4.18         5.91 o                         
  11   3   5        220.29        306.27        22.27 o                         
 -11   4   5         15.33          5.38         4.17 o                         
 -10   4   5          1.38          2.20         3.65 o                         
  -9   4   5          0.67          1.76         1.92 o                         
  -8   4   5         82.52        104.62         4.34 o                         
  -7   4   5          6.53          1.11         1.25 o                         
  -6   4   5         57.91         63.03         3.87 o                         
  -5   4   5         58.73         73.47         2.69 o                         
  -4   4   5       3358.55       3596.16        53.37 o                         
  -3   4   5       5813.52       5980.93        82.78 o                         
  -2   4   5        211.33        186.53         3.50 o                         
  -1   4   5        216.32        179.01         3.37 o                         
   0   4   5        314.85        283.19         4.31 o                         
   1   4   5         12.83         27.23         1.51 o                         
   2   4   5        717.69        734.07         9.92 o                         
   3   4   5         26.15         61.72         2.16 o                         
   4   4   5        238.76        199.63         3.90 o                         
   5   4   5         67.17         71.81         2.59 o                         
   6   4   5        112.74        102.19         4.93 o                         
   7   4   5        353.12        349.27        11.65 o                         
   8   4   5        212.74        212.92         9.56 o                         
   9   4   5          7.63          6.23         3.43 o                         
  10   4   5        145.34        163.96        10.33 o                         
  11   4   5         29.50         31.22        10.80 o                         
 -11   5   5         12.50         16.47         4.47 o                         
 -10   5   5        122.70        157.47         9.04 o                         
  -9   5   5         75.22         63.46         3.96 o                         
  -8   5   5          0.15         -0.33         1.72 o                         
  -7   5   5        596.10        569.72        11.73 o                         
  -6   5   5        786.99        759.46        13.57 o                         
  -5   5   5        126.52        120.64         4.49 o                         
  -4   5   5          4.89          2.78         1.17 o                         
  -3   5   5        996.94        938.90        13.41 o                         
  -2   5   5       1583.91       1512.46        19.76 o                         
  -1   5   5        113.54        117.12         2.76 o                         
   0   5   5        208.03        201.52         3.61 o                         
   1   5   5        549.51        489.51         7.33 o                         
   2   5   5          3.95          8.04         1.06 o                         
   3   5   5       1343.51       1450.47        19.98 o                         
   4   5   5        186.88        220.88         4.27 o                         
   5   5   5        956.65        957.89        15.03 o                         
   6   5   5         10.52          4.86         2.21 o                         
   7   5   5          3.57          6.04         7.74 o                         
   8   5   5        204.43        183.18        11.09 o                         
   9   5   5          0.70          2.12         3.43 o                         
  10   5   5          6.49         12.69         4.56 o                         
  11   5   5         70.45         74.17         9.27 o                         
 -11   6   5         19.15         25.84         5.54 o                         
 -10   6   5          5.30          5.68         3.17 o                         
  -9   6   5        161.83        162.00        10.39 o                         
  -8   6   5          2.00          1.62         2.51 o                         
  -7   6   5          1.30          3.96         1.97 o                         
  -6   6   5         15.14         32.37         2.91 o                         
  -5   6   5          5.32          4.56         2.03 o                         
  -4   6   5        471.54        527.11         8.90 o                         
  -3   6   5       1315.00       1406.51        20.34 o                         
  -2   6   5       4080.05       4238.59        52.71 o                         
  -1   6   5        569.97        569.14         9.67 o                         
   0   6   5        213.74        207.06         4.08 o                         
   1   6   5         10.83          7.70         1.16 o                         
   2   6   5        260.25        265.75         4.75 o                         
   3   6   5        335.11        271.64         5.46 o                         
   4   6   5          9.78          4.36         0.82 o                         
   5   6   5        125.07        115.97         4.08 o                         
   6   6   5         53.06         54.21         4.13 o                         
   7   6   5         97.70        119.60         7.41 o                         
   8   6   5         69.81         75.77         7.13 o                         
   9   6   5        166.64        175.91        10.31 o                         
  10   6   5         22.18         37.62        11.29 o                         
 -10   7   5         49.95         51.71         6.05 o                         
  -9   7   5         11.23         14.30         3.72 o                         
  -8   7   5         27.35         23.85         3.68 o                         
  -7   7   5          5.99          3.59         2.55 o                         
  -6   7   5         35.40         33.33         2.85 o                         
  -5   7   5        380.10        359.26         7.25 o                         
  -4   7   5         53.26         72.56         3.22 o                         
  -3   7   5        806.37        752.70        11.99 o                         
  -2   7   5         59.51         35.60         2.05 o                         
  -1   7   5        134.24        172.27         4.36 o                         
   0   7   5        377.54        382.54         6.91 o                         
   1   7   5        761.97        803.20        11.56 o                         
   2   7   5       1900.99       1944.46        26.35 o                         
   3   7   5       1023.98       1007.07        14.68 o                         
   4   7   5         20.52         24.78         1.56 o                         
   5   7   5         92.13         94.47         4.38 o                         
   6   7   5        197.57        181.54         6.79 o                         
   7   7   5        119.67        143.57         6.62 o                         
   8   7   5         19.02         19.90         4.12 o                         
   9   7   5         13.43         14.47         4.02 o                         
  10   7   5         16.57          9.79         5.22 o                         
 -10   8   5         18.61          9.75         4.53 o                         
  -9   8   5         54.97         48.78         6.52 o                         
  -8   8   5        344.30        338.68        12.76 o                         
  -7   8   5        140.36        144.01         6.24 o                         
  -6   8   5         49.46         52.76         3.47 o                         
  -5   8   5         49.29         38.26         2.73 o                         
  -4   8   5        427.05        451.92         8.29 o                         
  -3   8   5         36.65         19.31         1.75 o                         
  -2   8   5       1270.90       1307.61        18.53 o                         
  -1   8   5        168.17        160.55         4.50 o                         
   0   8   5       2290.39       2378.55        33.17 o                         
   1   8   5        116.72        108.09         3.55 o                         
   2   8   5       1401.52       1347.50        19.86 o                         
   3   8   5        542.61        544.45         9.32 o                         
   4   8   5        338.42        392.18         6.48 o                         
   5   8   5        107.84        115.07         5.00 o                         
   6   8   5         21.77         16.55         2.69 o                         
   7   8   5          1.79          2.85         2.45 o                         
   8   8   5         31.42         25.74         4.55 o                         
   9   8   5         24.71         20.07         4.45 o                         
  10   8   5          6.42          5.97         4.43 o                         
 -10   9   5         10.77          6.66         4.93 o                         
  -9   9   5          0.55         -3.43         3.54 o                         
  -8   9   5         47.31         60.15         5.05 o                         
  -7   9   5        158.71        155.61         7.61 o                         
  -6   9   5         86.14         90.36         5.24 o                         
  -5   9   5         16.11         16.68         2.22 o                         
  -4   9   5         20.17         19.06         2.18 o                         
  -3   9   5         10.14          9.45         1.67 o                         
  -2   9   5        162.09        170.07         6.99 o                         
  -1   9   5          0.06          0.14         1.19 o                         
   0   9   5        671.65        708.52        11.64 o                         
   1   9   5       1051.15       1029.76        15.33 o                         
   2   9   5        476.92        510.40         9.08 o                         
   3   9   5         63.53         86.21         3.41 o                         
   4   9   5         43.00         43.01         2.87 o                         
   5   9   5        594.42        550.63        11.95 o                         
   6   9   5          3.56          5.72         2.44 o                         
   7   9   5        114.81        121.67         8.66 o                         
   8   9   5         85.30         96.24         6.30 o                         
   9   9   5         26.62         16.73         4.72 o                         
  10   9   5         71.58         65.37         7.37 o                         
 -10  10   5         10.09         16.85         6.01 o                         
  -9  10   5        100.52        105.49         7.92 o                         
  -8  10   5         19.01         10.09         3.48 o                         
  -7  10   5         18.86         32.14         4.74 o                         
  -6  10   5         13.33         17.76         3.53 o                         
  -5  10   5        123.28        113.46         5.17 o                         
  -4  10   5       1452.20       1440.08        25.41 o                         
  -3  10   5        412.43        425.87         8.17 o                         
  -2  10   5        275.25        290.19         6.08 o                         
  -1  10   5        720.37        716.04        12.71 o                         
   0  10   5        295.53        316.68         6.58 o                         
   1  10   5         36.09         49.73         2.80 o                         
   2  10   5         92.51        101.01         4.11 o                         
   3  10   5        306.74        319.29         7.24 o                         
   4  10   5         66.62         66.27         3.34 o                         
   5  10   5        592.26        553.37        12.31 o                         
   6  10   5         40.91         39.59         3.80 o                         
   7  10   5        137.15        143.39         6.99 o                         
   8  10   5          3.84          0.83         3.18 o                         
   9  10   5         40.95         40.31         5.76 o                         
  10  10   5         13.14         10.37         6.55 o                         
  -9  11   5          4.63         12.08         4.54 o                         
  -8  11   5         56.68         61.28         6.08 o                         
  -7  11   5        130.61        121.60         7.48 o                         
  -6  11   5        133.54        104.00         6.67 o                         
  -5  11   5        115.22        115.46         6.81 o                         
  -4  11   5        831.10        722.01        13.75 o                         
  -3  11   5        382.06        366.81         8.32 o                         
  -2  11   5         12.78          9.05         1.85 o                         
  -1  11   5         15.25         11.62         1.98 o                         
   0  11   5        338.12        324.07         7.02 o                         
   1  11   5        325.66        314.08         6.64 o                         
   2  11   5         10.55          8.43         1.61 o                         
   3  11   5         68.46         83.31         4.23 o                         
   4  11   5        309.33        274.58         8.64 o                         
   5  11   5       1409.94       1331.00        24.36 o                         
   6  11   5        506.38        497.75        12.38 o                         
   7  11   5        299.92        308.72        10.42 o                         
   8  11   5         73.43         77.55         6.07 o                         
   9  11   5         46.94         52.74         6.43 o                         
  -9  12   5          1.27         -1.49         4.25 o                         
  -8  12   5        144.90        134.56         8.90 o                         
  -7  12   5         71.89         67.03         6.47 o                         
  -6  12   5         71.50         69.68         5.91 o                         
  -5  12   5        350.06        326.92        10.07 o                         
  -4  12   5        687.01        659.87        13.51 o                         
  -3  12   5        154.97        163.91         5.65 o                         
  -2  12   5        525.66        495.68        10.04 o                         
  -1  12   5         98.88         98.25         4.71 o                         
   0  12   5         87.86         84.76         3.77 o                         
   1  12   5         20.31         13.16         1.93 o                         
   2  12   5          5.79          6.63         2.36 o                         
   3  12   5        198.05        180.67         6.35 o                         
   4  12   5         25.23         21.64         3.40 o                         
   5  12   5          1.12          6.49         2.86 o                         
   6  12   5         12.56          5.43         3.36 o                         
   7  12   5         17.65         27.40         4.22 o                         
   8  12   5         24.49         21.34         4.48 o                         
   9  12   5         38.63         25.58         5.18 o                         
  -9  13   5          7.45          8.42         4.78 o                         
  -8  13   5         49.19         66.98         7.13 o                         
  -7  13   5          9.76          3.68         4.55 o                         
  -6  13   5          0.05          3.88         3.85 o                         
  -5  13   5          0.01         -3.82         3.17 o                         
  -4  13   5       2915.00       2822.80        47.26 o                         
  -3  13   5       1448.74       1398.11        24.00 o                         
  -2  13   5        276.73        277.75         8.01 o                         
  -1  13   5        163.04        136.65         5.84 o                         
   0  13   5         78.58         65.28         4.06 o                         
   1  13   5        241.46        228.62         6.42 o                         
   2  13   5        182.46        174.34         6.08 o                         
   3  13   5        626.52        595.93        13.06 o                         
   4  13   5        129.33        131.63         6.60 o                         
   5  13   5       1155.76       1170.23        22.62 o                         
   6  13   5         26.44         29.04         4.12 o                         
   7  13   5         33.14         36.52         4.56 o                         
   8  13   5          8.01         12.97         4.27 o                         
  -8  14   5          6.29         10.41         4.83 o                         
  -7  14   5          6.36          8.03         4.26 o                         
  -6  14   5          0.20          2.41         3.80 o                         
  -5  14   5         36.97         41.21         4.75 o                         
  -4  14   5         25.67         18.09         3.80 o                         
  -3  14   5          4.92          5.47         2.56 o                         
  -2  14   5       1804.16       1703.55        28.88 o                         
  -1  14   5        465.41        463.72        11.95 o                         
   0  14   5         24.79         20.30         2.82 o                         
   1  14   5         46.39         41.91         3.21 o                         
   2  14   5        260.78        246.56         9.88 o                         
   3  14   5         18.23         24.56         3.48 o                         
   4  14   5        245.32        248.92         9.38 o                         
   5  14   5        353.07        320.78        11.54 o                         
   6  14   5          0.88          0.52         3.09 o                         
   7  14   5         26.30         31.44         4.46 o                         
   8  14   5          8.05          8.37         4.13 o                         
  -8  15   5         91.11         74.80         7.99 o                         
  -7  15   5          0.26         -4.50         3.97 o                         
  -6  15   5          4.42          0.23         3.27 o                         
  -5  15   5         12.14          7.86         3.93 o                         
  -4  15   5        160.30        153.74         8.13 o                         
  -3  15   5        291.65        288.04        10.53 o                         
  -2  15   5        562.04        549.13        13.08 o                         
  -1  15   5        233.00        239.53        10.17 o                         
   0  15   5        215.11        241.12         9.48 o                         
   1  15   5       1153.90       1031.55        20.62 o                         
   2  15   5         56.18         57.26         4.20 o                         
   3  15   5        458.82        497.03        16.78 o                         
   4  15   5        267.34        276.12        10.20 o                         
   5  15   5         62.80         57.64         5.31 o                         
   6  15   5         27.89         30.08         4.80 o                         
   7  15   5         66.68         61.68         6.44 o                         
  -7  16   5         15.56         32.89         6.30 o                         
  -6  16   5         14.16         16.95         4.33 o                         
  -5  16   5          0.43         -3.61         3.61 o                         
  -4  16   5          2.94         -1.73         3.21 o                         
  -3  16   5          1.16          5.45         3.06 o                         
  -2  16   5          3.50          5.77         3.03 o                         
  -1  16   5        222.11        188.82         9.65 o                         
   0  16   5          1.72          8.18         3.34 o                         
   1  16   5         19.00         15.86         3.36 o                         
   2  16   5         55.09         53.42         4.69 o                         
   3  16   5        163.52        175.92         8.42 o                         
   4  16   5         28.18         25.37         4.23 o                         
   5  16   5          1.83         -1.12         3.18 o                         
   6  16   5        135.80        144.41         8.28 o                         
   7  16   5         62.64         73.08         6.27 o                         
  -6  17   5          3.08         -1.12         3.89 o                         
  -5  17   5         45.24         66.87         6.20 o                         
  -4  17   5         57.55         56.00         5.71 o                         
  -3  17   5          8.89         12.21         4.04 o                         
  -2  17   5         15.07         17.45         4.33 o                         
  -1  17   5         29.88         30.07         4.89 o                         
   0  17   5        333.06        332.40        14.95 o                         
   1  17   5         53.79         32.07         4.22 o                         
   2  17   5          6.62         11.88         4.27 o                         
   3  17   5          4.13          6.95         3.88 o                         
   4  17   5         13.93         11.81         3.66 o                         
   5  17   5         36.31         38.90         5.05 o                         
   6  17   5          0.02         -4.60         3.43 o                         
  -5  18   5        165.63        172.55        10.22 o                         
  -4  18   5          3.85         10.92         4.35 o                         
  -3  18   5          5.67          7.35         3.79 o                         
  -2  18   5          0.01         -1.79         3.88 o                         
  -1  18   5        101.74        104.08         7.73 o                         
   0  18   5         49.40         73.57         7.72 o                         
   1  18   5        166.85        179.15         9.71 o                         
   2  18   5         70.68         64.49         6.76 o                         
   3  18   5         23.85         28.57         4.55 o                         
   4  18   5         28.16         22.98         4.61 o                         
   5  18   5         19.95         24.66         4.70 o                         
  -4  19   5          5.78         13.80         4.77 o                         
  -3  19   5          5.06          5.09         4.10 o                         
  -2  19   5          0.61          2.18         4.84 o                         
  -1  19   5         24.74         23.64         5.91 o                         
   0  19   5          7.53         10.70         5.58 o                         
   1  19   5         76.37         62.26         9.25 o                         
   2  19   5         30.19         33.08         5.64 o                         
   3  19   5         30.52         45.75         6.27 o                         
   4  19   5          5.44          9.21         3.94 o                         
  -3  20   5         43.20         70.98         8.96 o                         
  -2  20   5        105.58        117.54        15.33 o                         
  -1  20   5         42.02         40.29         7.97 o                         
   0  20   5         83.34         81.31         9.41 o                         
   1  20   5          6.91          9.92         6.58 o                         
   2  20   5         27.90         34.59         6.09 o                         
   3  20   5          2.08         11.63         5.16 o                         
 -10   0   6        201.05        234.63        17.88 o                         
  -8   0   6       2399.98       2416.16        59.77 o                         
  -6   0   6          0.04          4.92         1.61 o                         
  -4   0   6        116.02        115.49         5.44 o                         
  -2   0   6       4366.84       4259.08        97.93 o                         
   0   0   6      12528.52      11243.04       192.00 o                         
   2   0   6      35925.00      35278.52       601.38 o                         
   4   0   6         70.53         59.10         3.72 o                         
   6   0   6        149.56        158.20         8.31 o                         
   8   0   6          6.22         -6.03         3.06 o                         
  10   0   6          9.99          2.18         9.68 o                         
 -11   1   6          2.23          2.53         3.72 o                         
 -10   1   6         18.80         11.92         4.12 o                         
  -9   1   6         50.65         53.04         3.29 o                         
  -8   1   6          0.75         -0.18         1.32 o                         
  -7   1   6         18.66         24.75         2.47 o                         
  -6   1   6         31.65         32.43         2.57 o                         
  -5   1   6         99.81         93.87         3.65 o                         
  -4   1   6        339.52        361.15         8.42 o                         
  -3   1   6        684.49        681.23        10.84 o                         
  -2   1   6       1596.69       1604.27        24.34 o                         
  -1   1   6         33.03         26.76         1.39 o                         
   0   1   6        384.00        307.80         4.73 o                         
   1   1   6       8758.75       8176.25       102.85 o                         
   2   1   6       7252.33       6999.42        82.30 o                         
   3   1   6        902.57        906.55        11.92 o                         
   4   1   6          5.77          6.94         1.11 o                         
   5   1   6         49.93         64.02         3.50 o                         
   6   1   6        639.73        706.64        13.03 o                         
   7   1   6          1.07         -0.91         1.81 o                         
   8   1   6          0.64         -0.55         2.26 o                         
   9   1   6          8.94          8.43         3.85 o                         
  10   1   6          0.34          4.87         5.16 o                         
  11   1   6         34.41         53.46        10.79 o                         
 -11   2   6         59.24         71.77         8.57 o                         
 -10   2   6         25.97         26.21         4.40 o                         
  -9   2   6          7.91         10.30         2.28 o                         
  -8   2   6        350.53        361.08         9.53 o                         
  -7   2   6         24.13         44.37         3.33 o                         
  -6   2   6         38.13         42.68         3.15 o                         
  -5   2   6        568.06        509.80        15.31 o                         
  -4   2   6        598.93        590.13        11.93 o                         
  -3   2   6        235.70        266.64         5.38 o                         
  -2   2   6       6528.55       6334.42        87.19 o                         
  -1   2   6        961.92       1011.30        14.43 o                         
   0   2   6       3043.38       2971.68        35.49 o                         
   1   2   6       2629.99       2559.95        31.95 o                         
   2   2   6       6251.50       6084.14        71.73 o                         
   3   2   6         35.95         40.77         2.37 o                         
   4   2   6       1412.52       1580.65        21.77 o                         
   5   2   6        176.92        202.28         4.93 o                         
   6   2   6        220.11        220.07         6.78 o                         
   7   2   6        365.93        353.96        11.46 o                         
   8   2   6          0.07          0.00         2.32 o                         
   9   2   6         91.80        111.60         9.37 o                         
  10   2   6         97.61        105.88        10.36 o                         
  11   2   6         70.50         92.00        13.17 o                         
 -11   3   6         38.38         29.16         5.07 o                         
 -10   3   6         99.63        119.14        10.97 o                         
  -9   3   6        193.95        213.53         6.47 o                         
  -8   3   6        350.25        342.34        11.27 o                         
  -7   3   6        222.49        221.47         9.00 o                         
  -6   3   6       1120.31       1156.22        21.95 o                         
  -5   3   6        125.62        169.71         7.23 o                         
  -4   3   6        267.88        291.14         5.84 o                         
  -3   3   6         25.97         83.46         2.78 o                         
  -2   3   6       1720.61       1594.07        21.34 o                         
  -1   3   6       4614.61       4373.32        53.86 o                         
   0   3   6         35.28         49.53         1.86 o                         
   1   3   6        159.15        131.86         2.87 o                         
   2   3   6       1816.58       1764.69        22.66 o                         
   3   3   6       1147.11       1308.33        17.38 o                         
   4   3   6       1328.08       1395.18        22.54 o                         
   5   3   6        352.55        378.75         7.39 o                         
   6   3   6         30.37         29.52         2.42 o                         
   7   3   6          1.65          0.87         2.22 o                         
   8   3   6        604.87        585.17        14.62 o                         
   9   3   6          0.00         -0.60         3.19 o                         
  10   3   6         18.60         15.90         5.61 o                         
  11   3   6         36.77         66.57        11.55 o                         
 -11   4   6         38.37         58.34         6.15 o                         
 -10   4   6          7.60          6.30         2.92 o                         
  -9   4   6        138.99        122.00         4.68 o                         
  -8   4   6          0.02         -1.50         2.83 o                         
  -7   4   6        116.85        143.18         6.25 o                         
  -6   4   6         25.13         28.94         3.03 o                         
  -5   4   6         49.33         27.51         2.11 o                         
  -4   4   6        365.02        397.96         7.44 o                         
  -3   4   6          3.62          1.48         1.31 o                         
  -2   4   6        488.32        436.21         6.87 o                         
  -1   4   6        602.45        592.47         9.90 o                         
   0   4   6          9.41          8.79         0.78 o                         
   1   4   6        249.22        220.32         3.74 o                         
   2   4   6        145.52        123.33         3.07 o                         
   3   4   6         49.48         49.80         2.33 o                         
   4   4   6        471.28        468.94         8.67 o                         
   5   4   6         27.62         42.24         1.94 o                         
   6   4   6         25.27         22.88         2.58 o                         
   7   4   6       2180.97       2212.30        42.47 o                         
   8   4   6         11.64          4.93         2.58 o                         
   9   4   6          4.05          5.15         3.56 o                         
  10   4   6        348.04        318.76        14.54 o                         
  11   4   6          4.27          6.45         5.91 o                         
 -11   5   6         69.69         56.91         5.76 o                         
 -10   5   6         30.82         35.23         4.86 o                         
  -9   5   6        139.08        152.57         5.87 o                         
  -8   5   6        124.50         81.65         4.06 o                         
  -7   5   6          9.44         11.83         2.19 o                         
  -6   5   6        156.27        144.83         6.95 o                         
  -5   5   6        544.87        549.69        10.41 o                         
  -4   5   6        193.32        203.18         5.00 o                         
  -3   5   6        136.38        139.06         3.35 o                         
  -2   5   6        280.86        252.13         4.49 o                         
  -1   5   6        118.28        114.16         2.99 o                         
   0   5   6        899.46        917.84        11.77 o                         
   1   5   6       1552.03       1534.38        20.04 o                         
   2   5   6        315.95        283.95         5.00 o                         
   3   5   6        106.30         98.60         3.50 o                         
   4   5   6        120.23        107.88         3.17 o                         
   5   5   6        113.44        110.81         3.45 o                         
   6   5   6       1487.25       1456.06        26.99 o                         
   7   5   6         77.92         75.26         5.61 o                         
   8   5   6          2.87          7.16         2.73 o                         
   9   5   6         44.86         55.57         6.66 o                         
  10   5   6         12.68         12.20         4.66 o                         
  11   5   6          3.11          7.03         5.14 o                         
 -10   6   6         12.01          8.31         3.39 o                         
  -9   6   6          3.36          5.84         2.75 o                         
  -8   6   6         75.84         83.04         4.65 o                         
  -7   6   6         72.33         60.35         3.80 o                         
  -6   6   6         53.99         60.16         3.40 o                         
  -5   6   6        850.83        863.09        14.40 o                         
  -4   6   6          6.66          8.49         1.43 o                         
  -3   6   6        839.80        846.02        13.03 o                         
  -2   6   6       2283.13       2366.47        31.45 o                         
  -1   6   6        220.10        267.87         5.52 o                         
   0   6   6        323.84        367.06         9.63 o                         
   1   6   6       1605.25       1663.33        21.81 o                         
   2   6   6        289.43        339.53         8.54 o                         
   3   6   6          0.05         32.67         2.09 o                         
   4   6   6        299.90        297.70         5.35 o                         
   5   6   6         69.50         71.28         3.53 o                         
   6   6   6        192.71        208.28         6.83 o                         
   7   6   6        856.97        858.43        18.16 o                         
   8   6   6         92.15         78.45         5.50 o                         
   9   6   6         14.63         12.89         4.17 o                         
  10   6   6         15.17          7.47         5.05 o                         
 -10   7   6         14.17          6.34         3.98 o                         
  -9   7   6          0.34          2.96         2.76 o                         
  -8   7   6          0.51          2.32         2.68 o                         
  -7   7   6        239.77        235.11         8.02 o                         
  -6   7   6         92.34         90.09         4.25 o                         
  -5   7   6        485.08        504.07         9.49 o                         
  -4   7   6         36.53         50.56         2.70 o                         
  -3   7   6        716.29        777.96        11.96 o                         
  -2   7   6         69.37         70.16         2.64 o                         
  -1   7   6        305.73        294.92         8.27 o                         
   0   7   6       5547.93       5474.19        70.24 o                         
   1   7   6       1132.16       1119.63        16.00 o                         
   2   7   6         47.80         49.47         2.25 o                         
   3   7   6         75.64        108.66         4.19 o                         
   4   7   6          0.36          1.97         1.15 o                         
   5   7   6        233.97        222.34         6.66 o                         
   6   7   6        329.32        351.01        13.39 o                         
   7   7   6          1.37         -0.09         2.45 o                         
   8   7   6          0.20          0.43         2.67 o                         
   9   7   6          7.94         16.28         4.29 o                         
  10   7   6         47.79         49.94         6.47 o                         
 -10   8   6          1.12          7.51         4.55 o                         
  -9   8   6          3.01          0.02         3.03 o                         
  -8   8   6          5.31          1.58         3.01 o                         
  -7   8   6        347.16        324.49        10.31 o                         
  -6   8   6          0.00         -1.49         1.49 o                         
  -5   8   6        467.20        478.00         9.76 o                         
  -4   8   6          5.43          7.61         1.56 o                         
  -3   8   6        189.89        213.10         9.77 o                         
  -2   8   6        208.52        195.35         4.50 o                         
  -1   8   6       1082.86       1166.48        17.68 o                         
   0   8   6        206.66        263.64        12.21 o                         
   1   8   6       1279.39       1537.68        21.48 o                         
   2   8   6        578.10        557.87         9.16 o                         
   3   8   6       1016.76       1071.51        16.37 o                         
   4   8   6          5.08          3.28         1.57 o                         
   5   8   6         17.80         26.11         2.84 o                         
   6   8   6        289.90        307.73         9.99 o                         
   7   8   6        367.11        356.63        11.22 o                         
   8   8   6         39.73         52.64         4.97 o                         
   9   8   6          1.30          2.43         3.73 o                         
  10   8   6          3.42          9.54         4.71 o                         
 -10   9   6          1.38          0.61         3.64 o                         
  -9   9   6          3.49         -0.05         4.85 o                         
  -8   9   6        171.76        184.43         8.65 o                         
  -7   9   6        119.21        108.47         6.39 o                         
  -6   9   6          0.52         19.55         3.07 o                         
  -5   9   6         70.24         69.93         3.94 o                         
  -4   9   6         20.09         21.26         2.41 o                         
  -3   9   6          0.09         30.12         2.25 o                         
  -2   9   6          0.01          1.12         1.04 o                         
  -1   9   6         44.73         44.95         2.59 o                         
   0   9   6        201.53        253.45         5.80 o                         
   1   9   6        996.33       1019.06        14.66 o                         
   2   9   6       1447.21       1422.54        21.17 o                         
   3   9   6         31.68         27.08         2.13 o                         
   4   9   6        311.36        293.85         7.10 o                         
   5   9   6          9.92          9.10         2.46 o                         
   6   9   6        284.18        277.11        11.58 o                         
   7   9   6          0.63         -3.11         2.77 o                         
   8   9   6         66.11         69.91         6.13 o                         
   9   9   6         18.92         18.31         4.83 o                         
  10   9   6         62.63         69.01         7.56 o                         
  -9  10   6          4.07          1.94         4.03 o                         
  -8  10   6          4.68          2.37         3.23 o                         
  -7  10   6        231.25        203.11         9.22 o                         
  -6  10   6        443.05        440.95        15.90 o                         
  -5  10   6         64.58         67.14         4.95 o                         
  -4  10   6       2050.72       1971.71        33.50 o                         
  -3  10   6        803.08        801.60        14.45 o                         
  -2  10   6        387.46        363.28         7.40 o                         
  -1  10   6        235.11        272.25         6.78 o                         
   0  10   6         54.10         54.52         2.77 o                         
   1  10   6          0.61         10.76         4.27 o                         
   2  10   6         38.59         30.08         2.33 o                         
   3  10   6          1.20          0.75         1.50 o                         
   4  10   6         13.14         19.55         3.71 o                         
   5  10   6         96.01         97.71         6.06 o                         
   6  10   6         15.81         19.02         3.48 o                         
   7  10   6        580.59        603.99        14.80 o                         
   8  10   6          0.19          1.88         3.27 o                         
   9  10   6          0.03          0.19         3.35 o                         
  -9  11   6         15.36         15.25         4.78 o                         
  -8  11   6        181.26        186.31        10.08 o                         
  -7  11   6        440.93        441.89        15.35 o                         
  -6  11   6         15.99         13.97         3.53 o                         
  -5  11   6         44.56         58.07         4.63 o                         
  -4  11   6        415.28        375.34         9.63 o                         
  -3  11   6        685.08        683.18        13.02 o                         
  -2  11   6         69.62         86.74         4.80 o                         
  -1  11   6         15.14         22.16         2.61 o                         
   0  11   6        572.10        658.14        11.50 o                         
   1  11   6         11.74         13.15         1.87 o                         
   2  11   6          3.62         29.28         8.43 o                         
   3  11   6        138.72        178.70         6.70 o                         
   4  11   6         40.65         40.19         5.17 o                         
   5  11   6         30.76         29.95         3.60 o                         
   6  11   6         41.98         44.94         4.55 o                         
   7  11   6        140.53        142.02         9.47 o                         
   8  11   6        218.81        226.43        10.12 o                         
   9  11   6         14.70         18.02         4.59 o                         
  -9  12   6         86.14         71.44         7.48 o                         
  -8  12   6         14.97         16.54         4.75 o                         
  -7  12   6          4.33          4.12         3.70 o                         
  -6  12   6        258.37        258.99        11.69 o                         
  -5  12   6        509.03        538.73        16.28 o                         
  -4  12   6       3863.29       3831.91        62.19 o                         
  -3  12   6         74.04         70.45         4.71 o                         
  -2  12   6        153.10        146.16         6.16 o                         
  -1  12   6         37.52         42.47         5.21 o                         
   0  12   6        218.61        237.34         8.59 o                         
   1  12   6        192.19        206.01         8.35 o                         
   2  12   6          5.80          6.45         2.76 o                         
   3  12   6          1.12          7.94         2.23 o                         
   4  12   6        188.26        245.24        15.33 o                         
   5  12   6        137.98        173.51         7.29 o                         
   6  12   6        883.06        818.53        18.42 o                         
   7  12   6        221.54        210.53        12.07 o                         
   8  12   6         68.35         85.54         7.74 o                         
   9  12   6          5.00         10.64         4.68 o                         
  -8  13   6         28.75         37.54         5.77 o                         
  -7  13   6         18.69         13.45         4.57 o                         
  -6  13   6         53.89         35.20         5.39 o                         
  -5  13   6          1.40          1.64         2.96 o                         
  -4  13   6        333.20        352.97        10.73 o                         
  -3  13   6        121.01        147.70         6.23 o                         
  -2  13   6         17.32         29.14         4.82 o                         
  -1  13   6         38.51         36.19         4.26 o                         
   0  13   6         44.95         52.20         3.79 o                         
   1  13   6        227.87        219.97         6.53 o                         
   2  13   6        280.94        348.35         9.10 o                         
   3  13   6          0.17          2.90         3.58 o                         
   4  13   6        430.62        494.58        12.70 o                         
   5  13   6        547.85        558.06        15.60 o                         
   6  13   6          0.92          1.89         3.09 o                         
   7  13   6         98.72         94.51         6.46 o                         
   8  13   6         69.27         82.43         6.79 o                         
  -8  14   6         39.64         52.10         6.79 o                         
  -7  14   6         10.95          7.27         4.50 o                         
  -6  14   6         69.67         74.23         7.42 o                         
  -5  14   6         80.37         91.44         6.38 o                         
  -4  14   6          1.48          3.86         2.82 o                         
  -3  14   6         12.12         15.69         3.33 o                         
  -2  14   6        118.15        140.33         6.73 o                         
  -1  14   6        294.76        324.37        11.15 o                         
   0  14   6        531.64        522.80        11.87 o                         
   1  14   6         97.68        150.00        10.70 o                         
   2  14   6          5.30          9.52         3.50 o                         
   3  14   6         57.17         64.14         5.16 o                         
   4  14   6        512.48        521.86        13.50 o                         
   5  14   6         17.88         28.45         3.84 o                         
   6  14   6         85.54         73.56         5.72 o                         
   7  14   6          9.63         10.55         3.66 o                         
   8  14   6         26.59         13.08         5.16 o                         
  -7  15   6         12.11          7.59         4.77 o                         
  -6  15   6         15.79         22.80         4.64 o                         
  -5  15   6         41.63         48.27         5.83 o                         
  -4  15   6        188.41        180.69         8.77 o                         
  -3  15   6         57.95         57.97         4.96 o                         
  -2  15   6        240.11        220.20         8.44 o                         
  -1  15   6        146.93        141.92         7.89 o                         
   0  15   6          1.11          6.98         3.22 o                         
   1  15   6        110.56         97.72         5.78 o                         
   2  15   6          0.97          1.16         2.36 o                         
   3  15   6        320.92        341.21        13.82 o                         
   4  15   6        256.19        250.10        10.07 o                         
   5  15   6        421.36        445.57        12.63 o                         
   6  15   6          0.86         -1.99         3.23 o                         
   7  15   6         19.94         27.45         4.61 o                         
  -7  16   6          3.85          5.18         4.68 o                         
  -6  16   6         42.16         50.04         5.60 o                         
  -5  16   6          2.39         -1.59         3.30 o                         
  -4  16   6        529.35        549.96        16.17 o                         
  -3  16   6         20.34         27.21         4.61 o                         
  -2  16   6          0.59          4.09         2.90 o                         
  -1  16   6          2.74          8.52         3.68 o                         
   0  16   6        822.52        819.07        20.42 o                         
   1  16   6          1.81         11.32         3.96 o                         
   2  16   6         13.01         12.06         3.30 o                         
   3  16   6        234.28        231.23        14.88 o                         
   4  16   6        216.79        211.52         9.67 o                         
   5  16   6         76.63         91.89         6.39 o                         
   6  16   6         13.52         19.25         4.69 o                         
   7  16   6         16.14         16.30         4.84 o                         
  -6  17   6         33.13         30.02         5.05 o                         
  -5  17   6         74.29         83.64         6.90 o                         
  -4  17   6          1.28          0.21         3.27 o                         
  -3  17   6        120.50        122.12        11.44 o                         
  -2  17   6         14.42         13.39         4.77 o                         
  -1  17   6          9.73         23.71         6.29 o                         
   0  17   6        207.04        188.97        12.10 o                         
   1  17   6        358.38        387.64        12.78 o                         
   2  17   6         25.57         24.32         4.46 o                         
   3  17   6         72.07         44.66         5.08 o                         
   4  17   6         81.07         63.69         6.71 o                         
   5  17   6         32.38         32.85         4.76 o                         
   6  17   6          0.20         -5.51         3.75 o                         
  -5  18   6         13.50         13.53         4.40 o                         
  -4  18   6          1.75          3.48         4.11 o                         
  -3  18   6         35.83         33.27         5.35 o                         
  -2  18   6         91.40        116.60        13.44 o                         
  -1  18   6         44.49         61.06         6.48 o                         
   0  18   6         33.53         35.14         5.65 o                         
   1  18   6          0.06         -2.76         3.18 o                         
   2  18   6          0.12          2.35         5.28 o                         
   3  18   6         31.34         28.01         5.14 o                         
   4  18   6        135.59        136.34         8.10 o                         
   5  18   6         48.98         56.86         5.72 o                         
  -4  19   6         10.77          7.17         4.49 o                         
  -3  19   6         58.06         47.23         6.15 o                         
  -2  19   6         66.04         78.20         8.04 o                         
  -1  19   6         65.41        100.35        10.41 o                         
   0  19   6         19.67         25.46         6.19 o                         
   1  19   6          0.85          1.38         5.22 o                         
   2  19   6         20.42         17.34         5.20 o                         
   3  19   6         45.25         37.97         5.88 o                         
   4  19   6          0.02         -0.34         4.22 o                         
  -2  20   6         35.99         36.86         9.65 o                         
  -1  20   6          1.84          2.21         5.58 o                         
   0  20   6         72.19         85.64         9.69 o                         
   1  20   6         21.22         18.70         7.00 o                         
   2  20   6          3.95         -2.11         4.22 o                         
 -11   0   7        101.37        118.43        13.41 o                         
  -9   0   7        457.03        416.70        12.34 o                         
  -7   0   7        261.34        257.25         8.28 o                         
  -5   0   7          6.18          1.82         1.08 o                         
  -3   0   7        183.05        175.56         5.40 o                         
  -1   0   7      48196.49      45600.38       842.67 o                         
   1   0   7       4184.42       4546.36       206.59 o                         
   3   0   7       3177.48       3341.64        59.02 o                         
   5   0   7        108.23        141.17         6.19 o                         
   7   0   7        598.99        563.63        17.95 o                         
   9   0   7         82.21        106.53        22.48 o                         
  11   0   7         36.35         52.14        14.90 o                         
 -11   1   7        141.65        173.79        10.73 o                         
 -10   1   7         21.16         17.31         4.47 o                         
  -9   1   7         86.39         80.70         4.13 o                         
  -8   1   7         19.24         26.38         2.44 o                         
  -7   1   7        451.84        462.75        13.61 o                         
  -6   1   7          4.91          5.04         1.86 o                         
  -5   1   7        663.51        684.33        14.51 o                         
  -4   1   7        353.45        404.85         7.83 o                         
  -3   1   7        782.22        836.56        13.70 o                         
  -2   1   7       2178.58       2123.02        31.89 o                         
  -1   1   7        215.59        221.58         5.90 o                         
   0   1   7       6999.85       7188.18        95.41 o                         
   1   1   7       9290.35       9285.13       116.88 o                         
   2   1   7       2821.82       2787.41        34.89 o                         
   3   1   7        132.20        127.30         3.07 o                         
   4   1   7        933.71        896.69        13.22 o                         
   5   1   7        429.56        470.13         8.58 o                         
   6   1   7         58.72         50.86         3.72 o                         
   7   1   7        333.00        307.62        12.81 o                         
   8   1   7          6.75          8.12         3.22 o                         
   9   1   7         71.37         85.04         8.36 o                         
  10   1   7          0.30          1.37         3.96 o                         
  11   1   7         23.28         26.22         9.21 o                         
 -11   2   7          3.03          4.15         3.26 o                         
 -10   2   7         40.50         46.00         5.17 o                         
  -9   2   7         56.04         52.23         5.14 o                         
  -8   2   7        306.88        309.60         8.98 o                         
  -7   2   7         12.49         15.28         3.24 o                         
  -6   2   7        254.84        219.40         7.14 o                         
  -5   2   7        238.70        238.60         7.15 o                         
  -4   2   7          3.07          4.47         1.04 o                         
  -3   2   7       3805.94       3901.66        57.38 o                         
  -2   2   7       4601.31       4253.93        56.81 o                         
  -1   2   7       2545.49       2767.91        35.80 o                         
   0   2   7         72.49         54.03         1.77 o                         
   1   2   7       4475.16       4423.58        56.43 o                         
   2   2   7         93.70        103.69         3.10 o                         
   3   2   7        630.13        722.41        18.31 o                         
   4   2   7         20.75         27.01         1.88 o                         
   5   2   7          2.52          0.73         1.06 o                         
   6   2   7        189.58        204.94         7.37 o                         
   7   2   7         30.37         37.73         3.87 o                         
   8   2   7        127.33        148.44         7.25 o                         
   9   2   7          0.06          2.76         3.39 o                         
  10   2   7         60.33         57.31         6.81 o                         
  11   2   7        134.12        157.29        12.89 o                         
 -11   3   7        159.82        138.03        22.35 o                         
 -10   3   7          0.04          6.99         4.39 o                         
  -9   3   7          3.55         -1.63         3.20 o                         
  -8   3   7         73.88         55.74         4.57 o                         
  -7   3   7        756.16        735.13        18.93 o                         
  -6   3   7          8.86          5.44         1.98 o                         
  -5   3   7        115.64        117.93         4.53 o                         
  -4   3   7       1520.55       1561.99        24.39 o                         
  -3   3   7         25.71         47.78         3.09 o                         
  -2   3   7       5346.59       5680.07        75.18 o                         
  -1   3   7         15.58         37.07         5.12 o                         
   0   3   7       2499.04       2580.07        31.31 o                         
   1   3   7       3216.60       3188.51        38.36 o                         
   2   3   7        216.91        234.67         5.04 o                         
   3   3   7        903.29        927.63        22.51 o                         
   4   3   7         52.92         30.02         2.24 o                         
   5   3   7          0.03          0.58         1.13 o                         
   6   3   7       1150.89       1097.25        21.09 o                         
   7   3   7       3073.18       2930.62        54.78 o                         
   8   3   7          7.03          6.19         2.67 o                         
   9   3   7         51.43         52.86         6.44 o                         
  10   3   7          7.16          4.31         4.90 o                         
  11   3   7          1.01         14.44         6.02 o                         
 -11   4   7         93.96         99.51         6.72 o                         
 -10   4   7         25.48         39.53         6.45 o                         
  -9   4   7         17.10          8.25         3.49 o                         
  -8   4   7        111.56        114.18         8.92 o                         
  -7   4   7         25.16         26.88         3.60 o                         
  -6   4   7        110.91        131.13         4.02 o                         
  -5   4   7        239.43        262.31         6.03 o                         
  -4   4   7          3.30          5.32         1.65 o                         
  -3   4   7        382.30        385.95        15.24 o                         
  -2   4   7       5108.62       4701.76        60.36 o                         
  -1   4   7          0.79         55.53         4.95 o                         
   0   4   7        170.97        166.12         3.31 o                         
   1   4   7        433.06        391.38         6.68 o                         
   2   4   7          7.85          6.60         2.26 o                         
   3   4   7          5.21          8.31         4.15 o                         
   4   4   7        105.71        114.34         3.37 o                         
   5   4   7          0.05         -0.44         1.04 o                         
   6   4   7        243.90        238.55         8.30 o                         
   7   4   7        309.95        325.01        10.45 o                         
   8   4   7        416.97        386.97        16.70 o                         
   9   4   7         11.36         12.16         3.40 o                         
  10   4   7         95.44        129.13         9.62 o                         
  11   4   7        155.14        150.65        12.73 o                         
 -10   5   7         84.98         73.83         5.47 o                         
  -9   5   7        166.82        143.26         6.86 o                         
  -8   5   7        131.96        108.23         5.74 o                         
  -7   5   7         27.68         26.97         2.29 o                         
  -6   5   7        340.86        330.24         7.46 o                         
  -5   5   7        229.09        277.28         7.46 o                         
  -4   5   7        200.08        198.38         4.59 o                         
  -3   5   7         94.20        100.07         3.02 o                         
  -2   5   7         15.64         23.11         1.65 o                         
  -1   5   7        712.55        684.63        10.41 o                         
   0   5   7        510.65        515.48         9.77 o                         
   1   5   7       1650.28       1741.72        22.65 o                         
   2   5   7          2.47          1.76         1.25 o                         
   3   5   7       4847.50       5117.55        68.56 o                         
   4   5   7          2.53          7.22         1.17 o                         
   5   5   7        321.44        339.62         6.55 o                         
   6   5   7       2005.59       1918.15        34.52 o                         
   7   5   7        535.66        539.83        13.92 o                         
   8   5   7        139.11        106.95         6.45 o                         
   9   5   7         48.75         57.57         7.31 o                         
  10   5   7         34.73         24.73         5.57 o                         
 -10   6   7         13.01          7.83         2.98 o                         
  -9   6   7          4.16          6.40         2.28 o                         
  -8   6   7         77.92         72.33         5.24 o                         
  -7   6   7        505.90        493.79        11.72 o                         
  -6   6   7         58.77         48.12         3.58 o                         
  -5   6   7          3.42          6.97         1.64 o                         
  -4   6   7        599.71        631.00        10.43 o                         
  -3   6   7       2894.71       2861.35        66.20 o                         
  -2   6   7       1843.09       2096.22        28.29 o                         
  -1   6   7        393.68        419.44         6.97 o                         
   0   6   7          1.98          1.13         0.95 o                         
   1   6   7          1.21          4.92         1.46 o                         
   2   6   7         21.51         58.12         4.87 o                         
   3   6   7          3.80          2.97         1.54 o                         
   4   6   7         55.40         67.02         2.61 o                         
   5   6   7       1052.36       1079.19        17.41 o                         
   6   6   7         37.60         28.23         3.08 o                         
   7   6   7         28.36         33.59         4.72 o                         
   8   6   7         31.85         38.28         4.89 o                         
   9   6   7         12.56         10.49         3.40 o                         
  10   6   7         80.28         81.87        12.04 o                         
 -10   7   7         21.01         25.36         4.36 o                         
  -9   7   7         29.90         28.65         4.15 o                         
  -8   7   7         22.11         13.64         3.30 o                         
  -7   7   7         62.56         67.46         4.44 o                         
  -6   7   7         10.49         10.00         2.17 o                         
  -5   7   7        165.73        164.80         5.51 o                         
  -4   7   7         76.99         74.87         3.16 o                         
  -3   7   7         15.28         12.45         1.45 o                         
  -2   7   7         91.56         87.01         3.56 o                         
  -1   7   7        681.96        789.77        11.46 o                         
   1   7   7        348.25        372.16         8.52 o                         
   2   7   7        449.76        468.97         7.66 o                         
   3   7   7        261.20        239.55         6.37 o                         
   4   7   7          0.21          1.53         1.15 o                         
   5   7   7         52.67         43.90         3.32 o                         
   6   7   7          5.21          9.63         2.60 o                         
   7   7   7          4.07         14.12         2.97 o                         
   8   7   7         24.93         21.95         4.28 o                         
   9   7   7         78.71         95.83         6.66 o                         
  10   7   7         14.70         15.15         5.30 o                         
 -10   8   7          6.90          5.02         4.22 o                         
  -9   8   7          3.35          6.80         3.38 o                         
  -8   8   7         94.00         99.21         7.88 o                         
  -7   8   7         22.04         21.75         3.42 o                         
  -6   8   7        142.82        152.42         5.82 o                         
  -5   8   7         13.73         22.75         2.57 o                         
  -4   8   7        194.78        227.99         5.98 o                         
  -3   8   7        610.39        594.59        10.18 o                         
  -2   8   7        295.26        293.54         6.01 o                         
  -1   8   7        427.19        482.12         8.40 o                         
   0   8   7        555.21        615.66        10.02 o                         
   1   8   7       2615.64       2769.35        35.55 o                         
   2   8   7        852.81        815.05        12.49 o                         
   3   8   7         30.66         23.83         2.21 o                         
   4   8   7       1866.53       1812.71        28.81 o                         
   5   8   7        658.92        632.65        13.12 o                         
   6   8   7        394.00        377.87        10.43 o                         
   7   8   7          2.94         -1.91         2.81 o                         
   8   8   7         20.17         11.03         3.61 o                         
   9   8   7         20.84         22.87         4.16 o                         
  10   8   7          0.56          5.31         4.44 o                         
 -10   9   7         22.27         23.31         5.48 o                         
  -9   9   7         55.64         54.44         6.17 o                         
  -8   9   7          0.21          0.61         3.81 o                         
  -7   9   7          1.36          0.52         2.61 o                         
  -6   9   7         15.62         15.90         3.19 o                         
  -5   9   7        223.00        233.62        12.97 o                         
  -4   9   7        145.76        159.63         5.62 o                         
  -3   9   7         80.10         78.81         4.24 o                         
  -2   9   7          8.24          4.32         1.53 o                         
  -1   9   7        998.68       1109.66        35.68 o                         
   0   9   7       2687.53       2806.40        39.40 o                         
   1   9   7        390.64        426.03        21.07 o                         
   2   9   7        260.68        321.02        16.06 o                         
   3   9   7        643.83        683.59        11.65 o                         
   4   9   7         98.52         98.94         4.25 o                         
   5   9   7         79.19         85.61         4.94 o                         
   6   9   7        174.81        183.20         9.01 o                         
   7   9   7        233.77        241.39        11.91 o                         
   8   9   7         99.54        113.15         7.13 o                         
   9   9   7          0.83          1.22         3.55 o                         
  10   9   7          4.65          6.20         4.70 o                         
  -9  10   7          4.44         -2.61         4.28 o                         
  -8  10   7        191.64        184.87        10.79 o                         
  -7  10   7        237.34        207.87        15.55 o                         
  -6  10   7         58.85         56.12         6.70 o                         
  -5  10   7         57.07         48.85         4.45 o                         
  -4  10   7        223.96        217.43         7.91 o                         
  -3  10   7        487.06        442.40         9.17 o                         
  -2  10   7         20.15         23.94         2.18 o                         
  -1  10   7        107.09         95.88         4.11 o                         
   0  10   7         23.28         19.44         2.15 o                         
   1  10   7       1202.01       1298.65        19.02 o                         
   2  10   7         93.60        115.76         4.11 o                         
   3  10   7          4.30         11.56         1.93 o                         
   4  10   7       1008.67        981.03        19.77 o                         
   5  10   7         13.27         11.91         3.72 o                         
   6  10   7        469.35        430.91        12.95 o                         
   7  10   7         73.24         97.85         6.57 o                         
   8  10   7         29.58         34.03         5.40 o                         
   9  10   7          9.39         12.38         4.10 o                         
  -9  11   7          1.06          0.31         3.62 o                         
  -8  11   7         17.65          5.38         3.71 o                         
  -7  11   7         33.10         30.92         4.83 o                         
  -6  11   7        432.17        428.01        15.03 o                         
  -5  11   7        226.03        239.38         9.84 o                         
  -4  11   7         25.00         28.76         3.08 o                         
  -3  11   7        564.83        568.61        12.31 o                         
  -2  11   7        628.01        577.15        11.09 o                         
  -1  11   7         30.58         28.12         3.27 o                         
   0  11   7         24.88         12.56         2.06 o                         
   1  11   7        341.46        302.64         6.75 o                         
   2  11   7        211.76        198.26         5.73 o                         
   3  11   7        720.97        689.46        12.60 o                         
   4  11   7         49.86         51.75         5.42 o                         
   5  11   7        720.16        656.63        14.28 o                         
   6  11   7         22.22         15.70         3.56 o                         
   7  11   7         95.40        106.84         7.07 o                         
   8  11   7         82.44         86.15         6.69 o                         
   9  11   7          5.82         -1.93         3.96 o                         
  -9  12   7          0.29          2.16         4.23 o                         
  -8  12   7          7.40          3.66         3.77 o                         
  -7  12   7         98.61        122.05         8.44 o                         
  -6  12   7         46.50         37.61         5.22 o                         
  -5  12   7          0.01          0.62         3.23 o                         
  -4  12   7        130.56        127.55         6.34 o                         
  -3  12   7         12.94         14.18         2.65 o                         
  -2  12   7        625.70        596.41        13.22 o                         
  -1  12   7          0.00         -0.67         2.16 o                         
   0  12   7        149.98        145.08         5.52 o                         
   1  12   7         46.08         45.33         2.93 o                         
   2  12   7         36.89         31.49         2.71 o                         
   3  12   7         27.57         24.36         2.71 o                         
   4  12   7         48.41         66.66         4.81 o                         
   5  12   7        230.26        245.97         8.80 o                         
   6  12   7        640.78        617.07        15.16 o                         
   7  12   7        162.59        156.54         8.43 o                         
   8  12   7          5.03          3.58         3.79 o                         
   9  12   7        142.57        170.41         9.95 o                         
  -8  13   7          0.10          1.82         4.07 o                         
  -7  13   7          8.78          6.80         4.68 o                         
  -6  13   7         43.59         37.31         5.67 o                         
  -5  13   7        371.65        331.01        11.31 o                         
  -4  13   7         70.76         65.28         4.90 o                         
  -3  13   7         33.20         26.98         4.00 o                         
  -2  13   7        296.69        328.54         9.81 o                         
  -1  13   7         30.07         39.67         5.31 o                         
   0  13   7        280.96        278.74         8.09 o                         
   1  13   7        183.89        185.15         6.11 o                         
   2  13   7          7.19          7.45         2.58 o                         
   3  13   7         98.72         92.03         5.11 o                         
   4  13   7        510.96        475.68        12.49 o                         
   5  13   7          0.51          3.09         2.91 o                         
   6  13   7          0.99          0.82         3.07 o                         
   7  13   7         95.06         79.09         6.42 o                         
   8  13   7          0.19         -4.13         3.62 o                         
  -8  14   7          2.79          0.20         4.77 o                         
  -7  14   7          1.30         11.62         4.66 o                         
  -6  14   7          1.78          0.77         3.94 o                         
  -5  14   7          0.54          1.52         3.17 o                         
  -4  14   7         45.94         54.00         4.85 o                         
  -3  14   7        396.57        339.41        11.04 o                         
  -2  14   7        326.99        317.66         9.99 o                         
  -1  14   7        435.29        400.39        12.18 o                         
   0  14   7        215.66        227.53         7.61 o                         
   1  14   7         55.93         65.44         4.17 o                         
   2  14   7         93.85        126.85         6.05 o                         
   3  14   7          1.30          2.58         2.85 o                         
   4  14   7        209.67        203.90         9.73 o                         
   5  14   7          3.58          5.55         3.06 o                         
   6  14   7         40.86         40.28         4.81 o                         
   7  14   7          1.75         -0.53         3.34 o                         
   8  14   7         52.63         68.80         6.93 o                         
  -7  15   7          2.42          3.66         4.28 o                         
  -6  15   7         31.08         28.62         5.65 o                         
  -5  15   7          6.55          7.09         3.50 o                         
  -4  15   7          5.77          0.22         2.97 o                         
  -3  15   7        676.19        674.65        16.46 o                         
  -2  15   7         43.17         37.95         4.21 o                         
  -1  15   7         15.32         28.71         4.75 o                         
   0  15   7         10.25         12.66         4.68 o                         
   1  15   7        369.81        374.14        12.85 o                         
   2  15   7        267.13        233.25         8.31 o                         
   3  15   7        279.19        293.30        13.80 o                         
   4  15   7        165.83        168.61         8.46 o                         
   5  15   7        246.97        280.12        11.08 o                         
   6  15   7          0.10         -1.50         3.42 o                         
   7  15   7          0.30          4.63         3.69 o                         
  -7  16   7          0.65          1.49         4.87 o                         
  -6  16   7         95.46        127.29         8.38 o                         
  -5  16   7          0.45          2.28         3.44 o                         
  -4  16   7         36.63         30.03         4.62 o                         
  -3  16   7          1.46          1.01         2.95 o                         
  -2  16   7         15.85         11.83         3.94 o                         
  -1  16   7        153.26        140.32         8.60 o                         
   0  16   7         54.68         45.06         5.12 o                         
   1  16   7        377.76        330.65        10.84 o                         
   2  16   7         27.15         16.87         4.17 o                         
   3  16   7          8.86         10.65         4.64 o                         
   4  16   7        105.58         83.31         6.31 o                         
   5  16   7          3.51          2.91         3.61 o                         
   6  16   7         29.24         31.20         4.98 o                         
   7  16   7         34.19         37.83         5.88 o                         
  -6  17   7          0.19          1.28         3.75 o                         
  -5  17   7          1.78         -3.62         3.62 o                         
  -4  17   7         32.42         32.42         4.94 o                         
  -3  17   7         19.35         19.92         4.38 o                         
  -2  17   7         16.87         12.67         4.44 o                         
  -1  17   7          1.92         -1.86         3.44 o                         
   0  17   7        246.68        253.96        11.05 o                         
   1  17   7         82.86         72.25         5.86 o                         
   2  17   7        187.57        167.74         9.70 o                         
   3  17   7        123.42        105.57         6.99 o                         
   4  17   7          6.93          4.97         3.61 o                         
   5  17   7         92.85        107.11         7.37 o                         
   6  17   7          2.19          0.01         3.96 o                         
  -5  18   7          0.00          2.85         3.81 o                         
  -4  18   7        189.20        193.11        10.98 o                         
  -3  18   7         43.50         38.39         5.53 o                         
  -2  18   7         31.99         32.48         6.11 o                         
  -1  18   7          0.04         -1.06         3.81 o                         
   0  18   7        439.45        453.12        16.19 o                         
   1  18   7          0.93          5.00         3.80 o                         
   2  18   7          1.50          2.72         4.27 o                         
   3  18   7          4.31          0.45         4.00 o                         
   4  18   7         23.94         30.61         4.89 o                         
   5  18   7        227.47        238.01        13.15 o                         
  -4  19   7          0.41          2.76         4.29 o                         
  -3  19   7         15.12         16.01         6.13 o                         
  -2  19   7          5.52          7.48         4.83 o                         
  -1  19   7          0.38          3.55         4.72 o                         
   0  19   7          7.56         16.25         6.64 o                         
   1  19   7         14.87         15.41         6.50 o                         
   2  19   7         84.39         78.92         7.90 o                         
   3  19   7          0.07         -5.36         4.05 o                         
   4  19   7         10.95         13.54         4.78 o                         
  -2  20   7          0.05         -0.21         5.04 o                         
  -1  20   7         22.48         17.28         5.35 o                         
   0  20   7          3.92         -0.95         4.81 o                         
   1  20   7          0.36         -2.54         8.47 o                         
   2  20   7          0.45          5.40         4.39 o                         
 -10   0   8          8.58         12.56         4.72 o                         
  -8   0   8          0.04          1.79         1.90 o                         
  -6   0   8       1465.63       1486.46        33.45 o                         
  -4   0   8          1.43          1.77         1.35 o                         
  -2   0   8       4575.36       4845.07        99.92 o                         
   0   0   8       7896.07       7571.38       130.30 o                         
   2   0   8       3271.04       3198.32        56.54 o                         
   4   0   8       2077.83       2144.46        42.40 o                         
   6   0   8          0.04         -2.73         2.58 o                         
   8   0   8        213.12        211.64        12.77 o                         
  10   0   8          2.33          2.02         4.76 o                         
 -11   1   8          0.79          7.90         3.72 o                         
 -10   1   8         67.64         72.96         5.49 o                         
  -9   1   8         30.92         25.14         2.90 o                         
  -8   1   8        188.12        195.71         5.41 o                         
  -7   1   8        757.11        718.51        13.29 o                         
  -6   1   8         74.42         75.20         3.22 o                         
  -5   1   8         79.16         81.90         2.93 o                         
  -4   1   8        402.76        434.33         8.62 o                         
  -3   1   8        653.64        643.45        11.22 o                         
  -2   1   8          0.29         -0.66         0.99 o                         
  -1   1   8        221.81        227.13         4.77 o                         
   0   1   8        114.95        114.58         2.62 o                         
   1   1   8       2028.19       1945.33        25.81 o                         
   2   1   8       5153.94       5095.78        62.79 o                         
   3   1   8       4552.89       4747.64        58.70 o                         
   4   1   8         23.34         17.47         1.70 o                         
   5   1   8         38.06         57.14         3.07 o                         
   6   1   8         27.65         34.49         3.21 o                         
   7   1   8          0.32         -4.27         2.13 o                         
   8   1   8        156.91        148.16         9.26 o                         
   9   1   8          7.02          4.86         3.61 o                         
  10   1   8         35.93         60.38         7.23 o                         
  11   1   8          6.89         -0.85         6.12 o                         
 -11   2   8         10.70          8.19         6.70 o                         
 -10   2   8          0.11         -5.49         4.68 o                         
  -9   2   8         11.75         13.75         3.70 o                         
  -8   2   8         30.29         26.65         3.88 o                         
  -7   2   8        388.27        371.37        10.22 o                         
  -6   2   8        118.56        137.14         8.16 o                         
  -5   2   8        132.18        126.83         3.84 o                         
  -4   2   8          5.40          3.91         1.13 o                         
  -3   2   8       7212.99       7463.08       108.13 o                         
  -2   2   8         23.51         23.58         2.17 o                         
  -1   2   8          1.39          4.60         1.07 o                         
   0   2   8        113.49         98.12         3.04 o                         
   1   2   8        187.45        164.87         3.53 o                         
   2   2   8       3002.22       3112.36        39.01 o                         
   3   2   8        607.42        612.50         8.77 o                         
   4   2   8        313.81        302.21         5.87 o                         
   5   2   8         14.52         10.22         1.58 o                         
   6   2   8         53.66         64.26         4.11 o                         
   7   2   8       3069.41       3070.10        58.76 o                         
   8   2   8         32.14         24.67         3.68 o                         
   9   2   8          1.94          1.82         3.06 o                         
  10   2   8          3.99          7.66         3.85 o                         
  11   2   8         12.03          9.58         8.28 o                         
 -11   3   8         18.67         30.54        10.43 o                         
 -10   3   8        121.30        103.95         8.24 o                         
  -9   3   8          1.79          4.86         3.45 o                         
  -8   3   8         15.09         12.13         3.15 o                         
  -7   3   8       2046.16       2092.62        40.92 o                         
  -6   3   8         43.18         51.62         6.83 o                         
  -5   3   8          0.55          0.06         0.99 o                         
  -4   3   8        232.53        253.43         5.83 o                         
  -3   3   8       2891.64       2921.84        43.83 o                         
  -2   3   8       2944.84       2935.27        39.97 o                         
  -1   3   8       1348.44       1325.20        18.98 o                         
   0   3   8       1266.76       1246.80        17.18 o                         
   1   3   8        954.65       1039.69        14.10 o                         
   2   3   8         24.61         14.65         1.59 o                         
   3   3   8        853.32        923.05        12.55 o                         
   4   3   8        201.36        155.87         4.01 o                         
   5   3   8        170.34        187.54         5.55 o                         
   6   3   8          0.26          1.72         1.95 o                         
   7   3   8        705.43        729.69        17.28 o                         
   8   3   8          4.78          5.89         3.00 o                         
   9   3   8          0.03         -1.87         4.00 o                         
  10   3   8          0.95         -3.33         3.55 o                         
 -10   4   8          2.43         -1.30         3.79 o                         
  -9   4   8        206.27        251.90        11.74 o                         
  -8   4   8         21.88         27.91         4.02 o                         
  -7   4   8         67.98         64.21         4.80 o                         
  -6   4   8        299.44        325.17         7.33 o                         
  -5   4   8          1.17         -1.21         0.96 o                         
  -4   4   8         49.45         50.52         3.43 o                         
  -3   4   8       6790.02       6957.31        92.45 o                         
  -2   4   8       2551.45       2640.55        36.40 o                         
  -1   4   8        574.40        722.68        10.43 o                         
   0   4   8        353.03        364.34         5.78 o                         
   1   4   8        184.08        213.70         3.99 o                         
   2   4   8        271.04        307.89         5.24 o                         
   3   4   8         20.02         18.92         1.69 o                         
   4   4   8        617.36        630.90         9.70 o                         
   5   4   8          0.03         -1.37         1.41 o                         
   6   4   8        207.69        176.70         7.46 o                         
   7   4   8       1197.67       1196.76        25.47 o                         
   8   4   8        635.10        584.91        15.28 o                         
   9   4   8          0.58          4.52         3.29 o                         
  10   4   8         43.70         55.57         6.02 o                         
 -10   5   8          1.93          3.58         4.18 o                         
  -9   5   8         47.85         42.65         3.67 o                         
  -8   5   8         54.50         81.36         4.28 o                         
  -7   5   8        119.14        118.92         5.09 o                         
  -6   5   8        253.24        232.08         6.51 o                         
  -5   5   8        249.23        231.21         6.03 o                         
  -4   5   8        267.78        295.28         5.74 o                         
  -3   5   8       5491.88       5488.98        73.54 o                         
  -2   5   8       1130.42       1097.66        15.97 o                         
  -1   5   8          0.35         -0.09         0.85 o                         
   0   5   8        201.06        221.10         4.50 o                         
   1   5   8         20.53          6.63         1.04 o                         
   2   5   8        485.19        504.80         7.98 o                         
   3   5   8       1296.59       1413.67        19.75 o                         
   4   5   8         81.25         83.69         3.07 o                         
   5   5   8        133.38        126.93         4.14 o                         
   6   5   8         77.59         80.19         4.98 o                         
   7   5   8        228.63        222.96         8.93 o                         
   8   5   8        240.46        239.08        11.25 o                         
   9   5   8         23.50         20.52         3.94 o                         
  10   5   8         38.08         35.30         5.76 o                         
 -10   6   8         79.93         86.11         7.29 o                         
  -9   6   8         40.78         45.26         4.06 o                         
  -8   6   8        202.60        177.60         7.54 o                         
  -7   6   8          2.51          2.41         1.86 o                         
  -6   6   8        188.25        166.59         5.90 o                         
  -5   6   8         22.15         18.92         1.99 o                         
  -4   6   8       1200.86       1216.67        18.26 o                         
  -3   6   8          0.01          0.05         0.97 o                         
  -2   6   8       5618.27       6121.40        78.62 o                         
  -1   6   8       1735.20       1781.42        24.65 o                         
   0   6   8          9.87         10.62         1.18 o                         
   1   6   8        422.92        359.11         6.20 o                         
   2   6   8        192.38        194.74         4.62 o                         
   3   6   8         51.76         47.28         2.59 o                         
   4   6   8          5.45          5.59         1.35 o                         
   5   6   8        145.55        127.42         4.82 o                         
   6   6   8        180.82        169.49         6.73 o                         
   7   6   8          3.63          1.02         2.82 o                         
   8   6   8        308.58        302.23        10.41 o                         
   9   6   8         38.04         46.66         4.76 o                         
  10   6   8          0.14          9.19         4.00 o                         
 -10   7   8         36.25         47.34         8.16 o                         
  -9   7   8          0.01         -2.52         3.46 o                         
  -8   7   8         41.04         39.60         4.68 o                         
  -7   7   8          9.99          4.07         2.46 o                         
  -6   7   8          6.37          7.26         2.23 o                         
  -5   7   8         58.93         46.99         3.88 o                         
  -4   7   8          3.71          5.61         1.40 o                         
  -3   7   8         61.60         57.10         2.77 o                         
  -2   7   8        628.58        672.17        10.19 o                         
  -1   7   8        705.30        635.53        10.46 o                         
   0   7   8        148.59        148.05         3.92 o                         
   1   7   8        872.22        833.98        12.17 o                         
   2   7   8       1579.34       1600.89        21.50 o                         
   3   7   8        127.24        118.33         4.29 o                         
   4   7   8         11.29         23.68         2.06 o                         
   5   7   8         13.31         11.74         2.29 o                         
   6   7   8       1672.35       1609.44        28.55 o                         
   7   7   8         39.78         48.78         4.54 o                         
   8   7   8         22.34         18.18         3.66 o                         
   9   7   8         13.36         12.46         4.14 o                         
  10   7   8         79.21         79.88         7.29 o                         
 -10   8   8         66.31         68.90         6.41 o                         
  -9   8   8         19.64         15.84         4.18 o                         
  -8   8   8        181.58        152.62         9.77 o                         
  -7   8   8         99.67         80.82         8.23 o                         
  -6   8   8        175.61        182.09         6.68 o                         
  -5   8   8          1.18         -0.54         1.64 o                         
  -4   8   8        919.08        917.10        16.57 o                         
  -3   8   8         38.53         38.76         2.47 o                         
  -2   8   8         35.43         30.44         2.20 o                         
  -1   8   8         12.54          9.94         1.70 o                         
   0   8   8         18.01         28.85         2.07 o                         
   1   8   8       1077.42       1020.54        14.63 o                         
   2   8   8          0.14          3.22         1.31 o                         
   3   8   8         43.08         39.62         2.73 o                         
   4   8   8        379.27        383.78         8.42 o                         
   5   8   8        202.89        207.92         7.52 o                         
   6   8   8         37.58         29.89         3.56 o                         
   7   8   8         66.86         49.87         4.88 o                         
   8   8   8          2.61          7.35         3.57 o                         
   9   8   8         36.45         33.87         4.74 o                         
  10   8   8         13.70         19.35         4.65 o                         
 -10   9   8          6.51          5.59         3.93 o                         
  -9   9   8         11.79         20.18         4.71 o                         
  -8   9   8        164.23        158.65         9.77 o                         
  -7   9   8          1.53         -2.65         2.64 o                         
  -6   9   8         85.72        107.04         8.13 o                         
  -5   9   8        269.99        265.98         8.55 o                         
  -4   9   8          1.13         -1.45         1.84 o                         
  -3   9   8        768.78        777.87        14.62 o                         
  -2   9   8         27.42         39.05         2.47 o                         
  -1   9   8        147.31        161.15         5.59 o                         
   0   9   8       1527.52       1624.39        23.99 o                         
   1   9   8       1302.71       1253.76        17.63 o                         
   2   9   8        300.05        287.61         6.11 o                         
   3   9   8        579.31        545.81         9.93 o                         
   4   9   8       1170.89       1027.78        18.04 o                         
   5   9   8          8.82         15.26         2.84 o                         
   6   9   8          1.89         -1.08         2.48 o                         
   7   9   8        182.90        206.22         9.23 o                         
   8   9   8         50.22         54.61         5.48 o                         
   9   9   8          8.86         11.95         3.93 o                         
  -9  10   8          2.15          1.86         4.28 o                         
  -8  10   8         33.56         35.35         5.16 o                         
  -7  10   8         15.75          4.73         3.40 o                         
  -6  10   8         81.62         80.66         6.80 o                         
  -5  10   8        328.39        315.50        10.89 o                         
  -4  10   8        344.65        335.26         9.91 o                         
  -3  10   8         29.62         36.17         2.77 o                         
  -2  10   8         44.52         58.67         3.17 o                         
  -1  10   8         71.73         60.97         3.82 o                         
   0  10   8        201.10        241.54         5.92 o                         
   1  10   8        333.85        276.78         6.57 o                         
   2  10   8          4.44          2.27         1.47 o                         
   3  10   8          0.79         -0.75         1.59 o                         
   4  10   8        387.66        392.01        10.51 o                         
   5  10   8        696.29        622.84        13.60 o                         
   6  10   8         52.03         50.59         5.52 o                         
   7  10   8        126.58        146.77         7.96 o                         
   8  10   8          5.81          3.95         3.54 o                         
   9  10   8         30.28         39.10         5.65 o                         
  -9  11   8         22.61         21.30         4.70 o                         
  -8  11   8          9.18          6.60         3.95 o                         
  -7  11   8          1.75         -0.33         3.43 o                         
  -6  11   8          0.03          2.11         3.33 o                         
  -5  11   8        771.99        716.83        17.95 o                         
  -4  11   8         92.14         75.26         5.00 o                         
  -3  11   8         88.37         84.16         4.42 o                         
  -2  11   8        738.37        663.98        12.99 o                         
  -1  11   8        281.49        259.45         8.03 o                         
   0  11   8        145.94        133.93         5.14 o                         
   1  11   8         92.01         93.90         4.03 o                         
   2  11   8          7.49          7.81         1.84 o                         
   3  11   8        179.37        153.99         5.46 o                         
   4  11   8        925.52        887.00        18.63 o                         
   5  11   8        845.94        860.34        17.43 o                         
   6  11   8         12.16         13.73         3.52 o                         
   7  11   8         17.71         12.91         3.91 o                         
   8  11   8        166.78        192.95        12.12 o                         
   9  11   8        100.58        110.93         8.25 o                         
  -9  12   8         24.61         31.05         5.51 o                         
  -8  12   8         81.28         86.04         7.55 o                         
  -7  12   8          0.18          2.91         3.56 o                         
  -6  12   8          1.37         -0.69         3.26 o                         
  -5  12   8        165.95        161.47         9.54 o                         
  -4  12   8        106.59        119.67         8.38 o                         
  -3  12   8         88.44         84.01         5.16 o                         
  -2  12   8          0.65          0.72         2.10 o                         
  -1  12   8       1028.28       1048.16        19.53 o                         
   0  12   8        568.69        579.59        11.60 o                         
   1  12   8          2.43         12.00         3.90 o                         
   2  12   8        150.56        124.74         4.78 o                         
   3  12   8         60.29         69.33         3.92 o                         
   4  12   8         36.86         31.32         5.88 o                         
   5  12   8          8.46         13.61         3.12 o                         
   6  12   8         73.29         70.73         6.51 o                         
   7  12   8          3.84         -3.93         3.28 o                         
   8  12   8          0.35         -0.32         3.66 o                         
  -8  13   8          1.85          7.51         4.22 o                         
  -7  13   8         14.54         13.80         4.60 o                         
  -6  13   8         23.68          6.91         4.08 o                         
  -5  13   8          0.43          3.73         3.43 o                         
  -4  13   8        254.20        250.74         9.06 o                         
  -3  13   8        388.92        358.56        10.95 o                         
  -2  13   8          0.98         -4.29         2.15 o                         
  -1  13   8          0.61          1.95         2.62 o                         
   0  13   8          1.26          4.62         2.21 o                         
   1  13   8        288.78        321.23         9.26 o                         
   2  13   8        536.23        476.94        11.33 o                         
   3  13   8          4.40          4.77         2.93 o                         
   4  13   8         10.05         11.61         3.18 o                         
   5  13   8        277.71        274.85         9.34 o                         
   6  13   8        418.76        438.45        12.86 o                         
   7  13   8         24.39         22.17         4.75 o                         
   8  13   8         31.29         28.47         5.26 o                         
  -8  14   8          0.40         -0.18         4.21 o                         
  -7  14   8          2.29          7.44         4.51 o                         
  -6  14   8          1.85          6.20         4.28 o                         
  -5  14   8         98.06         92.25         6.29 o                         
  -4  14   8         47.55         50.52         4.52 o                         
  -3  14   8         17.42         26.32         5.42 o                         
  -2  14   8         27.23         28.97         3.64 o                         
  -1  14   8       1345.71       1255.29        24.56 o                         
   0  14   8         44.55         47.50         4.02 o                         
   1  14   8        264.87        259.53         8.74 o                         
   2  14   8          2.19          4.45         2.60 o                         
   3  14   8          1.74          7.89         2.94 o                         
   4  14   8         20.68         21.45         4.01 o                         
   5  14   8        710.85        663.43        16.05 o                         
   6  14   8         52.26         46.90         4.92 o                         
   7  14   8          4.55         -0.34         3.57 o                         
   8  14   8         21.32         10.85         4.90 o                         
  -7  15   8          1.72         -0.33         4.46 o                         
  -6  15   8          7.70          9.95         4.85 o                         
  -5  15   8         75.24         73.73         6.02 o                         
  -4  15   8        631.34        651.77        17.42 o                         
  -3  15   8        320.00        307.74        11.06 o                         
  -2  15   8         57.11         62.95         5.66 o                         
  -1  15   8        110.68        119.66         7.32 o                         
   0  15   8        213.58        221.17        14.42 o                         
   1  15   8         24.21         18.82         3.50 o                         
   2  15   8          7.66          9.78         3.44 o                         
   3  15   8         14.21          8.79         3.42 o                         
   4  15   8        307.37        290.68        10.67 o                         
   5  15   8         32.43         37.46         4.85 o                         
   6  15   8         48.04         46.39         5.45 o                         
   7  15   8        106.76        114.69         8.83 o                         
  -6  16   8          1.15          5.11         3.72 o                         
  -5  16   8         76.79         91.81         8.35 o                         
  -4  16   8         23.78         28.25         4.57 o                         
  -3  16   8          1.18          1.41         3.23 o                         
  -2  16   8         24.75         27.62         4.83 o                         
  -1  16   8         27.32         22.33         4.40 o                         
   0  16   8          7.97         28.39         8.03 o                         
   1  16   8        140.37        144.58         7.98 o                         
   2  16   8         71.30         90.96         7.10 o                         
   3  16   8          1.18          3.18         3.14 o                         
   4  16   8         93.70        121.33         7.45 o                         
   5  16   8        197.23        173.07         9.70 o                         
   6  16   8         41.83         32.59         6.77 o                         
  -6  17   8          5.34          6.88         4.33 o                         
  -5  17   8         12.60         13.43         4.05 o                         
  -4  17   8         40.89         48.31         5.56 o                         
  -3  17   8          1.26          3.87         3.38 o                         
  -2  17   8          4.66         -3.21         3.52 o                         
  -1  17   8        504.48        471.08        14.70 o                         
   0  17   8         67.64         77.20         6.44 o                         
   1  17   8         63.67         47.95         5.39 o                         
   2  17   8          8.90         16.33         4.83 o                         
   3  17   8        136.08        135.14         9.31 o                         
   4  17   8         21.70         14.08         4.13 o                         
   5  17   8          0.95          0.24         3.90 o                         
   6  17   8         16.21         10.90         4.68 o                         
  -5  18   8          2.79          3.46         3.93 o                         
  -4  18   8         18.03         25.96         5.35 o                         
  -3  18   8         17.41         26.42         6.64 o                         
  -2  18   8         11.57          4.29         4.73 o                         
  -1  18   8         27.20         36.49         7.07 o                         
   0  18   8         61.80         54.48         6.51 o                         
   1  18   8          0.29         -3.23         5.11 o                         
   2  18   8         12.70         10.27         4.64 o                         
   3  18   8          9.26          9.21         4.53 o                         
   4  18   8         51.96         50.78         6.25 o                         
   5  18   8          6.97          7.16         4.34 o                         
  -3  19   8         35.36         38.81         9.90 o                         
  -2  19   8          9.61         -2.54         4.32 o                         
  -1  19   8         12.76          5.33         4.71 o                         
   0  19   8          4.32         10.04         5.46 o                         
   1  19   8         58.94         81.03        10.75 o                         
   2  19   8         27.09         12.22         4.80 o                         
   3  19   8         13.13          7.14         4.67 o                         
  -1  20   8        231.16        225.80        12.55 o                         
   0  20   8         98.07        106.92        14.11 o                         
   1  20   8          3.59          2.18         6.37 o                         
 -11   0   9          0.86         -5.96         4.47 o                         
  -9   0   9         97.45        108.44         8.19 o                         
  -7   0   9        555.38        531.25        14.36 o                         
  -5   0   9         43.65         51.75         4.73 o                         
  -3   0   9       1177.22       1652.15        40.71 o                         
  -1   0   9        235.07        246.47         9.24 o                         
   1   0   9       3710.64       3658.70        69.57 o                         
   3   0   9       7721.13       8473.13       146.43 o                         
   5   0   9         40.50         57.28         5.04 o                         
   7   0   9          9.67          7.55         3.79 o                         
   9   0   9         70.99         78.25         9.51 o                         
 -11   1   9         43.55         26.48         4.65 o                         
 -10   1   9          1.15          3.97         3.10 o                         
  -9   1   9          0.67          0.71         1.54 o                         
  -8   1   9          1.11          0.74         1.29 o                         
  -7   1   9         77.26         63.38         3.06 o                         
  -6   1   9         11.00         15.51         1.67 o                         
  -5   1   9         18.16         23.59         1.93 o                         
  -4   1   9        127.53        161.24         4.66 o                         
  -3   1   9          0.08         -0.31         1.32 o                         
  -2   1   9          2.81          1.25         1.04 o                         
  -1   1   9         74.05         62.35         2.38 o                         
   0   1   9        135.96        135.08         3.04 o                         
   1   1   9       1880.28       1776.95        23.85 o                         
   2   1   9       3767.92       3628.04        45.37 o                         
   3   1   9      10360.69      10258.97       124.94 o                         
   4   1   9        129.92        163.34         3.91 o                         
   5   1   9         30.51         33.42         2.75 o                         
   6   1   9        314.19        304.16        12.42 o                         
   7   1   9          4.26          1.15         2.46 o                         
   8   1   9         19.88         20.21         3.89 o                         
   9   1   9         35.06         33.61         4.91 o                         
  10   1   9         42.13         52.98         6.55 o                         
 -10   2   9          5.85         -2.88         3.67 o                         
  -9   2   9        103.02        128.35         7.96 o                         
  -8   2   9         42.63         37.53         4.52 o                         
  -7   2   9        682.56        692.34        13.30 o                         
  -6   2   9        242.73        247.34         6.30 o                         
  -5   2   9         21.68         25.04         2.23 o                         
  -4   2   9         18.92         10.92         1.65 o                         
  -3   2   9       1043.71       1135.54        18.62 o                         
  -2   2   9       2554.25       2413.02        34.91 o                         
  -1   2   9         58.35         48.01         2.99 o                         
   0   2   9        809.38        713.63        10.60 o                         
   1   2   9          3.27          0.86         1.38 o                         
   2   2   9         23.10         12.82         1.49 o                         
   3   2   9       9706.98       9554.66       112.48 o                         
   4   2   9       1052.20       1067.47        15.43 o                         
   5   2   9        125.38        131.85         4.44 o                         
   6   2   9         91.04         65.25         4.34 o                         
   7   2   9        358.97        364.81        11.30 o                         
   8   2   9          0.01         -1.75         2.66 o                         
   9   2   9         97.10        100.41         7.14 o                         
  10   2   9        104.61        101.45         7.62 o                         
 -10   3   9         18.06         30.18         5.09 o                         
  -9   3   9          7.54          9.41         3.72 o                         
  -8   3   9          5.85          8.35         3.24 o                         
  -7   3   9       1686.96       1621.36        27.86 o                         
  -6   3   9         51.95         49.18         2.84 o                         
  -5   3   9         97.94        100.85         4.00 o                         
  -4   3   9        431.22        409.93         8.30 o                         
  -3   3   9        812.16        835.09        14.39 o                         
  -2   3   9        723.98        676.20        11.30 o                         
  -1   3   9        207.51        185.72         4.22 o                         
   0   3   9        715.91        716.30        10.69 o                         
   1   3   9        103.93         93.08         2.88 o                         
   2   3   9       1746.67       1803.53        23.58 o                         
   3   3   9       1317.15       1251.37        15.94 o                         
   4   3   9        182.84        161.70         4.15 o                         
   5   3   9        172.36        140.65         4.94 o                         
   6   3   9         23.19         28.96         3.26 o                         
   7   3   9        978.45        944.60        21.31 o                         
   8   3   9        297.88        288.13        13.11 o                         
   9   3   9          0.90         15.68         4.78 o                         
  10   3   9          1.03          3.18         3.87 o                         
 -10   4   9         45.58         49.59         5.87 o                         
  -9   4   9         13.67         24.04         5.08 o                         
  -8   4   9        137.12        124.12         8.19 o                         
  -7   4   9         96.76         87.59         5.10 o                         
  -6   4   9         32.60         31.51         2.42 o                         
  -5   4   9        312.65        319.26        11.88 o                         
  -4   4   9         12.19          8.39         1.50 o                         
  -3   4   9       1456.67       1444.25        26.94 o                         
  -2   4   9        430.59        467.43         8.89 o                         
  -1   4   9       1127.35       1103.76        15.22 o                         
   0   4   9        851.87        981.01        13.20 o                         
   1   4   9        764.40        722.28        10.54 o                         
   2   4   9        172.71        180.34         3.91 o                         
   3   4   9        233.51        291.41         5.47 o                         
   4   4   9          1.47          3.48         1.20 o                         
   5   4   9         25.26         19.06         2.40 o                         
   6   4   9        214.31        220.42         8.53 o                         
   7   4   9        108.19        135.50         7.16 o                         
   8   4   9        368.33        376.53        11.95 o                         
   9   4   9        249.99        277.14        11.56 o                         
  10   4   9         36.47         50.76         6.18 o                         
 -10   5   9         19.88          9.46         4.58 o                         
  -9   5   9         36.86         23.21         3.77 o                         
  -8   5   9          0.10          0.74         2.43 o                         
  -7   5   9        378.43        325.76         8.54 o                         
  -6   5   9        440.83        450.07        10.18 o                         
  -5   5   9        373.39        374.75         8.30 o                         
  -4   5   9        387.73        415.86         7.32 o                         
  -3   5   9         61.31         67.37         2.99 o                         
  -2   5   9         38.02         37.60         2.26 o                         
  -1   5   9          4.65          8.62         1.63 o                         
   0   5   9         32.03         31.64         1.93 o                         
   1   5   9       2960.71       2938.67        35.96 o                         
   2   5   9       2542.00       2495.42        32.08 o                         
   3   5   9        321.30        281.68         5.67 o                         
   4   5   9          0.05          0.12         1.15 o                         
   5   5   9        299.89        332.44         7.79 o                         
   6   5   9        483.19        450.14        11.57 o                         
   7   5   9        408.19        439.78        12.66 o                         
   8   5   9        280.19        265.44        10.32 o                         
   9   5   9         39.73         49.80         5.55 o                         
  10   5   9         47.09         46.01         6.25 o                         
 -10   6   9         23.44         32.27         3.68 o                         
  -9   6   9        136.68        151.10         7.86 o                         
  -8   6   9         54.95         48.08         3.55 o                         
  -7   6   9        264.90        248.40         7.36 o                         
  -6   6   9        324.52        388.16         8.99 o                         
  -5   6   9          8.11          5.20         1.84 o                         
  -4   6   9        283.59        270.49         6.64 o                         
  -3   6   9        633.17        768.30        12.34 o                         
  -2   6   9        171.75        199.74         6.42 o                         
  -1   6   9         19.71         19.54         1.95 o                         
   0   6   9        542.74        586.36         9.64 o                         
   1   6   9          5.37          1.17         1.07 o                         
   2   6   9       1553.15       1706.89        22.74 o                         
   3   6   9         52.29        117.22         4.84 o                         
   4   6   9         29.63         21.05         1.89 o                         
   5   6   9          8.86         10.26         2.23 o                         
   6   6   9         69.89         80.45         5.22 o                         
   7   6   9          0.10         -2.94         2.49 o                         
   8   6   9        155.33        177.01         8.36 o                         
   9   6   9         42.25         49.54         5.88 o                         
  10   6   9         12.35         20.83         4.97 o                         
 -10   7   9          0.00         -0.53         2.99 o                         
  -9   7   9         36.18         45.70         4.64 o                         
  -8   7   9         38.39         42.76         4.54 o                         
  -7   7   9         16.74         15.82         3.23 o                         
  -6   7   9          0.03         -1.21         1.91 o                         
  -5   7   9          6.92         10.17         1.97 o                         
  -4   7   9         92.61         91.68         4.16 o                         
  -3   7   9        221.23        220.36         5.46 o                         
  -2   7   9        139.76        146.75         4.10 o                         
  -1   7   9         47.11         59.48         2.97 o                         
   0   7   9         44.94         39.42         2.38 o                         
   1   7   9         33.38         35.61         2.04 o                         
   2   7   9          2.41          2.05         1.52 o                         
   3   7   9        278.49        257.38         5.91 o                         
   4   7   9          0.40         -1.34         1.43 o                         
   5   7   9         24.61         36.28         3.51 o                         
   6   7   9         37.25         31.76         3.90 o                         
   7   7   9          5.89          1.78         2.89 o                         
   8   7   9         11.71         15.34         3.62 o                         
   9   7   9         11.10          8.50         3.59 o                         
  10   7   9          0.01          9.51         4.35 o                         
 -10   8   9         20.26         15.96         4.15 o                         
  -9   8   9          0.01         -1.81         3.07 o                         
  -8   8   9         39.90         44.39         4.96 o                         
  -7   8   9        128.08        124.08         7.76 o                         
  -6   8   9         72.67         83.03         4.69 o                         
  -5   8   9         78.69         76.40         4.38 o                         
  -4   8   9          3.50          3.50         1.77 o                         
  -3   8   9        236.38        188.52         5.67 o                         
  -2   8   9        478.27        461.26         8.45 o                         
  -1   8   9        217.21        173.30         5.95 o                         
   0   8   9         14.79         22.20         1.71 o                         
   1   8   9        161.50        183.42         4.80 o                         
   2   8   9        242.88        275.71         5.74 o                         
   3   8   9        110.48        105.41         4.00 o                         
   4   8   9         43.84         39.49         3.04 o                         
   5   8   9        289.48        274.86         9.04 o                         
   6   8   9          0.37         -1.75         2.56 o                         
   7   8   9        214.29        207.31         9.22 o                         
   8   8   9          1.50          2.95         3.33 o                         
   9   8   9          0.07          2.17         3.58 o                         
  10   8   9          1.15          8.77         5.53 o                         
  -9   9   9         97.39        100.83         7.64 o                         
  -8   9   9          1.90         -1.42         3.30 o                         
  -7   9   9          0.16         -0.97         2.97 o                         
  -6   9   9        192.10        197.64         8.47 o                         
  -5   9   9        588.63        580.97        14.82 o                         
  -4   9   9         27.38         25.68         3.10 o                         
  -3   9   9        651.86        754.76        15.07 o                         
  -2   9   9        487.02        465.49         9.34 o                         
  -1   9   9        122.24         97.87         4.29 o                         
   0   9   9        110.04        108.08         3.66 o                         
   1   9   9         26.93         28.24         2.09 o                         
   2   9   9         74.49         77.02         3.42 o                         
   3   9   9          5.75         85.29         8.66 o                         
   4   9   9         51.02         47.60         3.37 o                         
   5   9   9       1060.43        984.76        20.33 o                         
   6   9   9         11.51         12.80         3.39 o                         
   7   9   9          0.03          4.73         3.42 o                         
   8   9   9         41.00         42.08         5.34 o                         
   9   9   9         44.70         70.81         7.17 o                         
  -9  10   9          1.14         -1.60         3.72 o                         
  -8  10   9         26.83         23.42         4.41 o                         
  -7  10   9        286.79        301.71        12.04 o                         
  -6  10   9        301.75        253.80        11.10 o                         
  -5  10   9        151.70        163.08         9.68 o                         
  -4  10   9        754.28        795.48        18.93 o                         
  -3  10   9       1618.88       1593.61        28.24 o                         
  -2  10   9          2.33         -0.60         1.39 o                         
  -1  10   9         63.59         52.39         2.66 o                         
   0  10   9        147.54        197.43         8.27 o                         
   1  10   9        465.63        488.83         8.54 o                         
   2  10   9        325.57        296.64         6.66 o                         
   3  10   9         71.90         70.47         3.85 o                         
   4  10   9       1028.47        980.05        20.00 o                         
   5  10   9        712.94        652.62        15.21 o                         
   6  10   9         11.81         11.01         3.35 o                         
   7  10   9        138.53        136.58         7.97 o                         
   8  10   9        112.20        117.37         7.97 o                         
   9  10   9         48.16         72.55         7.59 o                         
  -9  11   9         31.48         40.16         5.61 o                         
  -8  11   9        109.02        125.50         8.59 o                         
  -7  11   9          4.51          3.80         3.96 o                         
  -6  11   9          0.29         -3.68         3.12 o                         
  -5  11   9        229.92        189.98         9.10 o                         
  -4  11   9        192.07        179.82         8.16 o                         
  -3  11   9         15.13         11.43         2.61 o                         
  -2  11   9        325.20        314.70         8.40 o                         
  -1  11   9          0.09          1.34         1.97 o                         
   0  11   9        153.70        195.65         6.71 o                         
   1  11   9        217.87        218.64         6.12 o                         
   2  11   9         52.67         67.79         5.59 o                         
   3  11   9         89.31         82.35         4.21 o                         
   4  11   9         43.48         38.01         3.92 o                         
   5  11   9          9.78          7.24         3.18 o                         
   6  11   9         75.14         71.90         5.46 o                         
   7  11   9         25.76         20.10         4.32 o                         
   8  11   9        126.55        111.62         8.51 o                         
   9  11   9         56.45         47.45         6.29 o                         
  -8  12   9          0.13         -4.38         3.63 o                         
  -7  12   9         92.12         77.07         6.97 o                         
  -6  12   9         47.27         58.11         7.05 o                         
  -5  12   9        965.83       1043.33        24.30 o                         
  -4  12   9       1336.04       1299.70        26.04 o                         
  -3  12   9       1199.37       1131.40        21.84 o                         
  -2  12   9         34.74         22.22         2.96 o                         
  -1  12   9       1344.00       1275.87        24.17 o                         
   0  12   9         24.84         17.78         2.66 o                         
   1  12   9          2.19          7.33         3.38 o                         
   2  12   9        131.18        112.07         5.28 o                         
   3  12   9         70.40         48.40         3.39 o                         
   4  12   9        303.65        301.47         9.71 o                         
   5  12   9        206.79        198.14         8.41 o                         
   6  12   9        112.59        130.74         7.13 o                         
   7  12   9          9.11          8.29         3.86 o                         
   8  12   9         35.14         27.59         5.28 o                         
  -8  13   9         73.44         71.86         7.51 o                         
  -7  13   9          6.11          5.69         4.27 o                         
  -6  13   9          0.19          3.12         3.65 o                         
  -5  13   9         49.21         37.65         5.52 o                         
  -4  13   9          4.14          7.86         2.91 o                         
  -3  13   9        226.93        232.79         8.45 o                         
  -2  13   9          1.71          3.87         2.47 o                         
  -1  13   9         66.72         73.03         5.18 o                         
   0  13   9         91.25         72.16         4.38 o                         
   1  13   9        222.91        228.73        10.51 o                         
   2  13   9         32.16         38.94         3.43 o                         
   3  13   9        153.56        156.99         7.53 o                         
   4  13   9         15.15          7.93         3.15 o                         
   5  13   9         53.78         59.82         6.02 o                         
   6  13   9        385.06        362.07        12.01 o                         
   7  13   9          2.15          2.43         3.71 o                         
   8  13   9         76.30         87.10         7.64 o                         
  -7  14   9         20.65         27.75         5.68 o                         
  -6  14   9         31.81         42.30         6.22 o                         
  -5  14   9          1.98         -1.38         2.89 o                         
  -4  14   9         13.61         11.52         3.14 o                         
  -3  14   9         19.73         29.28         3.87 o                         
  -2  14   9          3.37          9.43         8.20 o                         
  -1  14   9        257.88        238.43         9.39 o                         
   0  14   9        463.70        621.93        39.17 o                         
   1  14   9        133.01        122.42         6.11 o                         
   2  14   9         81.12         89.40         7.77 o                         
   3  14   9         81.07         69.04         5.42 o                         
   4  14   9         43.84         35.63         5.76 o                         
   5  14   9        232.91        253.10        11.14 o                         
   6  14   9         30.78         33.78         5.00 o                         
   7  14   9          3.81          5.36         4.28 o                         
  -7  15   9          1.13         -2.34         4.38 o                         
  -6  15   9         32.88         38.29         6.32 o                         
  -5  15   9         72.16         81.82         8.75 o                         
  -4  15   9         17.57         14.08         3.72 o                         
  -3  15   9        124.28        110.08         6.75 o                         
  -2  15   9         12.85         15.87         4.05 o                         
  -1  15   9         74.95         82.30         6.29 o                         
   0  15   9          0.20          3.90         3.80 o                         
   1  15   9         82.43         64.93         5.05 o                         
   2  15   9         26.66         27.87         3.88 o                         
   3  15   9         54.88         54.65         5.18 o                         
   4  15   9         66.24         72.50         5.85 o                         
   5  15   9         18.11         27.12         5.60 o                         
   6  15   9        119.62        134.87         8.32 o                         
   7  15   9          7.92         10.37         4.79 o                         
  -6  16   9          0.19         -1.82         4.06 o                         
  -5  16   9         99.02        112.86         7.63 o                         
  -4  16   9        108.84         93.21         6.90 o                         
  -3  16   9         87.61         88.99         6.49 o                         
  -2  16   9         47.72         52.89         6.05 o                         
  -1  16   9        118.18        115.38         7.46 o                         
   0  16   9         56.39        151.73        20.99 o                         
   1  16   9        229.16        241.20        10.40 o                         
   2  16   9         55.55         79.96         7.26 o                         
   3  16   9         50.47         43.64         5.41 o                         
   4  16   9         34.11         24.29         4.36 o                         
   5  16   9        161.48        166.78         9.52 o                         
   6  16   9         51.45         52.91         6.28 o                         
  -5  17   9          5.72          5.01         4.40 o                         
  -4  17   9        122.43        148.33         9.14 o                         
  -3  17   9         10.80          9.72         4.58 o                         
  -2  17   9         14.93          7.76         3.88 o                         
  -1  17   9          2.88          0.95         3.31 o                         
   0  17   9         92.04        100.77         7.18 o                         
   1  17   9         11.00         15.80         4.15 o                         
   2  17   9        144.01        132.08         9.54 o                         
   3  17   9          0.02          0.02         3.68 o                         
   4  17   9         56.73         60.96         5.76 o                         
   5  17   9         80.58         85.25         7.31 o                         
  -4  18   9          9.65          6.08         5.87 o                         
  -3  18   9          0.41          0.57         4.92 o                         
  -2  18   9          4.77          1.57         3.77 o                         
  -1  18   9         16.68          8.73         4.08 o                         
   0  18   9         10.70         54.58         6.33 o                         
   1  18   9          0.66         -3.02         4.99 o                         
   2  18   9         61.40         52.02         6.48 o                         
   3  18   9          5.43         14.97         4.83 o                         
   4  18   9          5.08          5.85         4.40 o                         
  -3  19   9          1.02          0.04         5.40 o                         
  -2  19   9        166.43        187.51        14.61 o                         
  -1  19   9        247.07        299.51        13.00 o                         
   0  19   9          2.84          4.67         5.12 o                         
   1  19   9          0.04          7.63         6.18 o                         
   2  19   9          7.76          6.70         4.69 o                         
   3  19   9          1.34          2.48         4.27 o                         
 -10   0  10         21.28         12.93         5.17 o                         
  -8   0  10        240.48        206.93        13.91 o                         
  -6   0  10          2.66         -0.22         1.90 o                         
  -4   0  10        145.93        110.54         6.31 o                         
  -2   0  10       3477.88       3774.09        78.85 o                         
   0   0  10         94.88        120.69         4.59 o                         
   2   0  10       3463.11       3868.28        68.32 o                         
   4   0  10        351.92        354.65         8.77 o                         
   6   0  10       1146.61       1111.28        31.06 o                         
   8   0  10        294.84        259.96        15.09 o                         
  10   0  10         15.12         24.89         7.52 o                         
 -10   1  10          1.43          3.72         2.72 o                         
  -9   1  10         29.26         29.10         2.77 o                         
  -8   1  10         20.90         32.19         3.84 o                         
  -7   1  10        160.20        168.31         5.26 o                         
  -6   1  10          7.18          6.58         1.72 o                         
  -5   1  10        671.08        695.16        13.15 o                         
  -4   1  10          0.87          4.52         2.00 o                         
  -3   1  10        247.54        243.86        12.91 o                         
  -2   1  10        349.14        410.81         8.76 o                         
  -1   1  10       4709.93       4772.66        66.59 o                         
   0   1  10        668.47        593.37        13.59 o                         
   1   1  10        675.34        690.38        21.75 o                         
   2   1  10      10268.84      10303.47       121.25 o                         
   3   1  10        286.13        302.06        10.11 o                         
   4   1  10         78.29         97.52         3.09 o                         
   5   1  10          3.13          3.19         2.13 o                         
   6   1  10         76.76         83.84         4.99 o                         
   7   1  10        127.11        125.85         6.95 o                         
   8   1  10         36.52         34.76         5.33 o                         
   9   1  10          1.49          1.60         3.36 o                         
  10   1  10         45.11         69.64         8.28 o                         
 -10   2  10          0.66         -1.79         3.84 o                         
  -9   2  10         22.28         24.22         4.48 o                         
  -8   2  10          1.92          3.36         1.97 o                         
  -7   2  10        803.28        778.78        14.86 o                         
  -6   2  10        465.44        405.89        10.39 o                         
  -5   2  10         23.15         26.02         3.09 o                         
  -4   2  10        906.59        888.28        16.28 o                         
  -3   2  10       3251.62       3168.25        47.69 o                         
  -2   2  10       1893.96       2167.42        60.18 o                         
  -1   2  10       3676.05       3550.59        50.22 o                         
   0   2  10        320.13        339.70         6.15 o                         
   2   2  10        116.24        155.03         5.51 o                         
   3   2  10         34.97         34.08         2.53 o                         
   4   2  10        309.17        331.97         6.32 o                         
   5   2  10        895.98        927.67        18.48 o                         
   6   2  10         19.12         14.50         2.87 o                         
   7   2  10          1.44          3.45         2.80 o                         
   8   2  10          0.18          2.73         3.08 o                         
   9   2  10         76.21         79.02         6.63 o                         
  10   2  10          5.34         12.75         5.50 o                         
 -10   3  10         42.09         36.23         5.42 o                         
  -9   3  10         48.00         54.06         5.72 o                         
  -8   3  10        180.51        210.73         6.38 o                         
  -7   3  10         76.54         75.10         3.87 o                         
  -6   3  10        637.77        567.44        11.58 o                         
  -5   3  10        770.95        757.48        14.39 o                         
  -4   3  10          2.17          1.90         1.34 o                         
  -3   3  10        320.95        327.93         7.23 o                         
  -2   3  10       1413.66       1359.24        20.84 o                         
  -1   3  10       3221.57       3355.04        47.71 o                         
   0   3  10        192.67        197.24         6.07 o                         
   1   3  10        235.63        258.86         5.00 o                         
   2   3  10          8.41         28.33         9.66 o                         
   3   3  10        107.08        114.10         3.32 o                         
   4   3  10        579.70        555.60         8.96 o                         
   5   3  10        323.83        343.56         8.30 o                         
   6   3  10        336.16        327.73         9.38 o                         
   7   3  10         63.82         70.92         6.59 o                         
   8   3  10         72.58         77.95         5.98 o                         
   9   3  10          0.00         -1.62         3.43 o                         
  10   3  10         25.08         36.31         6.18 o                         
 -10   4  10          0.01          6.96         4.21 o                         
  -9   4  10         76.88         72.90         6.72 o                         
  -8   4  10          3.12         10.62         2.22 o                         
  -7   4  10         57.70         75.98         4.04 o                         
  -6   4  10        199.99        204.43         6.56 o                         
  -5   4  10         39.79         33.43         2.66 o                         
  -4   4  10        570.96        577.20        19.14 o                         
  -3   4  10        366.12        318.53         6.89 o                         
  -2   4  10        980.00       1037.38        21.64 o                         
  -1   4  10       2047.96       2369.13        33.06 o                         
   0   4  10        997.98        985.72        14.32 o                         
   1   4  10       2678.91       2884.40        36.67 o                         
   2   4  10         19.57         20.66         3.46 o                         
   3   4  10        336.23        309.49         6.98 o                         
   4   4  10        179.84        194.74         8.63 o                         
   5   4  10         44.76         56.50         3.47 o                         
   6   4  10        815.21        759.54        17.88 o                         
   7   4  10          0.29         -3.08         3.70 o                         
   8   4  10         11.88          8.58         3.55 o                         
   9   4  10        145.60        153.62         9.18 o                         
  10   4  10         17.45         27.82         5.59 o                         
 -10   5  10          0.84          7.28         4.28 o                         
  -9   5  10          7.60          4.08         2.37 o                         
  -8   5  10         38.44         27.72         2.83 o                         
  -7   5  10         15.22         11.04         1.89 o                         
  -6   5  10        916.98        883.59        16.06 o                         
  -5   5  10        181.93        200.49         6.73 o                         
  -4   5  10        941.01       1039.64        17.20 o                         
  -3   5  10        922.34        936.99        15.68 o                         
  -2   5  10        466.94        555.66        20.56 o                         
  -1   5  10        679.71        767.96        21.96 o                         
   0   5  10         85.94        107.04         3.49 o                         
   1   5  10        290.60        299.88        10.98 o                         
   2   5  10       1443.27       1597.92        35.28 o                         
   3   5  10       1986.58       1943.64        26.77 o                         
   4   5  10        995.68       1041.15        15.11 o                         
   5   5  10        348.14        308.59         7.67 o                         
   6   5  10        562.80        519.44        12.84 o                         
   7   5  10          3.62         10.71         3.18 o                         
   8   5  10         51.70         70.77         5.87 o                         
   9   5  10        121.92        140.59        10.00 o                         
  10   5  10         12.16         16.30         5.72 o                         
 -10   6  10          0.58          2.08         2.44 o                         
  -9   6  10         18.39          4.62         2.71 o                         
  -8   6  10          0.56         -1.01         2.44 o                         
  -7   6  10         12.46         12.16         2.49 o                         
  -6   6  10         18.05         18.87         2.71 o                         
  -5   6  10        160.04        186.55         6.11 o                         
  -4   6  10        505.08        489.30        10.24 o                         
  -3   6  10         64.10         69.56         3.34 o                         
  -2   6  10         11.92         16.44         1.59 o                         
  -1   6  10       2129.51       2484.44        41.74 o                         
   0   6  10        254.16        280.04         5.82 o                         
   1   6  10        266.77        271.42        13.47 o                         
   2   6  10        172.63        163.27         4.29 o                         
   3   6  10        688.08        640.85        10.52 o                         
   4   6  10        300.94        314.71         6.57 o                         
   5   6  10        101.42        108.86         5.02 o                         
   6   6  10        188.28        177.89         8.85 o                         
   7   6  10         41.57         41.85         4.44 o                         
   8   6  10        601.94        565.06        14.68 o                         
   9   6  10         22.04         13.70         4.05 o                         
  10   6  10         14.67         13.26         5.45 o                         
 -10   7  10         13.58         11.38         3.33 o                         
  -9   7  10         17.69         14.77         3.30 o                         
  -8   7  10          1.08          2.29         2.41 o                         
  -7   7  10        285.85        265.44        16.75 o                         
  -6   7  10         23.41         26.49         3.84 o                         
  -5   7  10         62.23         49.65         3.39 o                         
  -4   7  10        301.40        315.50         7.72 o                         
  -3   7  10        229.14        222.11         8.12 o                         
  -2   7  10          2.24          9.20         3.05 o                         
  -1   7  10          0.48          6.61         2.10 o                         
   0   7  10        439.56        430.38        22.35 o                         
   1   7  10       1814.45       1787.21        23.88 o                         
   2   7  10        329.71        349.17        11.30 o                         
   3   7  10        501.47        536.51         9.67 o                         
   4   7  10        120.39        128.93         4.38 o                         
   5   7  10        614.46        552.44        12.38 o                         
   6   7  10        110.34        102.78         5.96 o                         
   7   7  10        141.04        145.86         9.45 o                         
   8   7  10        101.27        106.46         6.73 o                         
   9   7  10         29.64         38.59         5.60 o                         
  10   7  10          0.47          4.67         5.38 o                         
  -9   8  10         16.08         14.21         4.00 o                         
  -8   8  10        139.28        140.87         8.03 o                         
  -7   8  10         24.30         20.17         4.00 o                         
  -6   8  10         97.62         98.52         5.32 o                         
  -5   8  10         69.75         49.46         4.95 o                         
  -4   8  10         20.96         12.22         2.31 o                         
  -3   8  10          0.14         -1.31         1.63 o                         
  -2   8  10        134.85        155.27         4.77 o                         
  -1   8  10        825.08        930.08        18.34 o                         
   0   8  10         28.10         31.05         2.37 o                         
   1   8  10        530.64        580.43        11.32 o                         
   2   8  10         12.71         16.78         2.02 o                         
   3   8  10        633.44        610.38        10.82 o                         
   4   8  10          1.95          3.61         1.92 o                         
   5   8  10          3.85          4.75         2.81 o                         
   6   8  10        121.50        132.20         7.58 o                         
   7   8  10         38.49         48.42         6.56 o                         
   8   8  10         31.47         29.81         4.67 o                         
   9   8  10          0.03          5.70         3.94 o                         
  -9   9  10         10.07          7.42         4.06 o                         
  -8   9  10          3.62          4.62         3.31 o                         
  -7   9  10         55.63         48.78         5.05 o                         
  -6   9  10         54.79         76.38         5.26 o                         
  -5   9  10        152.22        154.63         7.25 o                         
  -4   9  10        220.19        208.38         8.40 o                         
  -3   9  10         15.25         13.42         2.38 o                         
  -2   9  10         59.64         71.12         4.55 o                         
  -1   9  10          9.76          6.11         2.07 o                         
   0   9  10          3.31          5.12         1.58 o                         
   1   9  10        719.25        731.57        11.43 o                         
   2   9  10        457.14        423.48         8.09 o                         
   3   9  10          3.69          6.00         1.93 o                         
   4   9  10       1937.89       1864.55        31.82 o                         
   5   9  10         23.67         18.07         3.43 o                         
   6   9  10          0.45          2.21         3.13 o                         
   7   9  10        153.32        153.84         8.40 o                         
   8   9  10         77.16         75.82         6.52 o                         
   9   9  10          0.24          8.82         4.27 o                         
  -9  10  10         18.94         20.05         5.16 o                         
  -8  10  10         54.44         55.75         5.87 o                         
  -7  10  10          6.64          9.38         4.65 o                         
  -6  10  10          3.36         -0.12         3.04 o                         
  -5  10  10         43.38         41.18         4.62 o                         
  -4  10  10         94.85         94.61         6.42 o                         
  -3  10  10        112.06        106.72         5.19 o                         
  -2  10  10         52.02         41.52         3.18 o                         
  -1  10  10        121.41        101.72         5.04 o                         
   0  10  10       1459.37       1459.33        23.53 o                         
   1  10  10        241.76        275.61         7.43 o                         
   2  10  10        101.50        123.14         4.46 o                         
   3  10  10        419.82        405.53         9.28 o                         
   4  10  10        197.41        182.54         7.43 o                         
   5  10  10        273.43        251.76         9.01 o                         
   6  10  10         33.32         19.65         4.14 o                         
   7  10  10          0.11          1.93         3.43 o                         
   8  10  10         96.02         98.16         7.27 o                         
   9  10  10         23.64         35.92         5.66 o                         
  -8  11  10         14.47         20.13         4.72 o                         
  -7  11  10         56.43         80.82         7.11 o                         
  -6  11  10         54.87         61.38         6.25 o                         
  -5  11  10          1.81          0.74         3.18 o                         
  -4  11  10          1.14          4.31         3.34 o                         
  -3  11  10         98.01        119.69         5.39 o                         
  -2  11  10        363.61        365.41         9.41 o                         
  -1  11  10        361.11        403.97        11.49 o                         
   0  11  10       1203.72       1244.51        20.78 o                         
   1  11  10         85.03         98.20         6.06 o                         
   2  11  10        176.82        204.65         6.22 o                         
   3  11  10         46.24         53.61         3.54 o                         
   4  11  10       1315.66       1270.42        25.01 o                         
   5  11  10        489.80        474.96        17.43 o                         
   6  11  10          6.59          6.20         3.30 o                         
   7  11  10        108.61        114.39         7.56 o                         
   8  11  10          4.01          1.35         4.11 o                         
  -8  12  10         53.69         49.55         6.29 o                         
  -7  12  10         88.37         87.98         7.67 o                         
  -6  12  10          9.24          1.25         3.57 o                         
  -5  12  10          0.22          5.11         3.44 o                         
  -4  12  10         89.15         85.39         5.41 o                         
  -3  12  10        543.96        550.96        12.32 o                         
  -2  12  10        114.13        105.65         6.04 o                         
  -1  12  10         49.49         50.17         4.53 o                         
   0  12  10         91.77         91.08         4.70 o                         
   1  12  10         71.09         70.75         4.05 o                         
   2  12  10         10.79         10.56         2.23 o                         
   3  12  10         58.05         48.81         4.02 o                         
   4  12  10          2.65         -0.19         2.67 o                         
   5  12  10         91.28         80.07         5.74 o                         
   6  12  10          6.56          5.47         3.30 o                         
   7  12  10         11.54         13.76         4.36 o                         
   8  12  10         12.93          8.58         4.58 o                         
  -8  13  10         31.24         25.37         5.78 o                         
  -7  13  10         35.13         40.89         6.12 o                         
  -6  13  10          0.06         -3.12         3.94 o                         
  -5  13  10         77.58         85.54         7.61 o                         
  -4  13  10        803.06        819.34        18.65 o                         
  -3  13  10        146.57        158.52         6.67 o                         
  -2  13  10         43.60         49.04         4.65 o                         
  -1  13  10        110.46        116.10         6.93 o                         
   0  13  10        265.72        265.47        10.90 o                         
   1  13  10          3.60          9.69         4.02 o                         
   2  13  10        464.08        431.45        10.17 o                         
   3  13  10          9.36          8.86         3.17 o                         
   4  13  10          4.10          2.85         2.95 o                         
   5  13  10          2.10          2.47         3.40 o                         
   6  13  10        112.02        124.08        10.54 o                         
   7  13  10        110.75        124.56        10.17 o                         
   8  13  10          2.59          8.39         4.88 o                         
  -7  14  10         16.44         18.25         5.39 o                         
  -6  14  10          6.59          4.29         4.30 o                         
  -5  14  10        126.97        123.22         7.39 o                         
  -4  14  10         24.30         19.41         3.82 o                         
  -3  14  10        178.37        178.23         7.29 o                         
  -2  14  10         34.67         31.52         4.26 o                         
  -1  14  10        362.74        354.96        11.62 o                         
   0  14  10       1425.78       1397.10        30.39 o                         
   1  14  10        141.40        140.83         6.64 o                         
   2  14  10        128.36        120.84         6.13 o                         
   3  14  10          8.12          5.26         2.98 o                         
   4  14  10        106.48        108.73         6.77 o                         
   5  14  10        209.15        221.13        10.51 o                         
   6  14  10         54.41         64.70         6.07 o                         
   7  14  10         37.89         40.98         6.32 o                         
  -7  15  10          1.31          1.40         4.90 o                         
  -6  15  10          6.48          3.98         4.76 o                         
  -5  15  10          2.84          2.08         3.33 o                         
  -4  15  10        251.50        223.89        11.44 o                         
  -3  15  10        101.81        113.76         6.59 o                         
  -2  15  10          2.33         -0.74         3.01 o                         
  -1  15  10          1.64          0.92         3.20 o                         
   0  15  10        505.26        469.97        15.04 o                         
   1  15  10        251.91        213.49         8.30 o                         
   2  15  10         12.44         11.69         3.58 o                         
   3  15  10         65.02         62.15         5.46 o                         
   4  15  10        267.77        298.71        14.90 o                         
   5  15  10         37.33         30.50         7.05 o                         
   6  15  10        118.97        120.61         8.34 o                         
  -6  16  10          7.84          2.18         4.87 o                         
  -5  16  10          4.70          3.33         3.47 o                         
  -4  16  10          2.55          4.47         3.58 o                         
  -3  16  10          1.70         -0.40         3.87 o                         
  -2  16  10         80.57         82.48         7.64 o                         
  -1  16  10         56.19         53.55         5.62 o                         
   0  16  10        376.43        362.52        15.48 o                         
   1  16  10         23.22         22.90         4.61 o                         
   2  16  10         61.77         49.68         5.95 o                         
   3  16  10          4.21          9.46         4.83 o                         
   4  16  10          1.37          2.45         3.46 o                         
   5  16  10        367.87        380.24        17.10 o                         
   6  16  10          0.47          2.66         4.12 o                         
  -5  17  10         33.16         34.05         5.23 o                         
  -4  17  10          7.86          9.51         3.93 o                         
  -3  17  10         17.09          5.42         4.10 o                         
  -2  17  10          0.26          3.05         3.64 o                         
  -1  17  10          4.42          0.03         3.43 o                         
   0  17  10        204.35        209.17        10.86 o                         
   1  17  10        114.14        112.52        10.73 o                         
   2  17  10         13.77         16.07         4.85 o                         
   3  17  10         48.50         30.51         5.67 o                         
   4  17  10          6.10         -2.03         4.58 o                         
   5  17  10         17.90         16.08         5.55 o                         
  -4  18  10         77.57        106.18         8.48 o                         
  -3  18  10         15.88         13.66         5.21 o                         
  -2  18  10         11.80         13.73         4.60 o                         
  -1  18  10        101.78        102.26         7.78 o                         
   0  18  10        165.16        171.86        12.52 o                         
   1  18  10         30.87         26.74         7.27 o                         
   2  18  10          5.28          2.03         3.83 o                         
   3  18  10         69.47         62.31         7.21 o                         
   4  18  10         79.77        103.79         9.26 o                         
  -2  19  10         16.95         26.12         5.13 o                         
  -1  19  10        125.72        124.91         8.73 o                         
   0  19  10          8.92          8.53         7.04 o                         
   1  19  10         32.65         27.38         7.50 o                         
   2  19  10          6.60          2.40         4.53 o                         
  -9   0  11        105.14         92.11         8.43 o                         
  -7   0  11        188.76        150.91        12.49 o                         
  -5   0  11        606.68        666.09        19.44 o                         
  -3   0  11       1382.61       1273.50        33.16 o                         
  -1   0  11       4849.13       4720.90        89.53 o                         
   1   0  11       2541.18       2690.03        52.43 o                         
   3   0  11        345.24        321.93         8.63 o                         
   5   0  11        916.45        895.98        25.87 o                         
   7   0  11        597.56        582.05        19.91 o                         
   9   0  11         51.80         71.77         9.21 o                         
 -10   1  11          3.94          1.31         2.91 o                         
  -9   1  11          0.61         -4.29         2.15 o                         
  -8   1  11        281.84        305.07         9.13 o                         
  -7   1  11        858.56        909.87        17.96 o                         
  -6   1  11          6.50          6.84         2.45 o                         
  -5   1  11         52.60         39.29         2.99 o                         
  -4   1  11         13.05         19.13         2.99 o                         
  -3   1  11         67.91         57.78         4.23 o                         
  -2   1  11         13.98          3.56         1.35 o                         
  -1   1  11       1006.53       1037.57        15.63 o                         
   0   1  11         19.79         23.71         1.63 o                         
   1   1  11        113.46        156.15         4.82 o                         
   2   1  11        828.79        765.54        12.45 o                         
   3   1  11       8072.78       7803.15        95.89 o                         
   4   1  11        130.04        101.88         3.11 o                         
   5   1  11         67.17         68.86         4.48 o                         
   6   1  11         21.21         10.98         2.83 o                         
   7   1  11         27.03         25.41         4.02 o                         
   8   1  11         91.31         89.27         7.02 o                         
   9   1  11          4.65          0.74         3.55 o                         
  10   1  11          1.44          8.37         4.78 o                         
 -10   2  11         15.75         12.69         5.22 o                         
  -9   2  11          1.14          4.04         1.92 o                         
  -8   2  11         28.43         27.20         2.57 o                         
  -7   2  11         66.60         73.56         4.08 o                         
  -6   2  11       2114.64       2154.78        35.79 o                         
  -5   2  11          4.17          5.52         2.07 o                         
  -4   2  11         60.77         62.92         3.53 o                         
  -3   2  11        296.61        295.45         7.24 o                         
  -2   2  11         49.24         41.74         2.50 o                         
  -1   2  11         93.96        125.96         3.70 o                         
   0   2  11        355.22        388.21         6.97 o                         
   1   2  11        547.04        531.50         8.63 o                         
   2   2  11       1999.88       2095.71        28.43 o                         
   3   2  11        281.80        269.19         6.88 o                         
   4   2  11        223.28        228.47         4.73 o                         
   5   2  11         47.50         41.19         3.71 o                         
   6   2  11          3.05          0.70         2.46 o                         
   7   2  11        125.06         91.23         6.80 o                         
   8   2  11          0.89          1.06         3.52 o                         
   9   2  11         22.92         18.17         4.39 o                         
  10   2  11          2.61          7.55         4.73 o                         
 -10   3  11          2.26          0.47         3.74 o                         
  -9   3  11         12.04         18.19         2.84 o                         
  -8   3  11        172.59        170.12         8.67 o                         
  -7   3  11         48.53         40.72         3.22 o                         
  -6   3  11        103.69         91.14         4.78 o                         
  -5   3  11          0.25         -0.98         1.45 o                         
  -4   3  11        113.28        131.29         5.64 o                         
  -3   3  11          0.99         -0.46         1.32 o                         
  -2   3  11         35.13         52.84         2.77 o                         
  -1   3  11        658.39        650.21        10.70 o                         
   0   3  11        566.53        550.16         8.77 o                         
   1   3  11        195.15        151.90         3.99 o                         
   2   3  11        858.65        836.97        12.24 o                         
   3   3  11          8.88          2.44         1.15 o                         
   4   3  11        100.84        114.50         3.48 o                         
   5   3  11          0.04          0.69         2.11 o                         
   6   3  11        389.01        390.04        10.46 o                         
   7   3  11        310.02        302.44        10.96 o                         
   8   3  11        107.97        108.65         6.99 o                         
   9   3  11         24.20         24.93         4.90 o                         
  10   3  11         44.63         61.70         7.47 o                         
 -10   4  11          0.72          3.56         4.15 o                         
  -9   4  11          3.76          5.22         1.82 o                         
  -8   4  11         57.06         77.22         4.26 o                         
  -7   4  11         49.09         49.72         3.58 o                         
  -6   4  11         48.74         54.37         3.63 o                         
  -5   4  11        462.97        471.07        11.24 o                         
  -4   4  11        271.81        246.38         8.59 o                         
  -3   4  11        324.09        339.10         7.22 o                         
  -2   4  11          0.69          0.00         1.15 o                         
  -1   4  11       2942.15       2926.30        38.84 o                         
   0   4  11        468.36        513.16         8.52 o                         
   1   4  11        248.49        234.11         4.84 o                         
   2   4  11       1510.59       1392.10        19.01 o                         
   3   4  11         26.21         24.19         1.87 o                         
   4   4  11         21.52         44.69         2.55 o                         
   5   4  11         10.41         11.54         2.40 o                         
   6   4  11        298.81        292.93         9.67 o                         
   7   4  11         88.25         85.84         6.18 o                         
   8   4  11         44.72         53.57         5.53 o                         
   9   4  11          5.28          2.32         3.88 o                         
  10   4  11          4.93          6.24         5.05 o                         
 -10   5  11         84.88         68.68         7.25 o                         
  -9   5  11         30.64         32.61         3.75 o                         
  -8   5  11         60.48         59.76         4.72 o                         
  -7   5  11          0.54          0.12         2.72 o                         
  -6   5  11        132.21        148.29         6.07 o                         
  -5   5  11          8.37         13.07         2.45 o                         
  -4   5  11         42.86         58.97         3.92 o                         
  -3   5  11        306.67        367.34         7.81 o                         
  -2   5  11         48.04         56.76         2.55 o                         
  -1   5  11        407.85        381.70         6.77 o                         
   0   5  11        364.04        408.97         7.73 o                         
   1   5  11        156.21        146.73         3.88 o                         
   2   5  11        369.22        380.49         6.81 o                         
   3   5  11        191.17        184.64         5.00 o                         
   4   5  11        243.75        230.50         7.04 o                         
   5   5  11         18.15         18.21         2.62 o                         
   6   5  11         92.70        101.23         7.81 o                         
   7   5  11        207.43        226.17         9.21 o                         
   8   5  11         92.81        114.98         7.20 o                         
   9   5  11          0.17          7.15         3.85 o                         
  10   5  11         48.58         48.90         6.62 o                         
 -10   6  11         15.44         16.44         3.52 o                         
  -9   6  11          1.87         -2.89         2.31 o                         
  -8   6  11          0.59          1.97         2.58 o                         
  -7   6  11         14.19          4.50         2.95 o                         
  -6   6  11        172.82        186.29         7.16 o                         
  -5   6  11         60.56         62.24         4.13 o                         
  -4   6  11        268.51        282.31         9.21 o                         
  -3   6  11        785.12        795.11        14.17 o                         
  -2   6  11        157.02        148.65         5.40 o                         
  -1   6  11       3746.12       3844.49        48.87 o                         
   0   6  11        170.61        152.97         4.52 o                         
   1   6  11        639.92        633.85        10.36 o                         
   2   6  11        135.11        153.67         4.31 o                         
   3   6  11          1.27          0.66         1.45 o                         
   4   6  11         47.61         49.09         2.88 o                         
   5   6  11       1118.50       1052.48        19.97 o                         
   6   6  11       1346.73       1289.62        25.65 o                         
   7   6  11          1.63         -2.24         2.87 o                         
   8   6  11          4.57          5.14         3.48 o                         
   9   6  11          4.55         11.32         3.87 o                         
  10   6  11         26.94         24.45         5.36 o                         
  -9   7  11          3.76          0.65         3.07 o                         
  -8   7  11        250.74        234.45         8.60 o                         
  -7   7  11        122.06        133.64         6.71 o                         
  -6   7  11          0.73         -2.18         1.98 o                         
  -5   7  11        103.68        117.61         5.45 o                         
  -4   7  11        347.34        372.68         9.76 o                         
  -3   7  11          3.78          2.50         1.82 o                         
  -2   7  11        139.52        145.42         4.96 o                         
  -1   7  11        969.15       1031.41        15.99 o                         
   0   7  11        865.41        842.79        13.32 o                         
   1   7  11          5.76         10.35         1.70 o                         
   2   7  11        182.74        241.60         6.95 o                         
   3   7  11        129.52        136.73         4.58 o                         
   4   7  11        818.46        850.61        13.61 o                         
   5   7  11         31.80         25.49         3.38 o                         
   6   7  11        101.97        112.59         6.87 o                         
   7   7  11        733.42        694.21        16.63 o                         
   8   7  11          0.00          1.89         3.33 o                         
   9   7  11         52.96         68.75         8.40 o                         
  -9   8  11         12.96         12.74         3.08 o                         
  -8   8  11         83.72         75.83         5.54 o                         
  -7   8  11         17.15         15.93         3.32 o                         
  -6   8  11        672.31        610.01        12.93 o                         
  -5   8  11          4.05         -1.51         2.18 o                         
  -4   8  11         68.86         63.01         4.38 o                         
  -3   8  11         59.39         61.67         4.01 o                         
  -2   8  11          6.87         12.12         2.32 o                         
  -1   8  11        320.86        325.07         7.82 o                         
   0   8  11         25.35         20.25         2.13 o                         
   1   8  11        172.39        171.00         4.58 o                         
   2   8  11       1667.19       1647.14        23.49 o                         
   3   8  11          8.28          5.15         1.86 o                         
   4   8  11         42.77         45.54         3.72 o                         
   5   8  11        360.75        352.60        14.46 o                         
   6   8  11         60.94         44.22         4.45 o                         
   7   8  11         21.60         15.27         3.94 o                         
   8   8  11         52.38         65.75         6.02 o                         
   9   8  11         20.57         22.07         5.06 o                         
  -9   9  11          6.74         10.07         3.95 o                         
  -8   9  11         18.18          3.19         3.84 o                         
  -7   9  11         81.19         96.43         6.20 o                         
  -6   9  11         93.42         99.28         5.84 o                         
  -5   9  11         78.12         88.22         5.01 o                         
  -4   9  11         48.63         44.12         4.30 o                         
  -3   9  11        252.98        209.78         6.98 o                         
  -2   9  11         52.21         40.50         3.69 o                         
  -1   9  11        172.37        187.58         6.88 o                         
   0   9  11         97.11         79.59         4.40 o                         
   1   9  11        560.85        582.34        10.17 o                         
   2   9  11         25.41         25.47         2.40 o                         
   3   9  11         26.32         33.77         2.90 o                         
   4   9  11         95.31         98.69         5.52 o                         
   5   9  11        324.39        304.16         9.70 o                         
   6   9  11        373.53        353.19        11.79 o                         
   7   9  11        226.90        205.46        11.59 o                         
   8   9  11          8.33          8.57         4.12 o                         
   9   9  11        112.93        143.39        11.33 o                         
  -9  10  11          0.11          1.85         3.77 o                         
  -8  10  11         80.35         96.58         7.01 o                         
  -7  10  11         47.37         55.22         5.42 o                         
  -6  10  11        185.90        137.59         7.45 o                         
  -5  10  11         42.37         30.90         3.84 o                         
  -4  10  11        102.29        106.29         5.89 o                         
  -3  10  11        220.25        230.78         7.24 o                         
  -2  10  11        118.83        118.52         6.10 o                         
  -1  10  11          0.63          7.56         4.07 o                         
   0  10  11         25.84         29.70         2.80 o                         
   1  10  11        237.38        275.65         6.93 o                         
   2  10  11         12.48          8.11         2.55 o                         
   3  10  11         39.26         50.83         3.87 o                         
   4  10  11        987.31        964.21        19.99 o                         
   5  10  11          5.48          7.81         3.09 o                         
   6  10  11         68.65         58.21         5.47 o                         
   7  10  11          5.91          6.54         3.66 o                         
   8  10  11        289.66        319.74        12.90 o                         
   9  10  11         11.47         17.28         4.96 o                         
  -8  11  11         16.44         16.93         4.26 o                         
  -7  11  11          2.28          3.69         3.59 o                         
  -6  11  11        294.06        282.05        12.33 o                         
  -5  11  11          6.53          8.78         3.54 o                         
  -4  11  11        107.70        109.92         5.36 o                         
  -3  11  11       1561.50       1417.01        24.84 o                         
  -2  11  11          0.93          1.57         2.57 o                         
  -1  11  11        332.90        321.67        10.06 o                         
   0  11  11        760.79        710.54        13.64 o                         
   1  11  11        100.81        111.80         4.97 o                         
   2  11  11        204.08        206.29         6.36 o                         
   3  11  11        259.31        270.76         8.26 o                         
   4  11  11        115.25        124.48         6.49 o                         
   5  11  11         57.89         62.30         5.16 o                         
   6  11  11        330.59        315.48        11.53 o                         
   7  11  11          8.69         12.31         4.02 o                         
   8  11  11          5.73         10.07         4.58 o                         
  -8  12  11          7.45          9.45         5.31 o                         
  -7  12  11          0.49          1.08         4.11 o                         
  -6  12  11          4.99          1.62         3.54 o                         
  -5  12  11        136.86        133.22         9.09 o                         
  -4  12  11        206.40        197.72         9.43 o                         
  -3  12  11         64.52         75.33        10.37 o                         
  -2  12  11          0.10          0.45         2.88 o                         
  -1  12  11        225.40        242.74         9.39 o                         
   0  12  11        135.45        138.10         5.96 o                         
   1  12  11          0.04          6.35         2.61 o                         
   2  12  11        939.25        926.71        16.34 o                         
   3  12  11        647.00        655.37        18.55 o                         
   4  12  11         10.49          8.20         3.23 o                         
   5  12  11        213.50        203.51         9.78 o                         
   6  12  11          9.26         12.79         5.44 o                         
   7  12  11          2.21          0.82         4.56 o                         
   8  12  11         63.71         66.58         8.15 o                         
  -7  13  11          4.76          8.25         4.67 o                         
  -6  13  11        100.81        104.88         8.46 o                         
  -5  13  11         15.08         27.68         5.21 o                         
  -4  13  11         20.45         25.02         3.45 o                         
  -3  13  11        135.58        130.44         6.91 o                         
  -2  13  11        506.17        505.67        13.67 o                         
  -1  13  11         23.34         38.31         5.19 o                         
   0  13  11         29.68         26.64         3.27 o                         
   1  13  11        241.72        248.56         8.56 o                         
   2  13  11         70.92         63.37         4.63 o                         
   3  13  11        104.42         91.08         6.01 o                         
   4  13  11         94.81         80.00         5.84 o                         
   5  13  11          3.70          3.00         3.52 o                         
   6  13  11          4.27         12.31         4.22 o                         
   7  13  11         19.47         36.85         6.16 o                         
  -7  14  11          5.88         -3.10         4.31 o                         
  -6  14  11         92.76         96.58         8.47 o                         
  -5  14  11         20.17         15.11         3.69 o                         
  -4  14  11        126.00        131.95         6.82 o                         
  -3  14  11         57.71         48.87         4.38 o                         
  -2  14  11        128.59        125.79         7.22 o                         
  -1  14  11          6.08         14.43         3.83 o                         
   0  14  11        387.78        349.00        12.10 o                         
   1  14  11         86.15        102.13         5.68 o                         
   2  14  11         55.18         57.13         4.60 o                         
   3  14  11         22.18         14.15         3.42 o                         
   4  14  11        310.16        314.74        11.21 o                         
   5  14  11         36.94         42.64         5.56 o                         
   6  14  11        306.73        319.04        13.19 o                         
   7  14  11          0.06          3.55         4.42 o                         
  -6  15  11          6.74          5.67         4.77 o                         
  -5  15  11         63.08         56.09         6.76 o                         
  -4  15  11          3.07          5.27         2.88 o                         
  -3  15  11         56.19         58.40         5.57 o                         
  -2  15  11         91.48        101.11         6.64 o                         
  -1  15  11          1.77          4.11         3.66 o                         
   0  15  11         43.30         39.47         4.80 o                         
   1  15  11          9.39          7.47         2.94 o                         
   2  15  11         49.76         43.35         5.88 o                         
   3  15  11          2.24          1.24         3.56 o                         
   4  15  11         48.66         56.63         5.39 o                         
   5  15  11          5.49          7.03         4.10 o                         
   6  15  11         25.52         18.39         5.68 o                         
  -5  16  11        232.29        235.65        10.93 o                         
  -4  16  11         15.46         13.73         4.04 o                         
  -3  16  11         31.98         44.93         5.61 o                         
  -2  16  11         33.06         39.37         7.49 o                         
  -1  16  11         68.14         54.26         6.11 o                         
   0  16  11         33.96         33.33         4.75 o                         
   1  16  11          7.54         10.81         4.96 o                         
   2  16  11          2.52          7.63         4.20 o                         
   3  16  11        239.21        236.20        12.11 o                         
   4  16  11          1.46          2.72         3.87 o                         
   5  16  11         65.58         67.42         7.77 o                         
  -5  17  11          0.57         -3.20         3.46 o                         
  -4  17  11         77.96         74.74         6.35 o                         
  -3  17  11         11.24         18.19         5.02 o                         
  -2  17  11          3.15          4.07         3.91 o                         
  -1  17  11          1.36          0.43         3.84 o                         
   0  17  11        328.08        314.75        12.43 o                         
   1  17  11         71.06         65.35         6.43 o                         
   2  17  11         26.65         37.73         5.89 o                         
   3  17  11          6.77          3.59         5.45 o                         
   4  17  11         82.43         72.82         7.81 o                         
  -3  18  11          1.95          1.45         4.55 o                         
  -2  18  11         20.14         12.39         4.67 o                         
  -1  18  11         10.65         13.82         4.88 o                         
   0  18  11          2.72          4.62         4.25 o                         
   1  18  11          3.47          3.90         5.79 o                         
   2  18  11         42.66         42.01         6.65 o                         
   3  18  11         35.18         39.33         6.36 o                         
  -1  19  11          1.41          1.00         5.53 o                         
   0  19  11         20.48         25.85         6.32 o                         
   1  19  11         23.35         21.39         7.55 o                         
 -10   0  12          0.12         -4.47         4.00 o                         
  -8   0  12         76.74         76.81         7.95 o                         
  -6   0  12          0.66          3.01         2.59 o                         
  -4   0  12         23.28         48.97         4.58 o                         
  -2   0  12       2404.35       2559.85        55.23 o                         
   0   0  12       2935.65       2793.05        59.99 o                         
   2   0  12       2378.90       2450.09        41.98 o                         
   4   0  12         34.85         64.58         3.98 o                         
   6   0  12        464.36        465.03        26.88 o                         
   8   0  12         26.38         21.51         6.27 o                         
  10   0  12          1.52         21.12         8.05 o                         
 -10   1  12         98.49        122.93         7.53 o                         
  -9   1  12          0.00         -2.64         2.61 o                         
  -8   1  12         28.25         24.54         3.62 o                         
  -7   1  12        181.51        181.53         7.02 o                         
  -6   1  12        191.85        191.67         6.50 o                         
  -5   1  12        153.40        143.22         5.71 o                         
  -4   1  12        727.50        741.69        15.26 o                         
  -3   1  12          0.07         -2.57         1.53 o                         
  -2   1  12         16.81         18.42         1.96 o                         
  -1   1  12         76.41         82.93         3.09 o                         
   0   1  12          3.16          0.84         1.11 o                         
   1   1  12       1210.28       1230.18        16.85 o                         
   2   1  12       1867.97       1770.13        22.76 o                         
   3   1  12        261.18        249.35         5.21 o                         
   4   1  12        246.24        202.52         5.19 o                         
   5   1  12        122.50        142.36         6.38 o                         
   6   1  12          0.08         -1.96         2.20 o                         
   7   1  12        116.20        119.98         9.43 o                         
   8   1  12        222.18        246.64        11.40 o                         
   9   1  12          0.86          3.00         3.87 o                         
  10   1  12          5.67          6.97         8.28 o                         
 -10   2  12         40.21         48.72         4.63 o                         
  -9   2  12          5.16          2.33         2.69 o                         
  -8   2  12          2.57          3.90         3.29 o                         
  -7   2  12         28.79         31.53         3.17 o                         
  -6   2  12        259.95        262.77         8.19 o                         
  -5   2  12          3.90          1.87         1.70 o                         
  -4   2  12        324.53        310.65         8.37 o                         
  -3   2  12       2994.47       3024.11        46.09 o                         
  -2   2  12        213.64        204.48         5.88 o                         
  -1   2  12         22.89         22.27         1.77 o                         
   0   2  12       2200.50       2121.44        29.81 o                         
   1   2  12        579.93        564.10         8.82 o                         
   2   2  12        116.09        115.34         4.10 o                         
   3   2  12        155.81        153.63         4.10 o                         
   4   2  12        205.24        208.53         4.62 o                         
   5   2  12        471.49        465.66        11.53 o                         
   6   2  12         29.83         15.03         3.15 o                         
   7   2  12        382.35        378.94        11.90 o                         
   8   2  12          2.06          3.93         3.82 o                         
   9   2  12          1.31          3.92         3.97 o                         
  10   2  12         16.05         28.30         6.05 o                         
 -10   3  12          4.48          4.92         4.35 o                         
  -9   3  12         75.07         91.29         5.79 o                         
  -8   3  12         34.71         35.40         3.79 o                         
  -7   3  12        164.29        177.91         6.68 o                         
  -6   3  12         24.79         28.43         3.12 o                         
  -5   3  12        407.89        400.67        10.34 o                         
  -4   3  12         21.30         16.56         2.21 o                         
  -3   3  12         43.18        119.18         4.53 o                         
  -2   3  12        843.70        866.81        14.42 o                         
  -1   3  12       1005.84       1030.98        16.60 o                         
   0   3  12        169.12        176.33         4.18 o                         
   1   3  12       1119.81       1077.98        15.73 o                         
   2   3  12        315.80        330.78         6.23 o                         
   3   3  12        341.39        336.38         5.99 o                         
   4   3  12        128.69        137.56         4.07 o                         
   5   3  12         48.24         47.76         3.97 o                         
   6   3  12        233.00        215.37         8.38 o                         
   7   3  12        592.61        554.76        15.05 o                         
   8   3  12         53.24         61.52         5.73 o                         
   9   3  12          6.63          9.35         4.29 o                         
  10   3  12         17.45         24.27         6.54 o                         
 -10   4  12          3.16          7.52         4.21 o                         
  -9   4  12         12.57         25.14         3.68 o                         
  -8   4  12        199.94        213.34         8.45 o                         
  -7   4  12        313.09        328.82         9.37 o                         
  -6   4  12        139.46        127.02         5.78 o                         
  -5   4  12         58.96         58.54         4.11 o                         
  -4   4  12          0.95          1.23         1.98 o                         
  -3   4  12         59.92         54.82         3.12 o                         
  -2   4  12       1138.95       1164.30        17.83 o                         
  -1   4  12        249.88        281.97         5.51 o                         
   0   4  12        252.21        272.18         5.88 o                         
   1   4  12         64.49         56.45         2.58 o                         
   2   4  12       1741.67       1632.49        22.11 o                         
   3   4  12        406.45        408.41         7.06 o                         
   4   4  12        655.38        635.45         9.98 o                         
   5   4  12         20.99         24.04         3.09 o                         
   6   4  12        132.80        150.16         7.75 o                         
   7   4  12        181.40        160.75         8.15 o                         
   8   4  12        110.34        111.69         7.37 o                         
   9   4  12          0.02          3.28         4.94 o                         
  10   4  12          9.97         21.99         6.12 o                         
 -10   5  12          8.06          7.91         4.55 o                         
  -9   5  12         33.47         36.33         4.98 o                         
  -8   5  12         78.18         59.40         5.12 o                         
  -7   5  12         13.08         10.80         3.27 o                         
  -6   5  12          3.88          0.94         2.31 o                         
  -5   5  12         98.66        110.39         5.47 o                         
  -4   5  12        748.50        710.75        14.92 o                         
  -3   5  12        560.44        527.20         9.77 o                         
  -2   5  12         85.92         78.83         3.46 o                         
  -1   5  12        839.23        842.83        12.67 o                         
   0   5  12        206.89        217.51         5.06 o                         
   1   5  12        930.80        955.37        13.83 o                         
   2   5  12        218.32        231.71         5.28 o                         
   3   5  12          7.15          1.88         1.50 o                         
   4   5  12        570.22        517.73         9.83 o                         
   5   5  12        393.60        423.99        10.32 o                         
   6   5  12        482.35        460.73        12.31 o                         
   7   5  12        517.01        481.18        17.28 o                         
   8   5  12         14.83         13.40         3.74 o                         
   9   5  12          6.36          9.11         4.11 o                         
  -9   6  12          0.09          7.60         3.19 o                         
  -8   6  12        340.14        301.72        16.59 o                         
  -7   6  12        128.44        119.47         6.71 o                         
  -6   6  12         39.04         51.44         5.21 o                         
  -5   6  12        308.94        286.66         9.89 o                         
  -4   6  12        443.03        410.71        10.21 o                         
  -3   6  12         41.47         45.44         3.24 o                         
  -2   6  12        218.55        194.30         7.04 o                         
  -1   6  12        234.23        213.62         5.28 o                         
   0   6  12         28.96         25.93         2.20 o                         
   1   6  12          0.68          3.38         1.30 o                         
   2   6  12        198.13        192.41         5.08 o                         
   3   6  12        336.21        341.13         7.01 o                         
   4   6  12         80.14         71.85         3.49 o                         
   5   6  12         13.63         19.31         3.20 o                         
   6   6  12        622.92        628.89        15.18 o                         
   7   6  12         14.76         15.14         3.74 o                         
   8   6  12         44.81         37.12         4.76 o                         
   9   6  12        160.37        178.27         9.83 o                         
  -9   7  12         20.91         29.29         4.68 o                         
  -8   7  12         29.53         23.29         4.20 o                         
  -7   7  12        229.73        237.26        13.13 o                         
  -6   7  12          3.80          4.04         2.34 o                         
  -5   7  12          0.26          1.31         2.28 o                         
  -4   7  12          0.15         -3.31         2.27 o                         
  -3   7  12          1.54          1.06         2.06 o                         
  -2   7  12        215.35        192.73         6.77 o                         
  -1   7  12          3.47          3.00         1.82 o                         
   0   7  12        111.19         98.19         3.84 o                         
   1   7  12         46.36         71.61         3.17 o                         
   2   7  12         41.97         43.00         2.86 o                         
   3   7  12        657.16        607.71        10.53 o                         
   4   7  12          0.29          1.48         1.74 o                         
   5   7  12         31.98         24.29         3.35 o                         
   6   7  12         46.70         54.07         4.84 o                         
   7   7  12          4.24          7.16         3.43 o                         
   8   7  12         38.36         42.95         5.07 o                         
   9   7  12          7.04          2.83         5.74 o                         
  -9   8  12         21.44         18.76         4.30 o                         
  -8   8  12         51.41         53.89         5.57 o                         
  -7   8  12         73.74         64.99         6.81 o                         
  -6   8  12         77.81         99.41         5.80 o                         
  -5   8  12         50.75         49.27         4.17 o                         
  -4   8  12        108.12        110.14         5.81 o                         
  -3   8  12        140.33        137.06         5.29 o                         
  -2   8  12        108.16        114.42         5.72 o                         
  -1   8  12          9.08          6.75         2.12 o                         
   0   8  12         78.53         77.01         3.89 o                         
   1   8  12        153.61        154.25         4.75 o                         
   2   8  12        939.82        873.47        14.56 o                         
   3   8  12       1568.84       1515.62        23.95 o                         
   4   8  12          6.23          5.93         2.44 o                         
   5   8  12        169.17        175.84         7.43 o                         
   6   8  12        190.15        233.24        10.13 o                         
   7   8  12          0.14          7.80         3.39 o                         
   8   8  12         52.52         57.14         5.58 o                         
   9   8  12         40.63         52.63         7.18 o                         
  -9   9  12         42.89         56.95         6.21 o                         
  -8   9  12         14.08         10.99         4.53 o                         
  -7   9  12         59.73         55.53         4.57 o                         
  -6   9  12         57.55         74.17         5.79 o                         
  -5   9  12         55.42         56.18         4.59 o                         
  -4   9  12         24.53         14.68         3.20 o                         
  -3   9  12         66.04        107.45         4.69 o                         
  -2   9  12        258.06        248.52         8.33 o                         
  -1   9  12         27.42         29.97         3.33 o                         
   0   9  12        184.35        176.04         5.92 o                         
   1   9  12         12.85         17.15         2.37 o                         
   2   9  12        319.97        317.63         7.52 o                         
   3   9  12          1.49          9.19         2.24 o                         
   4   9  12         36.39         41.20         4.91 o                         
   5   9  12         34.31         26.11         3.84 o                         
   6   9  12        160.30        181.18         8.94 o                         
   7   9  12          9.63          8.03         3.76 o                         
   8   9  12          0.00         -0.02         3.77 o                         
   9   9  12         13.35         25.83         5.57 o                         
  -8  10  12         42.25         42.82         4.83 o                         
  -7  10  12          0.15         -3.88         2.71 o                         
  -6  10  12         94.14        105.61         6.43 o                         
  -5  10  12        463.90        457.39        12.33 o                         
  -4  10  12        103.90        103.25         8.65 o                         
  -3  10  12        374.78        385.49         9.88 o                         
  -2  10  12       1534.26       1566.42        28.73 o                         
  -1  10  12          1.05          1.76         2.35 o                         
   0  10  12          6.09          6.87         2.13 o                         
   1  10  12        100.39         96.44         4.60 o                         
   2  10  12          0.65          0.11         1.96 o                         
   3  10  12       1025.81       1025.40        19.44 o                         
   4  10  12        226.76        194.48         7.99 o                         
   5  10  12         38.49         31.99         4.68 o                         
   6  10  12         27.87         33.05         4.69 o                         
   7  10  12        127.90        134.83        10.56 o                         
   8  10  12        184.47        210.33        11.08 o                         
  -8  11  12         20.15         18.08         4.13 o                         
  -7  11  12         33.29         52.18         5.22 o                         
  -6  11  12          3.58          9.88         3.32 o                         
  -5  11  12         44.77         39.27         4.28 o                         
  -4  11  12        242.55        236.84         7.98 o                         
  -3  11  12        648.59        623.91        13.46 o                         
  -2  11  12        349.14        325.34        10.74 o                         
  -1  11  12        617.55        587.32        15.32 o                         
   0  11  12         54.38         56.45         4.51 o                         
   1  11  12        200.08        217.50         7.09 o                         
   2  11  12          1.62          2.69         2.20 o                         
   3  11  12         11.89         10.73         2.77 o                         
   4  11  12         31.61         33.83         4.10 o                         
   5  11  12          5.52          4.63         3.30 o                         
   6  11  12        110.10        115.27         7.36 o                         
   7  11  12         44.49         44.80         5.78 o                         
   8  11  12        131.43        154.77         9.58 o                         
  -8  12  12         67.64         71.19         6.43 o                         
  -7  12  12         12.37         14.16         3.88 o                         
  -6  12  12          3.60          2.50         3.26 o                         
  -5  12  12        363.33        308.16        11.52 o                         
  -4  12  12        268.17        290.19         9.04 o                         
  -3  12  12        382.88        379.57        10.41 o                         
  -2  12  12        226.56        250.00         9.78 o                         
  -1  12  12         48.56         41.16         4.59 o                         
   0  12  12        379.63        371.41         9.79 o                         
   1  12  12         63.43         63.83         4.54 o                         
   2  12  12          2.42          3.78         2.27 o                         
   3  12  12          7.90         18.62         3.45 o                         
   4  12  12         15.98         23.92         3.98 o                         
   5  12  12         53.95         39.32         6.01 o                         
   6  12  12          0.06          7.51         4.02 o                         
   7  12  12          0.56         -2.57         4.06 o                         
  -7  13  12          2.82         -3.42         3.45 o                         
  -6  13  12          0.01         -0.70         3.29 o                         
  -5  13  12        133.19        122.07         8.19 o                         
  -4  13  12        185.22        181.31         7.65 o                         
  -3  13  12        245.86        214.77         9.41 o                         
  -2  13  12         30.92         21.73         4.03 o                         
  -1  13  12       1248.77       1203.77        24.09 o                         
   0  13  12          1.09         -3.81         2.62 o                         
   1  13  12         96.94         82.02         5.17 o                         
   2  13  12        129.98        134.40         6.44 o                         
   3  13  12          0.01         -0.62         2.80 o                         
   4  13  12          0.26         -2.96         2.94 o                         
   5  13  12        121.81        124.61         7.70 o                         
   6  13  12         30.89         39.96         5.88 o                         
   7  13  12        139.89        148.09        10.89 o                         
  -7  14  12          0.49         -0.36         3.72 o                         
  -6  14  12          6.53          1.62         4.31 o                         
  -5  14  12          0.74          4.18         3.62 o                         
  -4  14  12          6.73          8.67         3.08 o                         
  -3  14  12         89.99         94.00         6.54 o                         
  -2  14  12        137.43        137.10         7.63 o                         
  -1  14  12         14.29         22.08         4.61 o                         
   0  14  12        198.00        217.73         9.76 o                         
   1  14  12          9.32         11.01         2.95 o                         
   2  14  12        114.34        112.71         6.83 o                         
   3  14  12         54.11         41.94         5.27 o                         
   4  14  12         71.61         93.55         7.02 o                         
   5  14  12          9.45          8.65         4.14 o                         
   6  14  12        232.77        234.06        12.32 o                         
  -6  15  12         40.50         65.04         7.03 o                         
  -5  15  12          0.00         -2.69         3.16 o                         
  -4  15  12         35.80         34.02         4.36 o                         
  -3  15  12         47.14         46.67         5.09 o                         
  -2  15  12         29.38         25.59         4.38 o                         
  -1  15  12          9.17         19.83         4.26 o                         
   0  15  12        300.48        310.50        11.91 o                         
   1  15  12        155.36        143.02         7.61 o                         
   2  15  12        180.64        197.75        11.13 o                         
   3  15  12          7.04         17.30         4.57 o                         
   4  15  12         10.23          7.80         3.95 o                         
   5  15  12         23.57         20.83         4.82 o                         
   6  15  12          0.30         -0.92         4.32 o                         
  -5  16  12         58.68         53.06         6.13 o                         
  -4  16  12         49.16         53.25         7.00 o                         
  -3  16  12          5.76          1.71         3.97 o                         
  -2  16  12         59.80         46.36         6.03 o                         
  -1  16  12         25.15         29.10         4.82 o                         
   0  16  12         21.67         30.53         4.75 o                         
   1  16  12         12.30         11.21         3.45 o                         
   2  16  12         62.43         60.76         6.94 o                         
   3  16  12          0.09          0.87         3.91 o                         
   4  16  12        160.47        154.87        11.48 o                         
   5  16  12         24.18         19.34         4.85 o                         
  -4  17  12         11.04         20.44         5.51 o                         
  -3  17  12          5.94         -1.45         4.11 o                         
  -2  17  12          8.46          5.57         4.30 o                         
  -1  17  12         43.64         37.62         5.36 o                         
   0  17  12          0.00          3.26         3.54 o                         
   1  17  12         51.33         49.59         7.26 o                         
   2  17  12          9.70          1.49         4.16 o                         
   3  17  12          3.03          5.33         4.54 o                         
   4  17  12          1.64         -8.80         4.48 o                         
  -3  18  12         61.05         65.71         7.84 o                         
  -2  18  12         27.91         25.23         6.91 o                         
  -1  18  12          8.43         11.42         4.49 o                         
   0  18  12         45.17         55.07         6.78 o                         
   1  18  12         19.06         14.82         6.84 o                         
   2  18  12         19.08         23.83         5.44 o                         
   3  18  12         10.99          8.31         5.05 o                         
  -9   0  13         65.55         57.48        10.39 o                         
  -7   0  13        347.44        331.40        20.73 o                         
  -5   0  13        934.44        887.36        25.86 o                         
  -3   0  13       1475.92       1455.49        38.22 o                         
  -1   0  13        218.82        251.69         7.97 o                         
   1   0  13        314.03        319.22        11.39 o                         
   3   0  13       2800.79       2906.66        53.10 o                         
   5   0  13         78.75         87.82         7.34 o                         
   7   0  13         27.85         24.82         5.73 o                         
   9   0  13          0.44          2.13         7.88 o                         
 -10   1  13         31.44         25.59         6.64 o                         
  -9   1  13         16.32         17.69         3.63 o                         
  -8   1  13         61.86         57.75         5.61 o                         
  -7   1  13        372.07        318.69        11.62 o                         
  -6   1  13         44.52         50.60         5.77 o                         
  -5   1  13        534.56        532.82        13.38 o                         
  -4   1  13         61.26         57.24         3.84 o                         
  -3   1  13          2.36          4.76         2.07 o                         
  -2   1  13         43.08         26.46         2.81 o                         
  -1   1  13          2.61          8.96         1.40 o                         
   0   1  13        611.79        598.48        11.29 o                         
   1   1  13       1820.85       1756.27        23.32 o                         
   2   1  13         99.51        103.20         3.41 o                         
   3   1  13       2048.37       2012.84        25.94 o                         
   4   1  13          4.69          4.57         1.60 o                         
   5   1  13        602.97        569.55        13.42 o                         
   6   1  13          0.23         -0.65         2.84 o                         
   7   1  13        473.10        448.62        13.25 o                         
   8   1  13         49.69         58.53         6.18 o                         
   9   1  13         60.30         76.42         7.27 o                         
  10   1  13         66.54         96.52         9.26 o                         
 -10   2  13          1.15         -0.69         3.28 o                         
  -9   2  13         21.60         28.57         4.35 o                         
  -8   2  13          0.12         -4.70         2.35 o                         
  -7   2  13          6.94          8.30         5.16 o                         
  -6   2  13        476.76        488.00        14.19 o                         
  -5   2  13          2.01         -0.72         2.22 o                         
  -4   2  13          5.23          8.60         2.43 o                         
  -3   2  13       1192.40       1299.35        21.68 o                         
  -2   2  13        405.34        414.65        12.74 o                         
  -1   2  13          5.49          2.39         1.18 o                         
   0   2  13        601.78        519.13         9.63 o                         
   1   2  13          2.87          2.77         1.13 o                         
   2   2  13         49.04         47.70         2.98 o                         
   3   2  13        460.11        453.93         9.93 o                         
   4   2  13         25.54         36.65         2.25 o                         
   5   2  13         21.50         17.94         3.21 o                         
   6   2  13         87.89         96.55         5.92 o                         
   7   2  13         38.77         35.16         4.61 o                         
   8   2  13        201.86        233.64        11.64 o                         
   9   2  13         20.44         26.58         5.45 o                         
  10   2  13         20.16         32.80         6.61 o                         
 -10   3  13         23.34         20.62         3.84 o                         
  -9   3  13         45.77         63.90         5.29 o                         
  -8   3  13        212.47        205.39         8.42 o                         
  -7   3  13        339.98        335.49        11.28 o                         
  -6   3  13         22.80         29.06         3.94 o                         
  -5   3  13          0.37         -1.42         2.11 o                         
  -4   3  13        129.49        134.06         6.65 o                         
  -3   3  13        622.98        663.25        13.36 o                         
  -2   3  13       1358.07       1369.39        21.56 o                         
  -1   3  13         54.37         63.21         4.30 o                         
   0   3  13       1207.41       1247.78        17.87 o                         
   1   3  13        342.76        327.17         6.64 o                         
   2   3  13         59.71         47.14         2.81 o                         
   3   3  13        462.67        516.00         8.22 o                         
   4   3  13         55.71         50.55         2.71 o                         
   5   3  13         16.65         17.08         2.90 o                         
   6   3  13        133.39        125.79         6.59 o                         
   7   3  13          0.57          5.92         3.39 o                         
   8   3  13          6.77          1.14         3.57 o                         
   9   3  13          3.23          4.01         4.34 o                         
  -9   4  13         34.62         43.19         4.52 o                         
  -8   4  13          3.30          4.64         2.73 o                         
  -7   4  13         59.10         62.48         5.01 o                         
  -6   4  13          7.40          9.17         3.01 o                         
  -5   4  13        424.46        426.42        12.37 o                         
  -4   4  13          0.49         -2.62         2.15 o                         
  -3   4  13        136.72        115.02         5.41 o                         
  -2   4  13       1296.82       1337.09        23.53 o                         
  -1   4  13        122.63        144.61         8.67 o                         
   0   4  13         53.57         61.40         2.57 o                         
   1   4  13        877.48        888.97        16.54 o                         
   2   4  13         54.64         73.88         7.73 o                         
   3   4  13        681.28        687.18        10.52 o                         
   4   4  13         32.85         24.16         2.41 o                         
   5   4  13        122.05        116.54         5.64 o                         
   6   4  13        127.46        155.05         7.67 o                         
   7   4  13         16.44          6.39         3.33 o                         
   8   4  13        290.45        298.71        11.16 o                         
   9   4  13          3.59         12.76         4.35 o                         
  -9   5  13         66.79         58.35         5.39 o                         
  -8   5  13        109.91         87.78         6.18 o                         
  -7   5  13         28.01         27.21         3.82 o                         
  -6   5  13         55.29         55.08         4.82 o                         
  -5   5  13        549.13        569.42        14.16 o                         
  -4   5  13        697.68        717.96        16.41 o                         
  -3   5  13         10.14         11.04         2.41 o                         
  -2   5  13        525.55        572.22        11.81 o                         
  -1   5  13        806.36        827.76        14.23 o                         
   0   5  13          3.27         10.32         1.31 o                         
   1   5  13         88.17         94.61         4.42 o                         
   2   5  13        107.34        115.38         3.97 o                         
   3   5  13         18.21         35.61         3.17 o                         
   4   5  13        309.42        304.89         6.91 o                         
   5   5  13         28.65         38.96         4.02 o                         
   6   5  13          0.11         -3.02         2.81 o                         
   7   5  13        285.65        271.07        10.37 o                         
   8   5  13         62.54         55.40         5.47 o                         
   9   5  13          0.40          9.89         4.33 o                         
  -9   6  13         16.14         21.64         3.85 o                         
  -8   6  13          0.53         -2.08         2.87 o                         
  -7   6  13         62.19         40.18         4.58 o                         
  -6   6  13         65.74         60.84         5.15 o                         
  -5   6  13         23.22         17.87         3.41 o                         
  -4   6  13         60.28         55.21         4.14 o                         
  -3   6  13        678.68        693.24        13.92 o                         
  -2   6  13        913.84        954.94        17.62 o                         
  -1   6  13          0.11         13.88         4.14 o                         
   0   6  13         52.29         46.75         2.86 o                         
   1   6  13         28.48         54.72         4.70 o                         
   2   6  13        380.15        379.14         7.73 o                         
   3   6  13         76.13         63.94         3.39 o                         
   4   6  13        351.22        294.20         7.00 o                         
   5   6  13        626.56        627.40        14.80 o                         
   6   6  13          6.45          9.85         3.47 o                         
   7   6  13        358.26        331.35        15.13 o                         
   8   6  13        258.99        244.23        10.58 o                         
   9   6  13         16.70         38.61         8.96 o                         
  -9   7  13          4.13          2.67         3.53 o                         
  -8   7  13         39.73         35.10         5.50 o                         
  -7   7  13          1.29          3.92         2.93 o                         
  -6   7  13        168.92        172.56         7.33 o                         
  -5   7  13        292.04        295.16         9.47 o                         
  -4   7  13        124.25        118.00         5.98 o                         
  -3   7  13         11.54         23.64         3.88 o                         
  -2   7  13        370.26        352.06         9.03 o                         
  -1   7  13        773.18        760.24        14.87 o                         
   0   7  13        202.95        209.17         6.01 o                         
   1   7  13        180.54        194.53         5.28 o                         
   2   7  13        448.75        422.04         8.46 o                         
   3   7  13       1134.09       1069.44        17.06 o                         
   4   7  13        543.49        557.77        11.12 o                         
   5   7  13        989.95        920.29        19.64 o                         
   6   7  13          0.90          3.47         3.03 o                         
   7   7  13         84.26         82.71         6.04 o                         
   8   7  13          0.10          0.96         4.63 o                         
   9   7  13          2.77         -0.45         3.92 o                         
  -9   8  13         22.82         23.81         5.13 o                         
  -8   8  13        135.74        150.51         9.09 o                         
  -7   8  13        104.65        100.47         7.21 o                         
  -6   8  13         69.66         82.94         5.83 o                         
  -5   8  13         97.42        101.90         5.78 o                         
  -4   8  13         45.26         50.65         4.46 o                         
  -3   8  13        362.71        361.16         8.82 o                         
  -2   8  13        413.14        435.90        10.39 o                         
  -1   8  13         51.53         73.33         6.20 o                         
   0   8  13          1.87          7.61         1.90 o                         
   1   8  13         62.27         60.01         4.08 o                         
   2   8  13        732.21        739.04        13.05 o                         
   3   8  13        223.04        228.86         6.81 o                         
   4   8  13        524.96        521.10        11.78 o                         
   5   8  13         60.76         60.48         5.06 o                         
   6   8  13         26.95         24.28         4.01 o                         
   7   8  13        212.88        236.47        11.05 o                         
   8   8  13        111.04        124.57         7.87 o                         
   9   8  13          0.28         -0.19         4.55 o                         
  -8   9  13          5.54          5.94         4.14 o                         
  -7   9  13         94.90        107.35         6.89 o                         
  -6   9  13        320.30        298.42        11.37 o                         
  -5   9  13        149.73        176.80         8.08 o                         
  -4   9  13          9.77         14.75         3.65 o                         
  -3   9  13         14.27          6.18         4.45 o                         
  -2   9  13          1.10          1.22         2.27 o                         
  -1   9  13        417.06        440.67        10.64 o                         
   0   9  13         44.86         45.61         3.66 o                         
   1   9  13         48.16         50.23         3.42 o                         
   2   9  13        705.92        690.41        12.95 o                         
   3   9  13       3381.43       3441.94        52.71 o                         
   4   9  13         25.55         20.38         3.55 o                         
   5   9  13        404.10        388.16        11.30 o                         
   6   9  13         15.27         16.70         4.12 o                         
   7   9  13         16.95         16.47         4.21 o                         
   8   9  13         10.08         10.26         4.77 o                         
  -8  10  13          9.24         17.83         4.28 o                         
  -7  10  13          0.53          1.32         3.42 o                         
  -6  10  13          0.90          0.47         2.86 o                         
  -5  10  13          0.10         -4.95         2.48 o                         
  -4  10  13        341.00        339.04        11.16 o                         
  -3  10  13         22.75         20.17         2.94 o                         
  -2  10  13         64.25         67.81         5.06 o                         
  -1  10  13        690.62        738.68        19.65 o                         
   0  10  13        335.03        329.16         9.00 o                         
   1  10  13        349.88        382.47        20.44 o                         
   2  10  13        552.86        550.35        11.53 o                         
   3  10  13          4.94         11.04         2.97 o                         
   4  10  13        107.42         90.51         5.97 o                         
   5  10  13         20.03         15.23         3.72 o                         
   6  10  13         26.26         24.46         4.31 o                         
   7  10  13          4.57          2.92         4.09 o                         
   8  10  13         10.57         25.17         5.34 o                         
  -8  11  13          0.38         -2.55         3.36 o                         
  -7  11  13          7.27          2.04         3.66 o                         
  -6  11  13         32.39         23.60         4.52 o                         
  -5  11  13         34.11         26.58         4.29 o                         
  -4  11  13          0.20          1.50         2.63 o                         
  -3  11  13         81.99         81.95         5.75 o                         
  -2  11  13         19.87         21.17         3.70 o                         
  -1  11  13        237.12        257.23         9.81 o                         
   0  11  13        414.66        471.25        16.62 o                         
   1  11  13         67.26         69.52         4.38 o                         
   2  11  13         37.35         30.54         3.46 o                         
   3  11  13        472.77        452.36        11.62 o                         
   4  11  13        216.94        221.10         9.84 o                         
   5  11  13          1.10          1.12         3.12 o                         
   6  11  13         40.65         49.59         5.71 o                         
   7  11  13          4.17         19.91         5.27 o                         
   8  11  13          6.64          6.24         5.69 o                         
  -7  12  13          7.01          2.95         4.21 o                         
  -6  12  13          0.04         -1.12         3.46 o                         
  -5  12  13         80.85         95.21         6.99 o                         
  -4  12  13         40.76         33.87         5.14 o                         
  -3  12  13          5.08          9.60         3.63 o                         
  -2  12  13         22.99         21.05         3.70 o                         
  -1  12  13        674.60        725.74        16.57 o                         
   0  12  13        127.74        123.87         5.87 o                         
   1  12  13        331.59        309.73         9.49 o                         
   2  12  13          0.03          2.34         2.35 o                         
   3  12  13        189.67        199.17        10.14 o                         
   4  12  13          3.60          2.14         3.32 o                         
   5  12  13        203.70        208.83         9.98 o                         
   6  12  13          7.38          3.49         4.01 o                         
   7  12  13          9.46          8.67         4.81 o                         
  -7  13  13          8.18          8.00         4.17 o                         
  -6  13  13          1.24         -0.77         3.45 o                         
  -5  13  13          3.41          5.10         3.67 o                         
  -4  13  13         37.23         38.60         4.22 o                         
  -3  13  13         19.22         25.39         4.17 o                         
  -2  13  13         66.23         77.88         5.95 o                         
  -1  13  13          0.52         -2.42         2.95 o                         
   0  13  13        181.51        270.41        27.64 o                         
   1  13  13         22.29         18.32         3.26 o                         
   2  13  13         48.42         49.25         4.49 o                         
   3  13  13        184.49        186.57         9.45 o                         
   4  13  13         33.58         27.01         4.55 o                         
   5  13  13         46.30         44.23         5.18 o                         
   6  13  13         32.83         30.92         5.60 o                         
   7  13  13         34.20         23.43         5.59 o                         
  -6  14  13         38.64         47.67         5.74 o                         
  -5  14  13          1.47          1.57         2.87 o                         
  -4  14  13         34.14         27.10         3.93 o                         
  -3  14  13         13.56         10.93         3.75 o                         
  -2  14  13         90.71         95.67         6.66 o                         
  -1  14  13        214.29        199.45         9.33 o                         
   0  14  13        534.91        558.20        15.02 o                         
   1  14  13        155.97        169.57         7.41 o                         
   2  14  13         69.33         64.15         6.15 o                         
   3  14  13          4.90          2.45         5.49 o                         
   4  14  13        135.65        137.81         8.31 o                         
   5  14  13        149.78        170.13         9.98 o                         
   6  14  13        155.24        166.00        10.45 o                         
  -5  15  13        224.90        242.24         9.91 o                         
  -4  15  13         21.53         25.33         4.86 o                         
  -3  15  13         61.14         71.47         6.29 o                         
  -2  15  13        120.82        116.99         7.46 o                         
  -1  15  13         15.57         29.56         4.78 o                         
   0  15  13         19.29         42.33         7.87 o                         
   1  15  13         38.09         35.04         4.04 o                         
   2  15  13          3.03          2.57         3.73 o                         
   3  15  13         45.56         65.02         9.30 o                         
   4  15  13         31.48         31.61         6.41 o                         
   5  15  13          0.98          6.06         4.21 o                         
  -5  16  13         61.39         70.61         5.87 o                         
  -4  16  13          0.27          2.41         4.32 o                         
  -3  16  13          2.23          0.20         3.57 o                         
  -2  16  13          0.39         -1.11         3.55 o                         
  -1  16  13         70.64         49.34         5.89 o                         
   0  16  13        182.28        216.57        10.34 o                         
   1  16  13         25.66         19.12         3.74 o                         
   2  16  13         10.89         12.61         4.70 o                         
   3  16  13          4.62          5.22         4.28 o                         
   4  16  13         16.98         12.09         5.47 o                         
  -3  17  13          0.19         -1.19         4.33 o                         
  -2  17  13         46.55         47.75         6.04 o                         
  -1  17  13         91.87         90.81         7.30 o                         
   0  17  13          3.87          3.02         4.86 o                         
   1  17  13          6.56          3.84         6.45 o                         
   2  17  13        133.65        118.81         9.25 o                         
   3  17  13          0.50          5.34         4.49 o                         
  -2  18  13          1.58          1.49         4.13 o                         
  -1  18  13         73.90         82.08         7.33 o                         
   0  18  13          0.11         -3.37         4.35 o                         
   1  18  13         14.57         26.60         7.90 o                         
   2  18  13          0.37          1.14         4.34 o                         
  -8   0  14         23.05         39.80         6.90 o                         
  -6   0  14          0.63         14.71         4.96 o                         
  -4   0  14        374.84        428.82        18.27 o                         
  -2   0  14        229.11        224.69        12.79 o                         
   0   0  14        168.40        176.84        10.98 o                         
   2   0  14        146.33        137.96         5.63 o                         
   4   0  14         70.43         46.22         6.33 o                         
   6   0  14        786.51        715.36        23.23 o                         
   8   0  14        284.54        276.24        17.20 o                         
  -9   1  14          5.76         15.29         3.83 o                         
  -8   1  14        109.88        120.62         7.55 o                         
  -7   1  14         82.31         93.02         7.22 o                         
  -6   1  14        186.88        215.28         9.66 o                         
  -5   1  14         80.68         85.92         6.27 o                         
  -4   1  14         53.82         60.32         5.87 o                         
  -3   1  14          2.94         -1.88         2.06 o                         
  -2   1  14         93.95         85.02         5.39 o                         
  -1   1  14         62.63         58.45         2.97 o                         
   0   1  14         32.46         30.89         2.49 o                         
   1   1  14        168.17        171.74         4.40 o                         
   2   1  14        105.23        113.14         3.61 o                         
   3   1  14          3.45          1.05         1.52 o                         
   4   1  14       4858.27       4733.84        60.33 o                         
   5   1  14         69.07         62.44         4.61 o                         
   6   1  14         71.66         69.00         5.10 o                         
   7   1  14         10.34          6.82         3.51 o                         
   8   1  14         78.90         83.35         7.32 o                         
   9   1  14          0.45          0.03         4.21 o                         
  -9   2  14          3.90          6.83         3.54 o                         
  -8   2  14         19.64         20.37         4.18 o                         
  -7   2  14          9.39         16.25         3.73 o                         
  -6   2  14        456.85        458.61        14.28 o                         
  -5   2  14        380.16        379.32        19.24 o                         
  -4   2  14         31.24         28.14         5.42 o                         
  -3   2  14        248.80        290.07        15.28 o                         
  -2   2  14        537.74        590.57        12.89 o                         
  -1   2  14         55.32         58.84         3.25 o                         
   0   2  14          5.32         11.57         3.70 o                         
   1   2  14         78.45         72.84         2.86 o                         
   2   2  14         57.78         81.85         3.26 o                         
   3   2  14       1361.14       1361.52        18.58 o                         
   4   2  14        783.81        765.61        12.18 o                         
   5   2  14        189.73        167.16         6.82 o                         
   6   2  14          2.37         -2.26         2.66 o                         
   7   2  14         67.95         53.86         5.41 o                         
   8   2  14        352.46        361.92        14.49 o                         
   9   2  14         70.61         94.68        10.84 o                         
  -9   3  14         21.67         17.92         4.24 o                         
  -8   3  14         31.42         29.72         4.36 o                         
  -7   3  14         30.28         28.18         5.00 o                         
  -6   3  14        347.05        356.48        16.99 o                         
  -5   3  14         69.20         64.39         6.97 o                         
  -4   3  14         69.48         80.19         6.43 o                         
  -3   3  14        277.99        252.31         9.12 o                         
  -2   3  14        358.75        364.03        11.07 o                         
  -1   3  14       1285.32       1326.65        22.10 o                         
   0   3  14         43.84         52.96         2.42 o                         
   1   3  14         55.21         47.72         2.46 o                         
   2   3  14        478.91        497.08         8.56 o                         
   3   3  14        435.01        465.96         7.83 o                         
   4   3  14          4.77          6.66         2.11 o                         
   5   3  14         71.84         65.16         4.50 o                         
   6   3  14        841.94        777.53        17.61 o                         
   7   3  14        104.26         97.60         6.69 o                         
   8   3  14          3.03          3.77         3.98 o                         
   9   3  14         17.08         16.03         5.43 o                         
  -9   4  14          0.00          1.23         2.91 o                         
  -8   4  14         10.67         17.84         3.58 o                         
  -7   4  14          2.18         -1.91         2.74 o                         
  -6   4  14        780.24        758.45        18.68 o                         
  -5   4  14         85.57         78.78         6.18 o                         
  -4   4  14        353.43        343.04        11.29 o                         
  -3   4  14         65.85         54.17         4.55 o                         
  -2   4  14          2.90          7.50         5.10 o                         
  -1   4  14          1.47         -0.42         1.42 o                         
   0   4  14          6.86         16.92        11.63 o                         
   1   4  14        126.53        115.33         4.28 o                         
   2   4  14        468.99        503.62         8.69 o                         
   3   4  14         31.67         40.77         2.58 o                         
   4   4  14        727.48        705.89        12.00 o                         
   5   4  14        206.73        206.53         7.89 o                         
   6   4  14          5.73          7.73         3.07 o                         
   7   4  14        148.02        169.73         8.47 o                         
   8   4  14         39.10         41.12         5.06 o                         
   9   4  14         14.18         21.80         5.22 o                         
  -9   5  14          2.70          1.37         3.13 o                         
  -8   5  14         74.79         87.88         7.35 o                         
  -7   5  14          9.05          6.06         2.98 o                         
  -6   5  14        109.05        113.52         7.00 o                         
  -5   5  14        474.75        453.14        12.77 o                         
  -4   5  14         75.97         65.05         5.11 o                         
  -3   5  14          2.27          3.62         3.10 o                         
  -2   5  14        130.29        189.41        14.00 o                         
  -1   5  14        211.67        220.48         7.41 o                         
   0   5  14        220.02        223.61         5.14 o                         
   1   5  14        313.53        301.80         6.12 o                         
   2   5  14       1201.79       1237.98        17.74 o                         
   3   5  14        800.87        783.23        12.37 o                         
   4   5  14         82.64         70.94         3.98 o
[truncated: 152,281 more chars]
